# Supplementary material for: trans-Di­aqua­bis­(pyridin-2-yl thio­phen-2-yl ketone-κ2N,O)nickel(II) bis­(tetra­fluorido­borate)
Source: IUCrdata. 2026 Mar 11;11(Pt 3):x260240. doi: 10.1107/S2414314626002403 (PMC13055976; doi:10.1107/S2414314626002403)
Supplement: Supplementary file 1 [file x-11-x260240-sup1.cif]

##############################################################################
#                                                                            #
# This CIF contains the data for a data article accepted for                 #
# publication in IUCrData. It conforms to the requirements of                #
# Notes for Authors for IUCrData, and has been                               #
# peer reviewed under the auspices of IUCrData.                              #
#                                                                            #
# Full details of the Crystallographic Information File format               #
# are given in the paper "The Crystallographic Information File (CIF):       #
# a New Standard Archive File for Crystallography" by S. R. Hall, F. H.      #
# Allen and I. D. Brown [Acta Cryst. (1991), A47, 655-685].                  #
#                                                                            #
# The current version of the core CIF dictionary is obtainable from          #
# ftp://ftp.iucr.org/pub/cif_core.dic.                                       #
#                                                                            #
# Software is freely available for graphical display of the structure(s)     #
# in this CIF. For information consult the CIF software page                 #
# http://www.iucr.org/resources/cif/software.                                #
#                                                                            #
# This file may be used for bona fide research purposes within the           #
# scientific community so long as proper attribution is given to the data    # 
# article from which it was obtained.                                        #
#                                                                            #
##############################################################################
data_I
_audit_creation_method
;
Olex2 1.5-beta
(compiled 2025.07.13 svn.rb7424aed for OlexSys, GUI svn.r7314)
;
_journal_date_recd_electronic     2026-01-15
_journal_date_accepted     2026-03-06
_journal_name_full     'IUCrData'
_journal_year     2026
_journal_volume     11
_journal_issue      1
_journal_page_first     0
_journal_page_last     0
_journal_paper_category     HM
_journal_paper_doi     10.1107/S2414314626002403
_journal_coeditor_code     WM4244
_publ_contact_author_name     'Westcott, B. L.'
_publ_contact_author_address
;
Central Connecticut State University
Department of Chemistry and Biochemistry
1615 Stanley St.
New Britain, CT 06050
;
_publ_contact_author_email     westcottb@ccsu.edu
_publ_contact_author_phone     '1 860 832 2677'
_publ_section_title
;
<i>trans</i>-Diaquabis(pyridin-2-yl thiophen-2-yl
ketone-\k^2^<i>N</i>,<i>O</i>)nickel(II) bis(tetrafluoridoborate)
;
loop_
    _publ_author_name
    _publ_author_footnote
    _publ_author_address
    'Westcott, Barry L.' .
;
Central Connecticut State University
Department of Chemistry and Biochemistry
1615 Stanley St.
New Britain, CT 06050
USA
;
    'Nichol, Gary S.' .
;
The University of Edinburgh
School of Chemistry
Joseph Black Building David Brewster Road
Edinburgh
EH9 3FJ
UK
;
_publ_section_synopsis
;
The Ni^II^ atom in the complex cation of the title salt is located on an
inversion center and shows a pseudo-octahedral coordination with two ligands
bound through the carbonyl oxygen and pyridyl nitrogen atoms in the equatorial
and two aqua ligands in the axial positions.
;
_chemical_name_systematic
;
<i>trans</i>-Diaquabis(pyridin-2-yl  thiophen-2-yl
ketone-\k^2^<i>N</i>,<i>O</i>)nickel(II) bis(tetrafluoridoborate)
;
_chemical_formula_moiety     'C20 H18 N2 Ni O4 S2 2+, 2(B F4 -)'
_chemical_formula_sum     'C20 H18 B2 F8 N2 Ni O4 S2'
_chemical_formula_iupac     '[Ni (C10 H7 N O S)2 (H2 O)2] (B F4)2'
_chemical_formula_weight     646.838
_space_group_crystal_system     monoclinic
_space_group_name_H-M_alt     'P 1 21/c 1'
_space_group_name_Hall     '-P 2ybc'
loop_
    _space_group_symop_id
    _space_group_symop_operation_xyz
    1 x,y,z
    2 -x,y+1/2,-z+1/2
    3 -x,-y,-z
    4 x,-y-1/2,z-1/2
_cell_length_a     7.07483(19)
_cell_length_b     11.9935(3)
_cell_length_c     15.2159(4)
_cell_angle_alpha     90
_cell_angle_beta     102.760(3)
_cell_angle_gamma     90
_cell_volume     1259.22(6)
_cell_formula_units_Z     2
_cell_measurement_reflns_used     13596
_cell_measurement_theta_min     2.1910
_cell_measurement_theta_max     37.0000
_cell_measurement_temperature     100.00(10)
_exptl_crystal_description     block
_exptl_crystal_colour     'dark yellow'
_exptl_crystal_size_max     0.262
_exptl_crystal_size_mid     0.171
_exptl_crystal_size_min     0.133
_exptl_crystal_size_rad     0.101
_exptl_crystal_density_diffrn     1.706
_exptl_crystal_F_000     653.806
loop_
    _exptl_crystal_face_index_h
    _exptl_crystal_face_index_k
    _exptl_crystal_face_index_l
    _exptl_crystal_face_perp_dist
    0 -1 1 0.0895
    0 1 -1 0.0695
    -1 -1 0 0.1392
    -1 1 -1 0.1156
    0 -2 1 0.0947
    0 2 -1 0.0783
    -1 0 0 0.1271
    1 0 0 0.1325
    0 2 1 0.0706
    0 1 2 0.0578
    0 0 -1 0.0855
    0 0 1 0.0728
    1 0 0 0.1302
    0 -1 -1 0.0644
    0 0 0 0.1031
    1 -1 0 0.1280
_exptl_absorpt_coefficient_mu     1.028
_exptl_absorpt_correction_type     multi-scan
_exptl_absorpt_process_details
;
(CrysAlisPro; Rigaku OD, 2024)
;
_exptl_absorpt_correction_T_min     0.85720
_exptl_absorpt_correction_T_max     0.85759
_diffrn_ambient_temperature     100.00(10)
_diffrn_source     'fine-focus sealed X-ray tube'
_diffrn_source_voltage     50.0
_diffrn_source_current     1.0
_diffrn_radiation_type     'Mo K\a'
_diffrn_radiation_wavelength     0.71073
_diffrn_radiation_monochromator     graphite
_diffrn_measurement_device_type
                     'XtaLAB Synergy, Single source at home/near, HyPix-Arc 100'
_diffrn_measurement_device     'four-circle diffractometer'
_diffrn_measurement_method     '\w scans'
_diffrn_detector     'Hybrid Pixel Array Detector'
_diffrn_detector_area_resol_mean     10.0000
loop_
    _diffrn_refln_index_h
    _diffrn_refln_index_k
    _diffrn_refln_index_l
    0 0 -2
    0 0 -2
    0 0 -4
    0 0 -4
    0 0 -6
    0 0 -6
    0 0 8
    0 0 8
    0 0 -10
    0 0 -10
    0 0 -12
    0 0 -12
    0 0 -14
    0 0 -14
    0 0 16
    0 0 16
    0 0 18
    0 0 18
    0 0 20
    0 0 20
    0 0 22
    0 0 22
    0 0 -24
    0 0 -24
    0 1 1
    0 -1 1
    0 1 2
    0 -1 2
    0 1 3
    0 -1 3
    0 1 4
    0 -1 4
    0 1 -5
    0 -1 -5
    0 1 -6
    0 -1 -6
    0 1 7
    0 -1 7
    0 1 -8
    0 -1 -8
    0 1 9
    0 -1 9
    0 -1 -10
    0 1 -10
    0 1 -11
    0 -1 -11
    0 1 12
    0 -1 12
    0 1 -13
    0 -1 -13
    0 1 14
    0 -1 14
    0 1 15
    0 -1 15
    0 1 16
    0 -1 16
    0 -1 17
    0 1 17
    0 -1 18
    0 1 18
    0 -1 19
    0 1 19
    0 -1 -20
    0 1 -20
    0 -1 -21
    0 1 -21
    0 1 -22
    0 -1 -22
    0 -1 23
    0 1 23
    0 -1 -24
    0 1 -24
    0 -1 25
    0 1 25
    0 2 0
    0 -2 0
    0 2 1
    0 -2 1
    0 2 2
    0 -2 2
    0 2 3
    0 -2 3
    0 2 4
    0 -2 4
    0 2 -5
    0 -2 -5
    0 2 6
    0 -2 6
    0 2 7
    0 -2 7
    0 -2 -8
    0 2 -8
    0 -2 -9
    0 2 -9
    0 -2 -10
    0 2 -10
    0 2 11
    0 -2 11
    0 2 12
    0 -2 12
    0 2 -13
    0 -2 -13
    0 2 14
    0 -2 14
    0 2 -15
    0 -2 -15
    0 2 16
    0 -2 16
    0 -2 -17
    0 2 -17
    0 -2 18
    0 2 18
    0 2 19
    0 -2 19
    0 -2 20
    0 2 20
    0 -2 -21
    0 2 -21
    0 -2 -22
    0 2 -22
    0 2 -23
    0 -2 -23
    0 -2 -24
    0 2 -24
    0 3 1
    0 -3 1
    0 3 2
    0 -3 2
    0 3 3
    0 -3 3
    0 3 4
    0 -3 4
    0 3 5
    0 -3 5
    0 -3 -6
    0 3 -6
    0 3 7
    0 -3 7
    0 -3 -8
    0 3 -8
    0 3 -9
    0 -3 -9
    0 3 10
    0 -3 10
    0 3 11
    0 -3 11
    0 -3 12
    0 3 12
    0 3 13
    0 -3 13
    0 -3 14
    0 3 14
    0 3 -15
    0 -3 -15
    0 3 16
    0 -3 16
    0 3 -17
    0 -3 -17
    0 3 18
    0 -3 18
    0 3 -19
    0 -3 -19
    0 -3 -20
    0 3 -20
    0 3 -21
    0 -3 -21
    0 3 -22
    0 -3 -22
    0 -3 -23
    0 3 -23
    0 -3 -24
    0 3 -24
    0 4 0
    0 -4 0
    0 4 1
    0 -4 1
    0 4 2
    0 -4 2
    0 4 3
    0 -4 3
    0 4 4
    0 -4 4
    0 4 -5
    0 -4 -5
    0 -4 -6
    0 4 -6
    0 -4 -7
    0 4 -7
    0 4 8
    0 -4 8
    0 4 9
    0 -4 9
    0 4 10
    0 -4 10
    0 4 11
    0 -4 11
    0 -4 -12
    0 4 -12
    0 4 -13
    0 -4 -13
    0 4 -14
    0 -4 -14
    0 -4 15
    0 4 15
    0 4 -16
    0 -4 -16
    0 4 17
    0 -4 17
    0 -4 -18
    0 4 -18
    0 4 -19
    0 -4 -19
    0 4 -20
    0 -4 -20
    0 -4 -21
    0 4 -21
    0 -4 -22
    0 4 -22
    0 -4 -23
    0 4 -23
    0 -4 -24
    0 4 -24
    0 5 -1
    0 -5 -1
    0 5 2
    0 -5 2
    0 5 -3
    0 -5 -3
    0 5 -4
    0 -5 -4
    0 5 5
    0 -5 5
    0 5 -6
    0 -5 -6
    0 -5 -7
    0 5 -7
    0 5 -8
    0 -5 -8
    0 -5 9
    0 5 9
    0 5 -10
    0 -5 -10
    0 5 11
    0 -5 11
    0 5 -12
    0 -5 -12
    0 5 -13
    0 -5 -13
    0 5 14
    0 -5 14
    0 5 -15
    0 -5 -15
    0 5 16
    0 -5 16
    0 5 -17
    0 -5 -17
    0 5 -18
    0 -5 -18
    0 -5 -19
    0 5 -19
    0 5 -20
    0 -5 -20
    0 5 -21
    0 -5 -21
    0 5 -22
    0 -5 -22
    0 5 -23
    0 -5 -23
    0 6 0
    0 -6 0
    0 6 1
    0 -6 1
    0 6 -2
    0 -6 -2
    0 6 3
    0 -6 3
    0 6 -4
    0 -6 -4
    0 -6 -5
    0 6 -5
    0 6 -6
    0 -6 -6
    0 6 7
    0 -6 7
    0 -6 -8
    0 6 -8
    0 -6 9
    0 6 9
    0 6 -10
    0 -6 -10
    0 6 11
    0 -6 11
    0 -6 -12
    0 6 -12
    0 6 13
    0 -6 13
    0 6 -14
    0 -6 -14
    0 6 -15
    0 -6 -15
    0 6 -16
    0 -6 -16
    0 6 -17
    0 -6 -17
    0 6 18
    0 -6 18
    0 6 -19
    0 -6 -19
    0 6 -20
    0 -6 -20
    0 -6 -21
    0 6 -21
    0 6 -22
    0 -6 -22
    0 -6 -23
    0 6 -23
    0 7 -1
    0 -7 -1
    0 7 2
    0 -7 2
    0 7 -3
    0 -7 -3
    0 7 4
    0 -7 4
    0 7 -5
    0 -7 -5
    0 7 -6
    0 -7 -6
    0 7 7
    0 -7 7
    0 -7 -8
    0 7 -8
    0 7 -9
    0 -7 -9
    0 7 -10
    0 -7 -10
    0 7 -11
    0 -7 -11
    0 7 -12
    0 -7 -12
    0 7 -13
    0 -7 -13
    0 7 -14
    0 -7 -14
    0 7 -15
    0 -7 -15
    0 7 16
    0 -7 16
    0 -7 -17
    0 7 -17
    0 7 -18
    0 -7 -18
    0 -7 -19
    0 7 -19
    0 -7 -20
    0 7 -20
    0 7 -21
    0 -7 -21
    0 7 -22
    0 -7 -22
    0 -7 -23
    0 7 -23
    0 -8 0
    0 8 0
    0 8 1
    0 -8 1
    0 8 2
    0 -8 2
    0 8 3
    0 -8 3
    0 -8 -4
    0 8 -4
    0 8 5
    0 -8 5
    0 -8 -6
    0 8 -6
    0 8 7
    0 -8 7
    0 -8 -8
    0 8 -8
    0 -8 -9
    0 8 -9
    0 -8 -10
    0 8 -10
    0 8 -11
    0 -8 -11
    0 8 12
    0 -8 12
    0 8 13
    0 -8 13
    0 8 14
    0 -8 14
    0 8 -15
    0 8 15
    0 -8 15
    0 8 -16
    0 -8 -16
    0 -8 -17
    0 8 -17
    0 8 -18
    0 -8 -18
    0 8 -19
    0 -8 -19
    0 8 -20
    0 -8 -20
    0 -8 -21
    0 8 -21
    0 -8 -22
    0 8 -22
    0 -9 1
    0 9 1
    0 9 -2
    0 -9 -2
    0 -9 3
    0 9 3
    0 9 -4
    0 -9 -4
    0 9 5
    0 -9 5
    0 -9 -6
    0 9 -6
    0 9 -7
    0 -9 -7
    0 9 8
    0 -9 8
    0 9 -9
    0 -9 -9
    0 9 -10
    0 -9 -10
    0 -9 -11
    0 9 -11
    0 9 -12
    0 -9 -12
    0 -9 -13
    0 9 -13
    0 -9 -14
    0 9 -14
    0 -9 -15
    0 9 -15
    0 -9 -16
    0 9 -16
    0 9 -17
    0 -9 -17
    0 -9 -18
    0 9 -18
    0 -9 -19
    0 9 -19
    0 9 -20
    0 -9 -20
    0 9 -21
    0 -9 -21
    0 9 -22
    0 -9 -22
    0 10 0
    0 -10 0
    0 10 -1
    0 -10 -1
    0 10 2
    0 -10 2
    0 10 3
    0 -10 3
    0 10 4
    0 -10 4
    0 -10 -5
    0 10 -5
    0 -10 -6
    0 10 -6
    0 10 7
    0 -10 7
    0 10 -8
    0 -10 -8
    0 10 9
    0 -10 9
    0 10 -10
    0 -10 -10
    0 -10 -11
    0 10 -11
    0 -10 -12
    0 10 -12
    0 -10 -13
    0 10 -13
    0 -10 -14
    0 10 -14
    0 -10 -15
    0 10 -15
    0 -10 -16
    0 10 -16
    0 -10 -17
    0 10 -17
    0 -10 -18
    0 10 -18
    0 -10 -19
    0 10 -19
    0 -10 -20
    0 10 -20
    0 -10 -21
    0 10 -21
    0 11 -1
    0 -11 -1
    0 11 2
    0 -11 2
    0 11 -3
    0 -11 -3
    0 11 4
    0 -11 4
    0 -11 -5
    0 11 -5
    0 -11 -6
    0 11 -6
    0 11 7
    0 -11 7
    0 11 -8
    0 -11 -8
    0 -11 -9
    0 11 -9
    0 -11 -10
    0 11 -10
    0 -11 -11
    0 11 -11
    0 11 -12
    0 -11 -12
    0 -11 -13
    0 11 -13
    0 -11 -14
    0 11 -14
    0 -11 -15
    0 11 -15
    0 11 -16
    0 -11 -16
    0 -11 -17
    0 11 -17
    0 11 -18
    0 -11 -18
    0 11 -19
    0 -11 -19
    0 11 -20
    0 -11 -20
    0 12 0
    0 -12 0
    0 12 1
    0 -12 1
    0 12 2
    0 -12 2
    0 12 3
    0 -12 3
    0 12 4
    0 -12 4
    0 12 5
    0 -12 5
    0 12 -6
    0 -12 -6
    0 -12 -7
    0 12 -7
    0 12 8
    0 -12 8
    0 12 9
    0 -12 9
    0 -12 -10
    0 12 -10
    0 12 11
    0 -12 11
    0 -12 -12
    0 12 -12
    0 -12 -13
    0 12 -13
    0 -12 -14
    0 12 -14
    0 -12 -15
    0 12 -15
    0 -12 -16
    0 12 -16
    0 -12 -17
    0 12 -17
    0 -12 -18
    0 12 -18
    0 -12 -19
    0 12 -19
    0 13 1
    0 -13 1
    0 13 2
    0 -13 2
    0 13 3
    0 -13 3
    0 13 4
    0 -13 4
    0 13 5
    0 -13 5
    0 13 6
    0 -13 6
    0 -13 -7
    0 13 -7
    0 13 8
    0 -13 8
    0 -13 -9
    0 13 -9
    0 -13 -10
    0 13 -10
    0 -13 -11
    0 13 -11
    0 -13 -12
    0 13 -12
    0 -13 -13
    0 13 -13
    0 -13 -14
    0 13 -14
    0 -13 -15
    0 13 -15
    0 -13 -16
    0 13 -16
    0 -13 -17
    0 13 -17
    0 -13 -18
    0 13 -18
    0 14 0
    0 -14 0
    0 14 1
    0 -14 1
    0 14 2
    0 -14 2
    0 14 -3
    0 -14 -3
    0 14 4
    0 -14 4
    0 14 5
    0 -14 5
    0 -14 -6
    0 14 -6
    0 -14 -7
    0 14 -7
    0 14 8
    0 -14 8
    0 -14 -9
    0 14 -9
    0 -14 -10
    0 14 -10
    0 -14 -11
    0 14 -11
    0 -14 -12
    0 14 -12
    0 -14 -13
    0 14 -13
    0 -14 -14
    0 14 -14
    0 -14 -15
    0 14 -15
    0 -14 -16
    0 14 -16
    0 -14 -17
    0 14 -17
    0 15 1
    0 -15 1
    0 15 2
    0 -15 2
    0 15 3
    0 -15 3
    0 15 4
    0 -15 4
    0 -15 -5
    0 15 -5
    0 -15 -6
    0 15 -6
    0 15 7
    0 -15 7
    0 -15 -8
    0 15 -8
    0 -15 -9
    0 15 -9
    0 -15 -10
    0 15 -10
    0 -15 -11
    0 15 -11
    0 -15 -12
    0 15 -12
    0 -15 -13
    0 15 -13
    0 -15 -14
    0 15 -14
    0 -15 -15
    0 15 -15
    0 -15 -16
    0 15 -16
    0 16 0
    0 -16 0
    0 16 1
    0 -16 1
    0 16 2
    0 -16 2
    0 16 3
    0 -16 3
    0 16 4
    0 -16 4
    0 16 -5
    0 -16 -5
    0 -16 -6
    0 16 -6
    0 -16 -7
    0 16 -7
    0 16 -8
    0 -16 -8
    0 -16 -9
    0 16 -9
    0 -16 -10
    0 16 -10
    0 -16 -11
    0 16 -11
    0 -16 -12
    0 16 -12
    0 -16 -13
    0 16 -13
    0 -16 -14
    0 16 -14
    0 -16 -15
    0 16 -15
    0 17 1
    0 -17 1
    0 17 -2
    0 -17 -2
    0 17 3
    0 -17 3
    0 -17 -4
    0 17 -4
    0 17 -5
    0 -17 -5
    0 17 -6
    0 -17 -6
    0 17 -7
    0 -17 -7
    0 -17 -8
    0 17 -8
    0 -17 -9
    0 17 -9
    0 -17 -10
    0 17 -10
    0 17 -11
    0 -17 -11
    0 17 -12
    0 -17 -12
    0 17 -13
    0 -17 -13
    0 18 0
    0 -18 0
    0 18 -1
    0 -18 -1
    0 18 -2
    0 -18 -2
    0 18 -3
    0 -18 -3
    0 18 -4
    0 -18 -4
    0 18 -5
    0 -18 -5
    0 -18 -6
    0 18 -6
    0 18 -7
    0 -18 -7
    0 -18 -8
    0 18 -8
    0 18 -9
    0 -18 -9
    0 18 -10
    0 -18 -10
    0 -18 -11
    0 18 -11
    0 19 1
    0 -19 1
    0 -19 -2
    0 19 -2
    0 19 -3
    0 -19 -3
    0 -19 -4
    0 19 -4
    0 -19 -5
    0 19 -5
    0 -19 -6
    0 19 -6
    0 -19 -7
    0 19 -7
    0 -19 -8
    0 19 -8
    0 -20 0
    0 20 0
    0 -20 -1
    0 20 -1
    0 -20 -2
    0 20 -2
    -1 0 24
    -1 0 22
    -1 0 20
    -1 0 18
    1 0 -16
    1 0 -14
    1 0 -12
    1 0 -10
    1 0 -8
    1 0 -6
    -1 0 4
    -1 0 2
    -1 0 0
    1 0 2
    -1 0 -4
    1 0 6
    -1 0 -8
    1 0 10
    -1 0 -12
    -1 0 -14
    1 0 16
    -1 0 -18
    -1 0 -20
    1 0 22
    -1 0 -24
    1 1 24
    -1 -1 25
    1 -1 23
    -1 1 24
    1 -1 22
    -1 1 23
    1 1 21
    -1 -1 22
    1 1 20
    -1 -1 21
    1 1 19
    -1 -1 20
    1 1 18
    -1 -1 19
    -1 1 -17
    1 -1 -18
    1 1 16
    -1 -1 17
    1 1 15
    -1 -1 16
    -1 -1 -14
    1 1 -15
    1 -1 13
    -1 1 14
    -1 1 -12
    1 -1 -13
    -1 1 -11
    1 -1 -12
    -1 -1 -10
    1 1 -11
    -1 1 -9
    1 -1 -10
    1 -1 8
    -1 1 9
    1 -1 7
    -1 1 8
    -1 1 -6
    1 -1 -7
    -1 -1 -5
    1 1 -6
    -1 -1 -4
    1 1 -5
    1 1 3
    -1 -1 4
    1 1 2
    -1 -1 3
    -1 -1 -1
    1 1 -2
    1 1 0
    -1 -1 1
    1 -1 0
    1 1 -1
    -1 -1 0
    -1 1 2
    1 -1 1
    1 1 -3
    -1 -1 -2
    1 1 -4
    -1 -1 -3
    -1 1 5
    1 -1 4
    1 -1 -6
    -1 1 -5
    1 -1 -7
    -1 1 -6
    1 -1 -8
    -1 1 -7
    1 -1 -9
    -1 1 -8
    1 -1 -10
    -1 1 -9
    1 -1 -11
    -1 1 -10
    1 1 -12
    -1 -1 -11
    1 -1 -13
    -1 1 -12
    1 1 -14
    -1 -1 -13
    -1 1 15
    1 -1 14
    -1 1 16
    1 -1 15
    -1 -1 17
    1 1 16
    -1 1 18
    1 -1 17
    -1 1 19
    1 -1 18
    1 1 -20
    -1 -1 -19
    -1 -1 21
    1 1 20
    1 1 -22
    -1 -1 -21
    1 -1 -23
    -1 1 -22
    -1 1 24
    1 -1 23
    -1 1 25
    1 -1 24
    1 2 24
    -1 -2 25
    1 2 23
    -1 -2 24
    1 -2 22
    -1 2 23
    1 2 21
    -1 -2 22
    -1 -2 -20
    1 2 -21
    1 -2 19
    -1 2 20
    1 2 18
    -1 -2 19
    1 -2 17
    -1 2 18
    -1 -2 -16
    1 2 -17
    -1 2 -15
    1 -2 -16
    -1 2 -14
    1 -2 -15
    1 -2 13
    -1 2 14
    1 -2 12
    -1 2 13
    1 -2 11
    -1 2 12
    1 -2 10
    -1 2 11
    1 -2 9
    -1 2 10
    -1 -2 -8
    1 2 -9
    1 -2 7
    -1 2 8
    -1 -2 -6
    1 2 -7
    1 2 5
    -1 -2 6
    -1 -2 -4
    1 2 -5
    -1 -2 -3
    1 2 -4
    1 2 2
    -1 -2 3
    1 2 1
    -1 -2 2
    -1 2 0
    1 -2 -1
    -1 2 1
    1 -2 0
    -1 2 2
    1 -2 1
    -1 2 3
    1 -2 2
    1 2 -4
    -1 -2 -3
    1 2 -5
    -1 -2 -4
    -1 2 6
    1 -2 5
    1 -2 -7
    -1 2 -6
    1 -2 -8
    -1 2 -7
    1 2 -9
    -1 -2 -8
    1 2 -10
    -1 -2 -9
    1 2 -11
    -1 -2 -10
    1 2 -12
    -1 -2 -11
    1 2 -13
    -1 -2 -12
    1 -2 -14
    -1 2 -13
    1 2 -15
    -1 -2 -14
    -1 2 16
    1 -2 15
    1 2 -17
    -1 -2 -16
    1 2 -18
    -1 -2 -17
    1 -2 -19
    -1 2 -18
    -1 2 20
    1 -2 19
    1 -2 -21
    -1 2 -20
    1 -2 -22
    -1 2 -21
    1 -2 -23
    -1 2 -22
    1 2 -24
    -1 -2 -23
    1 2 -25
    -1 -2 -24
    1 3 23
    -1 -3 24
    1 -3 22
    -1 3 23
    -1 3 -21
    1 -3 -22
    -1 -3 -20
    1 3 -21
    1 -3 19
    -1 3 20
    -1 -3 -18
    1 3 -19
    1 3 17
    -1 -3 18
    1 3 16
    -1 -3 17
    1 -3 15
    -1 3 16
    -1 -3 -14
    1 3 -15
    1 3 13
    -1 -3 14
    -1 -3 -12
    1 3 -13
    1 3 11
    -1 -3 12
    1 -3 10
    -1 3 11
    1 -3 9
    -1 3 10
    1 -3 8
    -1 3 9
    1 -3 7
    -1 3 8
    -1 -3 -6
    1 3 -7
    1 3 5
    -1 -3 6
    1 3 4
    -1 -3 5
    1 3 3
    -1 -3 4
    1 3 2
    -1 -3 3
    1 3 1
    -1 -3 2
    1 3 0
    -1 -3 1
    1 3 -1
    -1 -3 0
    -1 3 2
    1 -3 1
    -1 3 3
    1 -3 2
    1 3 -4
    -1 -3 -3
    -1 3 5
    1 -3 4
    1 3 -6
    -1 -3 -5
    -1 3 7
    1 -3 6
    1 -3 -8
    -1 3 -7
    -1 3 9
    1 -3 8
    1 -3 -10
    -1 3 -9
    1 -3 -11
    -1 3 -10
    -1 3 12
    1 -3 11
    -1 3 13
    1 -3 12
    1 -3 -14
    -1 3 -13
    -1 3 15
    1 -3 14
    -1 3 16
    1 -3 15
    1 3 -17
    -1 -3 -16
    1 -3 -18
    -1 3 -17
    1 3 -19
    -1 -3 -18
    1 3 -20
    -1 -3 -19
    1 -3 -21
    -1 3 -20
    1 3 -22
    -1 -3 -21
    1 3 -23
    -1 -3 -22
    1 -3 -24
    -1 3 -23
    1 4 23
    -1 -4 24
    -1 -4 -22
    1 4 -23
    1 -4 21
    -1 4 22
    -1 4 -20
    1 -4 -21
    1 -4 19
    -1 4 20
    1 -4 18
    -1 4 19
    -1 4 -17
    1 -4 -18
    1 4 16
    -1 -4 17
    -1 4 -15
    1 -4 -16
    -1 -4 -14
    1 4 -15
    1 4 13
    -1 -4 14
    -1 -4 -12
    1 4 -13
    -1 4 -11
    1 -4 -12
    -1 4 -10
    1 -4 -11
    -1 4 -9
    1 -4 -10
    -1 -4 -8
    1 4 -9
    -1 -4 -7
    1 4 -8
    -1 -4 -6
    1 4 -7
    -1 -4 -5
    1 4 -6
    -1 -4 -4
    1 4 -5
    -1 -4 -3
    1 4 -4
    1 4 2
    -1 -4 3
    1 4 1
    -1 -4 2
    1 4 0
    -1 -4 1
    1 4 -1
    -1 -4 0
    -1 4 2
    1 -4 1
    -1 4 3
    1 -4 2
    -1 4 4
    1 -4 3
    1 4 -5
    -1 -4 -4
    -1 4 6
    1 -4 5
    1 -4 -7
    -1 4 -6
    1 4 -8
    -1 -4 -7
    1 4 -9
    -1 -4 -8
    -1 -4 10
    1 4 9
    -1 4 -10
    1 4 -11
    -1 -4 -10
    1 4 -12
    -1 -4 -11
    1 4 -13
    -1 -4 -12
    -1 4 14
    1 -4 13
    -1 4 15
    1 -4 14
    -1 4 16
    1 -4 15
    -1 4 17
    1 -4 16
    1 -4 -18
    -1 4 -17
    1 -4 -19
    -1 4 -18
    1 -4 -20
    -1 4 -19
    1 -4 -21
    -1 4 -20
    1 -4 -22
    -1 4 -21
    1 4 -23
    -1 -4 -22
    1 4 -24
    -1 -4 -23
    -1 5 -23
    1 -5 -24
    -1 -5 -22
    1 5 -23
    -1 -5 -21
    1 5 -22
    -1 5 -20
    1 -5 -21
    -1 5 -19
    1 -5 -20
    -1 -5 -18
    1 5 -19
    -1 5 -17
    1 -5 -18
    -1 5 -16
    1 -5 -17
    1 5 15
    -1 -5 16
    -1 5 -14
    1 -5 -15
    1 5 13
    -1 -5 14
    1 5 12
    -1 -5 13
    1 5 11
    -1 -5 12
    1 -5 10
    -1 5 11
    -1 5 -9
    1 -5 -10
    1 -5 8
    -1 5 9
    -1 5 -7
    1 -5 -8
    -1 -5 -6
    1 5 -7
    1 5 5
    -1 -5 6
    1 5 4
    -1 -5 5
    1 5 3
    -1 -5 4
    1 5 2
    -1 -5 3
    -1 5 -1
    1 -5 -2
    -1 5 0
    1 -5 -1
    1 5 -1
    -1 -5 0
    -1 5 2
    1 -5 1
    -1 5 3
    1 -5 2
    1 -5 -4
    -1 5 -3
    1 5 -5
    -1 -5 -4
    -1 5 6
    1 -5 5
    -1 5 7
    1 -5 6
    1 -5 -8
    -1 5 -7
    1 -5 -9
    -1 5 -8
    1 -5 -10
    -1 5 -9
    1 5 -11
    -1 -5 -10
    1 -5 -12
    -1 5 -11
    -1 5 13
    1 -5 12
    1 5 -14
    -1 -5 -13
    -1 5 15
    1 -5 14
    1 5 -16
    -1 -5 -15
    1 -5 -17
    -1 5 -16
    1 -5 -18
    -1 5 -17
    1 5 -19
    -1 -5 -18
    1 5 -20
    -1 -5 -19
    1 5 -21
    -1 -5 -20
    1 5 -22
    -1 -5 -21
    1 5 -23
    -1 -5 -22
    1 5 -24
    -1 -5 -23
    -1 -6 -22
    1 6 -23
    -1 6 -21
    1 -6 -22
    -1 6 -20
    1 -6 -21
    -1 -6 -19
    1 6 -20
    -1 6 -18
    1 -6 -19
    1 6 17
    -1 -6 18
    -1 6 -16
    1 -6 -17
    -1 -6 -15
    1 6 -16
    -1 6 -14
    1 -6 -15
    -1 6 -13
    1 -6 -14
    -1 -6 -12
    1 6 -13
    -1 6 -11
    1 -6 -12
    -1 6 -10
    1 -6 -11
    1 -6 9
    -1 6 10
    -1 -6 -8
    1 6 -9
    -1 6 -7
    1 -6 -8
    -1 -6 -6
    1 6 -7
    -1 6 -5
    1 -6 -6
    1 6 4
    -1 -6 5
    -1 6 -3
    1 -6 -4
    1 6 2
    -1 -6 3
    1 -6 1
    -1 6 2
    -1 6 0
    1 -6 -1
    -1 6 1
    1 -6 0
    1 6 -2
    -1 -6 -1
    1 -6 -3
    -1 6 -2
    -1 6 4
    1 -6 3
    -1 6 5
    1 -6 4
    1 6 -6
    -1 -6 -5
    -1 6 7
    1 -6 6
    1 6 -8
    -1 -6 -7
    -1 6 9
    1 -6 8
    -1 6 10
    1 -6 9
    1 -6 -11
    -1 6 -10
    -1 6 12
    1 -6 11
    -1 6 13
    1 -6 12
    1 6 -14
    -1 -6 -13
    1 6 -15
    -1 -6 -14
    1 -6 -16
    -1 6 -15
    1 6 -17
    -1 -6 -16
    1 -6 -18
    -1 6 -17
    1 6 -19
    -1 -6 -18
    1 -6 -20
    -1 6 -19
    1 -6 -21
    -1 6 -20
    1 -6 -22
    -1 6 -21
    1 -6 -23
    -1 6 -22
    1 -6 -24
    -1 6 -23
    -1 7 -22
    1 -7 -23
    -1 7 -21
    1 -7 -22
    -1 7 -20
    1 -7 -21
    -1 7 -19
    1 -7 -20
    -1 7 -18
    1 -7 -19
    -1 -7 -17
    1 7 -18
    -1 -7 -16
    1 7 -17
    1 7 15
    -1 -7 16
    -1 7 -14
    1 -7 -15
    -1 7 -13
    1 -7 -14
    -1 -7 -12
    1 7 -13
    1 7 11
    -1 -7 12
    -1 -7 -10
    1 7 -11
    -1 -7 -9
    1 7 -10
    -1 7 -8
    1 -7 -9
    -1 -7 -7
    1 7 -8
    -1 -7 -6
    1 7 -7
    -1 -7 -5
    1 7 -6
    -1 7 -4
    1 -7 -5
    -1 7 -3
    1 -7 -4
    -1 7 -2
    1 -7 -3
    1 7 1
    -1 -7 2
    -1 7 0
    1 -7 -1
    1 7 -1
    -1 -7 0
    1 7 -2
    -1 -7 -1
    -1 7 3
    1 -7 2
    -1 7 4
    1 -7 3
    1 7 -5
    -1 -7 -4
    1 -7 -6
    -1 7 -5
    -1 7 7
    1 -7 6
    1 7 -8
    -1 -7 -7
    1 7 -9
    -1 -7 -8
    1 7 -10
    -1 -7 -9
    -1 7 11
    1 -7 10
    1 -7 -12
    -1 7 -11
    -1 7 13
    1 -7 12
    -1 7 14
    1 -7 13
    1 -7 -15
    -1 7 -14
    1 -7 -16
    -1 7 -15
    1 7 -17
    -1 -7 -16
    1 -7 -18
    -1 7 -17
    1 -7 -19
    -1 7 -18
    1 7 -20
    -1 -7 -19
    1 -7 -21
    -1 7 -20
    1 7 -22
    -1 -7 -21
    1 7 -23
    -1 -7 -22
    -1 8 -22
    1 -8 -23
    -1 -8 -21
    1 8 -22
    -1 8 -20
    1 -8 -21
    -1 -8 -19
    1 8 -20
    -1 8 -18
    1 -8 -19
    -1 -8 -17
    1 8 -18
    -1 8 -16
    1 -8 -17
    -1 -8 -15
    1 8 -16
    -1 8 -14
    1 -8 -15
    -1 -8 -13
    1 8 -14
    -1 8 -12
    1 -8 -13
    -1 -8 -11
    1 8 -12
    -1 8 -10
    1 -8 -11
    1 8 9
    -1 -8 10
    -1 -8 -8
    1 8 -9
    -1 8 -7
    1 -8 -8
    -1 8 -6
    1 -8 -7
    -1 8 -5
    1 -8 -6
    -1 8 -4
    1 -8 -5
    1 8 3
    -1 -8 4
    -1 8 -2
    1 -8 -3
    -1 8 -1
    1 -8 -2
    1 8 0
    -1 -8 1
    1 8 -1
    -1 -8 0
    1 8 -2
    -1 -8 -1
    -1 8 3
    1 -8 2
    -1 8 4
    1 -8 3
    1 -8 -5
    -1 8 -4
    -1 8 6
    1 -8 5
    -1 8 7
    1 -8 6
    -1 8 8
    1 -8 7
    1 -8 -9
    -1 8 -8
    -1 8 10
    1 -8 9
    -1 8 11
    1 -8 10
    -1 8 12
    1 -8 11
    -1 8 13
    1 -8 12
    1 8 -14
    -1 -8 -13
    1 -8 -15
    -1 8 -14
    1 8 -16
    -1 -8 -15
    1 8 -17
    -1 -8 -16
    1 -8 -18
    -1 8 -17
    1 8 -19
    -1 -8 -18
    1 -8 -20
    -1 8 -19
    1 8 -21
    -1 -8 -20
    1 8 -22
    -1 -8 -21
    1 -8 -23
    -1 8 -22
    -1 -9 -21
    1 9 -22
    -1 -9 -20
    1 9 -21
    -1 9 -19
    1 -9 -20
    -1 -9 -18
    1 9 -19
    -1 -9 -17
    1 9 -18
    -1 -9 -16
    1 9 -17
    -1 -9 -15
    1 9 -16
    1 9 14
    -1 -9 15
    -1 -9 -13
    1 9 -14
    -1 -9 -12
    1 9 -13
    -1 -9 -11
    1 9 -12
    -1 -9 -10
    1 9 -11
    -1 9 -9
    1 -9 -10
    -1 9 -8
    1 -9 -9
    -1 9 -7
    1 -9 -8
    -1 9 -6
    1 -9 -7
    1 9 5
    -1 -9 6
    1 9 4
    -1 -9 5
    1 9 3
    -1 -9 4
    1 -9 2
    -1 9 3
    1 9 1
    -1 -9 2
    -1 9 0
    1 -9 -1
    1 9 -1
    -1 -9 0
    -1 9 2
    1 -9 1
    1 -9 -3
    -1 9 -2
    -1 9 4
    1 -9 3
    1 9 -5
    -1 -9 -4
    -1 9 6
    1 -9 5
    1 -9 -7
    -1 9 -6
    -1 9 8
    1 -9 7
    -1 9 9
    1 -9 8
    1 -9 -10
    -1 9 -9
    1 9 -11
    -1 -9 -10
    -1 9 12
    1 -9 11
    1 -9 -13
    -1 9 -12
    1 -9 -14
    -1 9 -13
    1 9 -15
    -1 -9 -14
    -1 9 -15
    -1 9 16
    1 -9 15
    1 -9 -17
    -1 9 -16
    1 -9 -18
    -1 9 -17
    1 -9 -19
    -1 9 -18
    1 9 -20
    -1 -9 -19
    1 9 -21
    -1 -9 -20
    1 9 -22
    -1 -9 -21
    -1 10 -20
    1 -10 -21
    -1 10 -19
    1 -10 -20
    -1 10 -18
    1 -10 -19
    -1 10 -17
    1 -10 -18
    -1 -10 -16
    1 10 -17
    -1 -10 -15
    1 10 -16
    -1 -10 -14
    1 10 -15
    -1 10 -13
    1 -10 -14
    1 10 12
    -1 -10 13
    -1 -10 -11
    1 10 -12
    -1 10 -10
    1 -10 -11
    -1 -10 -9
    1 10 -10
    -1 -10 -8
    1 10 -9
    -1 10 -7
    1 -10 -8
    -1 -10 -6
    1 10 -7
    1 10 5
    -1 -10 6
    -1 -10 -4
    1 10 -5
    1 -10 3
    -1 10 4
    -1 10 -2
    1 -10 -3
    1 -10 1
    -1 10 2
    -1 10 0
    1 -10 -1
    1 10 -1
    -1 -10 0
    1 10 -2
    -1 -10 -1
    -1 10 3
    1 -10 2
    1 10 -4
    -1 -10 -3
    -1 10 5
    1 -10 4
    1 -10 -6
    -1 10 -5
    -1 10 7
    1 -10 6
    -1 10 8
    1 -10 7
    1 -10 -9
    -1 10 -8
    1 -10 -10
    -1 10 -9
    -1 10 11
    1 -10 10
    1 -10 -12
    -1 10 -11
    1 -10 -13
    -1 10 -12
    1 -10 -14
    -1 10 -13
    1 -10 -15
    -1 10 -14
    1 -10 -16
    -1 10 -15
    1 -10 -17
    -1 10 -16
    1 -10 -18
    -1 10 -17
    1 10 -19
    -1 -10 -18
    1 -10 -20
    -1 10 -19
    1 -10 -21
    -1 10 -20
    -1 11 -20
    1 -11 -21
    -1 11 -19
    1 -11 -20
    -1 -11 -18
    1 11 -19
    -1 -11 -17
    1 11 -18
    -1 11 -16
    1 -11 -17
    -1 -11 -15
    1 11 -16
    -1 -11 -14
    1 11 -15
    1 11 13
    -1 -11 14
    -1 -11 -12
    1 11 -13
    -1 -11 -11
    1 11 -12
    1 11 10
    -1 -11 11
    1 11 9
    -1 -11 10
    1 11 8
    -1 -11 9
    -1 11 -7
    1 -11 -8
    -1 -11 -6
    1 11 -7
    -1 11 -5
    1 -11 -6
    1 11 4
    -1 -11 5
    1 -11 3
    -1 11 4
    1 11 2
    -1 -11 3
    1 11 1
    -1 -11 2
    -1 11 0
    1 -11 -1
    -1 11 1
    1 -11 0
    -1 11 2
    1 -11 1
    -1 11 3
    1 -11 2
    -1 11 4
    1 -11 3
    1 11 -5
    -1 -11 -4
    -1 11 6
    1 -11 5
    -1 11 7
    1 -11 6
    1 -11 -8
    -1 11 -7
    -1 11 9
    1 -11 8
    -1 11 10
    1 -11 9
    1 -11 -11
    -1 11 -10
    1 -11 -12
    -1 11 -11
    1 -11 -13
    -1 11 -12
    1 -11 -14
    -1 11 -13
    1 -11 -15
    -1 11 -14
    1 -11 -16
    -1 11 -15
    -1 11 -16
    1 -11 -17
    -1 11 -16
    1 -11 -18
    -1 11 -17
    1 -11 -19
    -1 11 -18
    1 -11 -20
    -1 11 -19
    -1 -12 -19
    1 12 -20
    -1 -12 -18
    1 12 -19
    -1 12 -17
    1 -12 -18
    -1 -12 -16
    1 12 -17
    -1 -12 -15
    1 12 -16
    -1 -12 -14
    1 12 -15
    -1 -12 -13
    1 12 -14
    -1 -12 -12
    1 12 -13
    1 12 11
    -1 -12 12
    -1 -12 -10
    1 12 -11
    1 12 9
    -1 -12 10
    1 12 8
    -1 -12 9
    1 12 7
    -1 -12 8
    1 12 6
    -1 -12 7
    1 12 5
    -1 -12 6
    1 12 4
    -1 -12 5
    -1 12 -3
    1 -12 -4
    1 12 2
    -1 -12 3
    -1 12 -1
    1 -12 -2
    -1 12 0
    1 -12 -1
    1 12 -1
    -1 -12 0
    -1 12 2
    1 -12 1
    -1 12 3
    1 -12 2
    1 12 -4
    -1 -12 -3
    -1 12 5
    1 -12 4
    -1 12 6
    1 -12 5
    1 -12 -7
    -1 12 -6
    -1 12 8
    1 -12 7
    -1 12 9
    1 -12 8
    1 -12 -10
    -1 12 -9
    1 -12 -11
    -1 12 -10
    1 -12 -12
    -1 12 -11
    1 -12 -13
    -1 12 -12
    1 -12 -14
    -1 12 -13
    1 -12 -15
    -1 12 -14
    1 -12 -16
    -1 12 -15
    1 -12 -17
    -1 12 -16
    1 -12 -18
    -1 12 -17
    1 -12 -19
    -1 12 -18
    1 -12 -20
    -1 12 -19
    -1 -13 -18
    1 13 -19
    1 13 -18
    -1 -13 -17
    1 13 -18
    -1 -13 -16
    1 13 -17
    -1 -13 -15
    1 13 -16
    -1 -13 -14
    1 13 -15
    -1 -13 -13
    1 13 -14
    -1 -13 -12
    1 13 -13
    -1 -13 -11
    1 13 -12
    -1 -13 -10
    1 13 -11
    -1 13 -9
    1 -13 -10
    -1 -13 -8
    1 13 -9
    -1 -13 -7
    1 13 -8
    1 13 6
    -1 -13 7
    -1 -13 -5
    1 13 -6
    -1 -13 -4
    1 13 -5
    1 13 3
    -1 -13 4
    1 13 2
    -1 -13 3
    1 13 1
    -1 -13 2
    1 13 0
    -1 -13 1
    -1 13 1
    1 -13 0
    -1 13 2
    1 -13 1
    -1 13 3
    1 -13 2
    1 13 -4
    -1 -13 -3
    1 13 -5
    -1 -13 -4
    -1 13 6
    1 -13 5
    -1 13 7
    1 -13 6
    -1 13 8
    1 -13 7
    -1 13 9
    1 -13 8
    1 -13 -10
    -1 13 -9
    1 -13 -11
    -1 13 -10
    1 -13 -12
    -1 13 -11
    1 -13 -13
    -1 13 -12
    1 -13 -14
    -1 13 -13
    1 -13 -15
    -1 13 -14
    1 -13 -16
    -1 13 -15
    1 -13 -17
    -1 13 -16
    1 -13 -18
    -1 13 -17
    1 -13 -19
    -1 13 -18
    -1 -14 -17
    1 14 -18
    -1 -14 -16
    1 14 -17
    -1 -14 -15
    1 14 -16
    -1 -14 -14
    1 14 -15
    -1 -14 -13
    1 14 -14
    -1 -14 -12
    1 14 -13
    -1 -14 -11
    1 14 -12
    -1 -14 -10
    1 14 -11
    -1 -14 -9
    1 14 -10
    -1 -14 -8
    1 14 -9
    -1 -14 -7
    1 14 -8
    1 14 6
    -1 -14 7
    1 14 5
    -1 -14 6
    -1 14 -4
    1 -14 -5
    -1 -14 -3
    1 14 -4
    1 14 2
    -1 -14 3
    1 14 1
    -1 -14 2
    -1 14 0
    1 -14 -1
    -1 14 1
    1 -14 0
    1 14 -2
    -1 -14 -1
    -1 14 3
    1 -14 2
    -1 14 4
    1 -14 3
    -1 14 5
    1 -14 4
    1 -14 -6
    -1 14 -5
    1 14 -7
    -1 -14 -6
    1 14 -8
    -1 -14 -7
    1 14 -9
    -1 -14 -8
    1 14 -10
    -1 -14 -9
    1 -14 -11
    -1 14 -10
    1 -14 -12
    -1 14 -11
    1 -14 -13
    -1 14 -12
    1 -14 -14
    -1 14 -13
    1 -14 -15
    -1 14 -14
    1 -14 -16
    -1 14 -15
    1 -14 -17
    -1 14 -16
    1 -14 -18
    -1 14 -17
    -1 -15 -15
    1 15 -16
    -1 -15 -14
    1 15 -15
    -1 -15 -13
    1 15 -14
    -1 -15 -12
    1 15 -13
    -1 -15 -11
    1 15 -12
    -1 -15 -10
    1 15 -11
    -1 -15 -9
    1 15 -10
    -1 -15 -8
    1 15 -9
    1 15 7
    -1 -15 8
    -1 -15 -6
    1 15 -7
    -1 -15 -5
    1 15 -6
    1 15 4
    -1 -15 5
    -1 15 -3
    1 -15 -4
    -1 15 -2
    1 -15 -3
    1 15 1
    -1 -15 2
    1 15 0
    -1 -15 1
    1 15 -1
    -1 -15 0
    -1 15 2
    1 -15 1
    -1 15 3
    1 -15 2
    1 15 -4
    -1 -15 -3
    -1 15 5
    1 -15 4
    -1 15 6
    1 -15 5
    1 15 -7
    -1 -15 -6
    1 15 -8
    -1 -15 -7
    1 15 -9
    -1 -15 -8
    1 15 -10
    -1 -15 -9
    1 15 -11
    -1 -15 -10
    1 -15 -12
    -1 15 -11
    1 -15 -13
    -1 15 -12
    1 -15 -14
    -1 15 -13
    1 -15 -15
    -1 15 -14
    1 -15 -16
    -1 15 -15
    -1 -16 -14
    1 16 -15
    -1 -16 -13
    1 16 -14
    -1 -16 -12
    1 16 -13
    -1 -16 -11
    1 16 -12
    -1 -16 -10
    1 16 -11
    -1 -16 -9
    1 16 -10
    -1 -16 -8
    1 16 -9
    -1 16 -7
    1 -16 -8
    -1 -16 -6
    1 16 -7
    -1 16 -5
    1 -16 -6
    -1 16 -4
    1 -16 -5
    1 16 3
    -1 -16 4
    -1 16 -2
    1 -16 -3
    1 16 1
    -1 -16 2
    -1 16 0
    1 -16 -1
    -1 16 1
    1 -16 0
    1 16 -2
    -1 -16 -1
    -1 16 3
    1 -16 2
    1 16 -4
    -1 -16 -3
    1 -16 -5
    -1 16 -4
    1 16 -6
    -1 -16 -5
    1 16 -7
    -1 -16 -6
    1 16 -8
    -1 -16 -7
    1 16 -9
    -1 -16 -8
    1 16 -10
    -1 -16 -9
    1 -16 -11
    -1 16 -10
    1 -16 -12
    -1 16 -11
    1 16 -13
    -1 -16 -12
    1 -16 -14
    -1 16 -13
    1 -16 -15
    -1 16 -14
    -1 -17 -12
    1 17 -13
    -1 -17 -11
    1 17 -12
    -1 -17 -10
    1 17 -11
    -1 -17 -9
    1 17 -10
    -1 17 -8
    1 -17 -9
    -1 17 -7
    1 -17 -8
    -1 -17 -6
    1 17 -7
    -1 17 -5
    1 -17 -6
    -1 -17 -4
    1 17 -5
    -1 17 -3
    1 -17 -4
    -1 17 -2
    1 -17 -3
    -1 -17 -1
    1 17 -2
    1 17 0
    -1 -17 1
    -1 17 1
    1 -17 0
    -1 17 2
    1 -17 1
    -1 17 3
    1 -17 2
    1 -17 -4
    -1 17 -3
    -1 17 5
    1 -17 4
    1 17 -6
    -1 -17 -5
    1 -17 -7
    -1 17 -6
    1 17 -8
    -1 -17 -7
    1 17 -9
    -1 -17 -8
    1 17 -10
    -1 -17 -9
    1 17 -11
    -1 -17 -10
    1 -17 -12
    -1 17 -11
    1 -17 -13
    -1 17 -12
    1 17 -14
    -1 -17 -13
    -1 -18 -10
    1 18 -11
    -1 -18 -9
    1 18 -10
    -1 -18 -8
    1 18 -9
    -1 18 -7
    1 -18 -8
    -1 18 -6
    1 -18 -7
    -1 18 -5
    1 -18 -6
    -1 -18 -4
    1 18 -5
    -1 -18 -3
    1 18 -4
    -1 18 -2
    1 -18 -3
    -1 -18 -1
    1 18 -2
    1 18 0
    -1 -18 1
    -1 18 1
    1 -18 0
    -1 18 2
    1 -18 1
    -1 18 3
    1 -18 2
    -1 18 4
    1 -18 3
    1 -18 -5
    -1 18 -4
    1 -18 -6
    -1 18 -5
    1 18 -7
    -1 -18 -6
    1 18 -8
    -1 -18 -7
    1 18 -9
    -1 -18 -8
    1 18 -10
    -1 -18 -9
    1 -18 -11
    -1 18 -10
    -1 -19 -7
    1 19 -8
    -1 -19 -6
    1 19 -7
    -1 19 -5
    1 -19 -6
    -1 -19 -4
    1 19 -5
    -1 -19 -3
    1 19 -4
    -1 -19 -2
    1 19 -3
    -1 19 -1
    1 -19 -2
    -1 19 0
    1 -19 -1
    1 19 -1
    -1 -19 0
    1 19 -2
    -1 -19 -1
    1 19 -3
    -1 -19 -2
    1 19 -4
    -1 -19 -3
    1 19 -5
    -1 -19 -4
    1 19 -6
    -1 -19 -5
    1 19 -7
    -1 -19 -6
    1 -20 -1
    -1 20 0
    1 -20 -2
    -1 20 -1
    1 -20 -3
    -1 20 -2
    1 -20 -4
    -1 20 -3
    2 0 22
    -2 0 24
    2 0 20
    -2 0 22
    2 0 18
    -2 0 20
    -2 0 -16
    2 0 -18
    -2 0 -14
    2 0 -16
    2 0 12
    -2 0 14
    -2 0 -10
    2 0 -12
    -2 0 -8
    2 0 -10
    2 0 6
    -2 0 8
    2 0 4
    -2 0 6
    2 0 2
    -2 0 4
    2 0 0
    -2 0 2
    2 0 0
    2 0 -2
    -2 0 0
    2 0 -4
    -2 0 -2
    2 0 -6
    -2 0 -4
    2 0 -8
    -2 0 -6
    -2 0 10
    2 0 8
    2 0 -12
    -2 0 -10
    2 0 -14
    -2 0 -12
    2 0 -16
    -2 0 -14
    2 0 -18
    -2 0 -16
    2 0 -20
    -2 0 -18
    2 0 -22
    -2 0 -20
    2 0 -24
    -2 0 -22
    2 -1 23
    -2 1 25
    2 1 22
    -2 -1 24
    2 -1 21
    -2 1 23
    2 -1 20
    -2 1 22
    2 1 19
    -2 -1 21
    2 -1 18
    -2 1 20
    -2 -1 -17
    2 1 -19
    2 -1 16
    -2 1 18
    -2 -1 -15
    2 1 -17
    -2 -1 -14
    2 1 -16
    -2 -1 -13
    2 1 -15
    -2 1 -12
    2 -1 -14
    -2 -1 -11
    2 1 -13
    2 -1 10
    -2 1 12
    -2 -1 -9
    2 1 -11
    -2 -1 -8
    2 1 -10
    -2 -1 -7
    2 1 -9
    2 -1 6
    -2 1 8
    -2 1 -5
    2 -1 -7
    2 -1 4
    -2 1 6
    2 -1 3
    -2 1 5
    2 -1 2
    -2 1 4
    2 -1 1
    -2 1 3
    2 1 0
    -2 -1 2
    2 -1 -1
    2 1 -1
    -2 -1 1
    2 -1 0
    2 1 -2
    -2 -1 0
    2 -1 1
    2 1 -3
    -2 -1 -1
    2 -1 -4
    -2 1 -2
    2 -1 -5
    -2 1 -3
    -2 1 6
    2 -1 4
    2 -1 -7
    -2 1 -5
    -2 1 8
    2 -1 6
    2 -1 -9
    -2 1 -7
    -2 1 10
    2 -1 8
    -2 -1 11
    2 1 9
    2 -1 -12
    -2 1 -10
    2 1 -13
    -2 -1 -11
    -2 -1 14
    2 1 12
    2 -1 -15
    -2 1 -13
    2 -1 -16
    -2 1 -14
    -2 -1 17
    2 1 15
    2 1 -18
    -2 -1 -16
    2 -1 -19
    -2 1 -17
    2 -1 -20
    -2 1 -18
    2 -1 -21
    -2 1 -19
    2 1 -22
    -2 -1 -20
    2 -1 -23
    -2 1 -21
    2 1 -24
    -2 -1 -22
    2 1 -25
    -2 -1 -23
    2 2 23
    -2 -2 25
    2 2 22
    -2 -2 24
    2 2 21
    -2 -2 23
    2 2 20
    -2 -2 22
    -2 -2 -19
    2 2 -21
    -2 -2 -18
    2 2 -20
    2 -2 17
    -2 2 19
    2 -2 16
    -2 2 18
    -2 2 -15
    2 -2 -17
    2 2 14
    -2 -2 16
    -2 -2 -13
    2 2 -15
    -2 -2 -12
    2 2 -14
    -2 -2 -11
    2 2 -13
    2 -2 10
    -2 2 12
    -2 2 -9
    2 -2 -11
    -2 2 -8
    2 -2 -10
    -2 2 -7
    2 -2 -9
    2 2 -8
    -2 -2 -6
    2 2 -8
    2 -2 5
    -2 2 7
    -2 -2 -4
    2 2 -6
    2 2 3
    -2 -2 5
    -2 -2 -2
    2 2 -4
    2 2 1
    -2 -2 3
    2 2 0
    -2 -2 2
    2 -2 -1
    2 2 -1
    -2 -2 1
    2 -2 0
    2 2 -2
    -2 -2 0
    2 2 -3
    -2 -2 -1
    2 2 -4
    -2 -2 -2
    2 2 -5
    -2 -2 -3
    -2 2 6
    2 -2 4
    -2 2 -5
    2 -2 -7
    -2 2 -5
    -2 2 8
    2 -2 6
    2 -2 -9
    -2 2 -7
    2 2 -10
    -2 -2 -8
    -2 2 11
    2 -2 9
    2 -2 -12
    -2 2 -10
    2 -2 -13
    -2 2 -11
    2 -2 -14
    -2 2 -12
    2 2 -15
    -2 -2 -13
    2 -2 -16
    -2 2 -14
    -2 2 17
    2 -2 15
    2 -2 -18
    -2 2 -16
    2 -2 -19
    -2 2 -17
    2 -2 -20
    -2 2 -18
    2 2 -21
    -2 -2 -19
    2 -2 -22
    -2 2 -20
    2 -2 -23
    -2 2 -21
    2 -2 -24
    -2 2 -22
    2 2 -25
    -2 -2 -23
    2 -3 23
    -2 3 25
    2 3 22
    -2 -3 24
    -2 -3 -21
    2 3 -23
    2 3 20
    -2 -3 22
    2 3 19
    -2 -3 21
    -2 -3 -18
    2 3 -20
    2 -3 17
    -2 3 19
    2 -3 16
    -2 3 18
    2 3 15
    -2 -3 17
    -2 3 -14
    2 -3 -16
    2 3 13
    -2 -3 15
    -2 -3 -12
    2 3 -14
    2 -3 11
    -2 3 13
    -2 -3 -10
    2 3 -12
    -2 -3 -9
    2 3 -11
    2 3 -10
    -2 -3 -8
    2 3 -10
    2 -3 7
    -2 3 9
    2 -3 6
    -2 3 8
    -2 -3 -5
    2 3 -7
    2 3 4
    -2 -3 6
    2 3 3
    -2 -3 5
    2 3 2
    -2 -3 4
    -2 -3 -1
    2 3 -3
    -2 -3 2
    2 3 0
    -2 -3 2
    -2 -3 1
    2 3 -1
    -2 -3 1
    2 -3 0
    2 3 -2
    -2 -3 0
    -2 3 3
    2 -3 1
    -2 3 -2
    2 3 -4
    -2 -3 -2
    2 -3 -5
    -2 3 -3
    2 -3 -6
    -2 3 -4
    2 -3 -7
    -2 3 -5
    2 -3 -8
    -2 3 -6
    2 3 -9
    -2 -3 -7
    -2 -3 10
    2 3 8
    2 -3 -11
    -2 3 -9
    2 3 -12
    -2 -3 -10
    2 3 -13
    -2 -3 -11
    -2 3 14
    2 -3 12
    2 -3 -15
    -2 3 -13
    2 -3 -16
    -2 3 -14
    2 3 -17
    -2 -3 -15
    2 3 -18
    -2 -3 -16
    2 -3 -19
    -2 3 -17
    2 -3 -20
    -2 3 -18
    2 -3 -21
    -2 3 -19
    2 3 -22
    -2 -3 -20
    2 -3 -23
    -2 3 -21
    2 3 -24
    -2 -3 -22
    2 -3 -25
    -2 3 -23
    2 -4 23
    -2 4 25
    -2 -4 -22
    2 4 -24
    2 4 21
    -2 -4 23
    2 -4 20
    -2 4 22
    2 -4 19
    -2 4 21
    -2 -4 -18
    2 4 -20
    2 -4 17
    -2 4 19
    -2 4 -16
    2 -4 -18
    -2 4 -15
    2 -4 -17
    2 4 14
    -2 -4 16
    -2 -4 -13
    2 4 -15
    -2 -4 -12
    2 4 -14
    -2 4 -11
    2 -4 -13
    -2 4 -10
    2 -4 -12
    2 -4 9
    -2 4 11
    2 4 8
    -2 -4 10
    2 -4 7
    -2 4 9
    2 -4 6
    -2 4 8
    -2 -4 -5
    2 4 -7
    -2 -4 -4
    2 4 -6
    -2 -4 -3
    2 4 -5
    2 4 2
    -2 -4 4
    2 4 1
    -2 -4 3
    -2 4 2
    -2 4 0
    2 -4 -2
    -2 -4 1
    -2 4 1
    2 -4 -1
    2 -4 -2
    -2 4 0
    -2 4 3
    2 -4 1
    2 -4 2
    2 -4 -4
    -2 4 -2
    2 4 -5
    -2 -4 -3
    2 4 -6
    -2 -4 -4
    -2 4 7
    2 -4 5
    -2 -4 8
    2 4 6
    2 -4 -9
    -2 4 -7
    2 4 -10
    -2 -4 -8
    -2 4 -9
    2 4 -11
    -2 -4 -9
    -2 4 12
    2 -4 10
    -2 4 13
    2 -4 11
    2 4 -14
    -2 -4 -12
    2 -4 -15
    -2 4 -13
    -2 4 16
    2 -4 14
    2 4 -17
    -2 -4 -15
    2 4 -18
    -2 -4 -16
    -2 4 19
    2 -4 17
    2 4 -20
    -2 -4 -18
    2 4 -21
    -2 -4 -19
    2 4 -22
    -2 -4 -20
    2 -4 -23
    -2 4 -21
    2 -4 -24
    -2 4 -22
    2 -4 -25
    -2 4 -23
    -2 -5 -22
    2 5 -24
    2 5 21
    -2 -5 23
    -2 -5 -20
    2 5 -22
    -2 -5 -19
    2 5 -21
    2 -5 18
    -2 5 20
    2 -5 17
    -2 5 19
    -2 5 -16
    2 -5 -18
    -2 5 -15
    2 -5 -17
    -2 5 -14
    2 -5 -16
    2 -5 13
    -2 5 15
    -2 5 -12
    2 -5 -14
    2 5 -13
    -2 -5 -11
    2 5 -13
    -2 -5 -10
    2 5 -12
    -2 -5 -9
    2 5 -11
    -2 -5 -8
    2 5 -10
    2 5 7
    -2 -5 9
    -2 -5 -6
    2 5 -8
    -2 5 -5
    2 -5 -7
    -2 -5 -4
    2 5 -6
    2 5 3
    -2 -5 5
    2 5 2
    -2 -5 4
    -2 5 -1
    2 -5 -3
    -2 5 0
    2 -5 -2
    -2 5 1
    2 -5 -1
    -2 5 2
    2 -5 0
    2 5 -3
    -2 -5 -1
    2 5 -4
    -2 -5 -2
    2 5 -5
    -2 -5 -3
    2 5 -6
    -2 -5 -4
    -2 -5 7
    2 5 5
    -2 5 8
    2 -5 6
    2 5 -9
    -2 -5 -7
    2 5 -10
    -2 -5 -8
    -2 5 11
    2 -5 9
    2 -5 -12
    -2 5 -10
    2 -5 -13
    -2 5 -11
    -2 5 14
    2 -5 12
    -2 5 15
    2 -5 13
    2 5 -16
    -2 -5 -14
    2 -5 -17
    -2 5 -15
    2 -5 -18
    -2 5 -16
    -2 5 19
    2 -5 17
    2 -5 -20
    -2 5 -18
    2 -5 -21
    -2 5 -19
    2 -5 -22
    -2 5 -20
    2 -5 -23
    -2 5 -21
    2 5 -24
    -2 -5 -22
    2 6 22
    -2 -6 24
    -2 -6 -21
    2 6 -23
    -2 -6 -20
    2 6 -22
    -2 6 -19
    2 -6 -21
    -2 -6 -18
    2 6 -20
    2 -6 17
    -2 6 19
    -2 6 -16
    2 -6 -18
    2 -6 15
    -2 6 17
    2 6 14
    -2 -6 16
    2 6 13
    -2 -6 15
    2 6 -14
    2 -6 12
    -2 6 14
    2 -6 11
    -2 6 13
    2 -6 10
    -2 6 12
    2 6 9
    -2 -6 11
    -2 -6 -8
    2 6 -10
    -2 6 -7
    2 -6 -9
    2 6 6
    -2 -6 8
    2 6 5
    -2 -6 7
    2 6 4
    -2 -6 6
    -2 -6 -3
    2 6 -5
    -2 6 -2
    2 -6 -4
    -2 6 -1
    2 -6 -3
    -2 6 0
    2 -6 -2
    2 6 -1
    -2 -6 1
    2 6 -2
    -2 -6 0
    2 6 -3
    -2 -6 -1
    2 6 -4
    -2 -6 -2
    -2 6 5
    2 -6 3
    2 -6 -6
    -2 6 -4
    -2 -6 7
    2 6 5
    -2 6 8
    2 -6 6
    2 -6 -9
    -2 6 -7
    -2 6 10
    2 -6 8
    2 -6 -11
    -2 6 -9
    -2 6 12
    2 -6 10
    -2 6 13
    2 -6 11
    2 -6 -14
    -2 6 -12
    -2 6 15
    2 -6 13
    2 -6 -16
    -2 6 -14
    -2 6 17
    2 -6 15
    -2 6 18
    2 -6 16
    2 6 -19
    -2 -6 -17
    2 -6 -20
    -2 6 -18
    2 6 -21
    -2 -6 -19
    2 -6 -22
    -2 6 -20
    2 -6 -23
    -2 6 -21
    2 6 -24
    -2 -6 -22
    -2 -7 -21
    2 7 -23
    -2 7 -20
    2 -7 -22
    -2 7 -19
    2 -7 -21
    -2 7 -18
    2 -7 -20
    -2 -7 -17
    2 7 -19
    -2 7 -16
    2 -7 -18
    2 -7 15
    -2 7 17
    2 7 14
    -2 -7 16
    -2 -7 -13
    2 7 -15
    -2 7 -12
    2 -7 -14
    -2 7 -11
    2 -7 -13
    -2 -7 -10
    2 7 -12
    -2 7 -9
    2 -7 -11
    -2 7 -8
    2 -7 -10
    -2 -7 -7
    2 7 -9
    -2 7 -6
    2 -7 -8
    -2 -7 -5
    2 7 -7
    -2 7 -4
    2 -7 -6
    -2 7 -3
    2 -7 -5
    -2 7 -2
    2 -7 -4
    2 7 1
    -2 -7 3
    -2 7 0
    2 -7 -2
    2 7 -1
    -2 -7 1
    2 -7 -2
    -2 7 0
    2 7 -3
    -2 -7 -1
    2 -7 -4
    -2 7 -2
    2 -7 -5
    -2 7 -3
    -2 7 6
    2 -7 4
    -2 7 7
    2 -7 5
    -2 7 8
    2 -7 6
    2 -7 -9
    -2 7 -7
    2 -7 -10
    -2 7 -8
    2 -7 -11
    -2 7 -9
    -2 7 12
    2 -7 10
    2 7 -13
    -2 -7 -11
    -2 7 14
    2 -7 12
    2 -7 -15
    -2 7 -13
    -2 7 16
    2 -7 14
    2 7 -17
    -2 -7 -15
    2 -7 -18
    -2 7 -16
    -2 7 19
    2 -7 17
    2 -7 -20
    -2 7 -18
    2 7 -21
    -2 -7 -19
    2 -7 -22
    -2 7 -20
    2 -7 -23
    -2 7 -21
    -2 -8 -21
    2 8 -23
    -2 8 -20
    2 -8 -22
    -2 -8 -19
    2 8 -21
    -2 -8 -18
    2 8 -20
    -2 8 -17
    2 -8 -19
    -2 -8 -16
    2 8 -18
    2 8 15
    -2 -8 17
    2 8 14
    -2 -8 16
    2 8 13
    -2 -8 15
    2 8 12
    -2 -8 14
    2 8 11
    -2 -8 13
    2 8 10
    -2 -8 12
    -2 8 -9
    2 -8 -11
    -2 -8 -8
    2 8 -10
    -2 -8 -7
    2 8 -9
    -2 -8 -6
    2 8 -8
    -2 -8 -5
    2 8 -7
    -2 8 -4
    2 -8 -6
    2 -8 3
    -2 8 5
    2 -8 2
    -2 8 4
    2 -8 1
    -2 8 3
    -2 8 0
    2 -8 -2
    -2 8 1
    2 -8 -1
    2 8 -2
    -2 -8 0
    2 8 -3
    -2 -8 -1
    2 8 -4
    -2 -8 -2
    -2 8 5
    2 -8 3
    -2 8 6
    2 -8 4
    2 -8 -7
    -2 8 -5
    2 -8 -8
    -2 8 -6
    2 -8 -9
    -2 8 -7
    -2 8 10
    2 -8 8
    2 -8 -11
    -2 8 -9
    2 -8 -12
    -2 8 -10
    -2 8 13
    2 -8 11
    -2 8 14
    2 -8 12
    -2 8 15
    2 -8 13
    -2 8 16
    2 -8 14
    2 -8 -17
    -2 8 -15
    2 -8 -18
    -2 8 -16
    -2 8 19
    2 -8 17
    2 8 -20
    -2 -8 -18
    2 -8 -21
    -2 8 -19
    2 -8 -22
    -2 8 -20
    2 8 -23
    -2 -8 -21
    -2 -9 -20
    2 9 -22
    -2 -9 -19
    2 9 -21
    -2 -9 -18
    2 9 -20
    -2 9 -17
    2 -9 -19
    -2 9 -16
    2 -9 -18
    -2 -9 -15
    2 9 -17
    2 9 14
    -2 -9 16
    -2 9 -13
    2 -9 -15
    -2 -9 -12
    2 9 -14
    -2 9 -11
    2 -9 -13
    -2 -9 -10
    2 9 -12
    2 9 9
    -2 -9 11
    2 9 8
    -2 -9 10
    2 9 7
    -2 -9 9
    -2 9 -6
    2 -9 -8
    2 9 5
    -2 -9 7
    -2 9 -4
    2 -9 -6
    -2 -9 -3
    2 9 -5
    -2 9 -2
    2 -9 -4
    2 9 1
    -2 -9 3
    2 9 0
    -2 -9 2
    2 9 -1
    -2 -9 1
    2 9 -2
    -2 -9 0
    -2 9 3
    2 -9 1
    2 9 -4
    -2 -9 -2
    2 -9 -5
    -2 9 -3
    2 -9 -6
    -2 9 -4
    2 -9 -7
    -2 9 -5
    -2 9 8
    2 -9 6
    -2 9 9
    2 -9 7
    -2 9 10
    2 -9 8
    2 -9 -11
    -2 9 -9
    -2 9 12
    2 -9 10
    -2 9 13
    2 -9 11
    2 -9 -14
    -2 9 -12
    -2 9 15
    2 -9 13
    -2 9 -14
    2 -9 -16
    -2 9 -14
    2 -9 -17
    -2 9 -15
    2 -9 -18
    -2 9 -16
    2 -9 -19
    -2 9 -17
    2 -9 -20
    -2 9 -18
    2 -9 -21
    -2 9 -19
    2 -9 -22
    -2 9 -20
    -2 10 -20
    2 -10 -22
    -2 -10 -19
    2 10 -21
    -2 -10 -18
    2 10 -20
    -2 -10 -17
    2 10 -19
    -2 -10 -16
    2 10 -18
    2 10 -17
    -2 -10 -15
    2 10 -17
    -2 10 -14
    2 -10 -16
    2 10 13
    -2 -10 15
    -2 -10 -12
    2 10 -14
    2 10 11
    -2 -10 13
    2 10 10
    -2 -10 12
    -2 -10 -9
    2 10 -11
    -2 -10 -8
    2 10 -10
    -2 10 -7
    2 -10 -9
    -2 10 -6
    2 -10 -8
    -2 10 -5
    2 -10 -7
    -2 10 -4
    2 -10 -6
    -2 10 -3
    2 -10 -5
    -2 10 -2
    2 -10 -4
    2 10 1
    -2 -10 3
    -2 10 0
    2 -10 -2
    2 10 -1
    -2 -10 1
    -2 10 2
    2 -10 0
    -2 10 3
    2 -10 1
    2 10 -4
    -2 -10 -2
    -2 10 5
    2 -10 3
    2 -10 -6
    -2 10 -4
    -2 10 7
    2 -10 5
    2 10 -8
    -2 -10 -6
    -2 10 9
    2 -10 7
    -2 10 10
    2 -10 8
    -2 10 11
    2 -10 9
    -2 10 12
    2 -10 10
    -2 10 13
    2 -10 11
    2 -10 -14
    -2 10 -12
    2 -10 -15
    -2 10 -13
    2 -10 -16
    -2 10 -14
    2 -10 -17
    -2 10 -15
    2 -10 -18
    -2 10 -16
    2 -10 -19
    -2 10 -17
    2 -10 -20
    -2 10 -18
    2 -10 -21
    -2 10 -19
    -2 -11 -19
    2 11 -21
    -2 -11 -18
    2 11 -20
    -2 -11 -17
    2 11 -19
    -2 -11 -16
    2 11 -18
    -2 -11 -15
    2 11 -17
    -2 11 -14
    2 -11 -16
    -2 -11 -13
    2 11 -15
    -2 11 -12
    2 -11 -14
    2 11 11
    -2 -11 13
    2 11 10
    -2 -11 12
    -2 11 -9
    2 -11 -11
    -2 11 -8
    2 -11 -10
    2 11 7
    -2 -11 9
    -2 11 -6
    2 -11 -8
    -2 11 -5
    2 -11 -7
    2 -11 4
    -2 11 6
    -2 11 -3
    2 -11 -5
    -2 11 -2
    2 -11 -4
    2 11 1
    -2 -11 3
    2 -11 0
    -2 11 2
    2 11 -1
    -2 -11 1
    2 -11 -2
    -2 11 0
    2 11 -3
    -2 -11 -1
    -2 11 4
    2 -11 2
    2 11 -5
    -2 -11 -3
    2 -11 -6
    -2 11 -4
    2 11 -7
    -2 -11 -5
    -2 11 8
    2 -11 6
    2 11 -9
    -2 -11 -7
    -2 11 10
    2 -11 8
    -2 11 11
    2 -11 9
    2 -11 -12
    -2 11 -10
    -2 11 13
    2 -11 11
    2 -11 -14
    -2 11 -12
    2 -11 -15
    -2 11 -13
    2 -11 -16
    -2 11 -14
    -2 11 -15
    2 -11 -17
    -2 11 -15
    2 -11 -18
    -2 11 -16
    2 -11 -19
    -2 11 -17
    2 -11 -20
    -2 11 -18
    2 -11 -21
    -2 11 -19
    -2 -12 -18
    2 12 -20
    -2 -12 -17
    2 12 -19
    2 12 -18
    -2 -12 -16
    2 12 -18
    -2 -12 -15
    2 12 -17
    -2 -12 -14
    2 12 -16
    -2 12 -13
    2 -12 -15
    -2 12 -12
    2 -12 -14
    -2 12 -11
    2 -12 -13
    -2 12 -10
    2 -12 -12
    -2 12 -9
    2 -12 -11
    2 12 8
    -2 -12 10
    2 12 7
    -2 -12 9
    2 12 6
    -2 -12 8
    2 12 5
    -2 -12 7
    2 12 4
    -2 -12 6
    2 -12 3
    -2 12 5
    -2 12 -2
    2 -12 -4
    2 -12 1
    -2 12 3
    2 -12 0
    -2 12 2
    2 -12 -1
    -2 12 1
    -2 12 2
    2 -12 0
    2 12 -3
    -2 -12 -1
    -2 12 4
    2 -12 2
    -2 12 5
    2 -12 3
    -2 12 6
    2 -12 4
    2 12 -7
    -2 -12 -5
    -2 12 8
    2 -12 6
    -2 12 9
    2 -12 7
    2 12 -10
    -2 -12 -8
    2 -12 -11
    -2 12 -9
    -2 12 12
    2 -12 10
    2 -12 -13
    -2 12 -11
    2 -12 -14
    -2 12 -12
    2 -12 -15
    -2 12 -13
    2 -12 -16
    -2 12 -14
    2 -12 -17
    -2 12 -15
    2 -12 -18
    -2 12 -16
    2 -12 -19
    -2 12 -17
    2 -12 -20
    -2 12 -18
    -2 -13 -17
    2 13 -19
    -2 -13 -16
    2 13 -18
    -2 -13 -15
    2 13 -17
    -2 -13 -14
    2 13 -16
    -2 -13 -13
    2 13 -15
    -2 13 -12
    2 -13 -14
    -2 13 -11
    2 -13 -13
    -2 -13 -10
    2 13 -12
    2 13 9
    -2 -13 11
    -2 13 -8
    2 -13 -10
    2 13 7
    -2 -13 9
    -2 13 -6
    2 -13 -8
    -2 -13 -5
    2 13 -7
    -2 13 -4
    2 -13 -6
    -2 -13 -3
    2 13 -5
    -2 -13 -2
    2 13 -4
    -2 -13 -1
    2 13 -3
    2 13 0
    -2 -13 2
    2 13 -1
    -2 -13 1
    2 13 -2
    -2 -13 0
    -2 13 3
    2 -13 1
    2 13 -4
    -2 -13 -2
    -2 13 5
    2 -13 3
    2 13 -6
    -2 -13 -4
    -2 13 7
    2 -13 5
    2 13 -8
    -2 -13 -6
    -2 13 9
    2 -13 7
    -2 13 10
    2 -13 8
    2 -13 -11
    -2 13 -9
    2 -13 -12
    -2 13 -10
    2 -13 -13
    -2 13 -11
    2 -13 -14
    -2 13 -12
    2 -13 -15
    -2 13 -13
    2 -13 -16
    -2 13 -14
    2 -13 -17
    -2 13 -15
    2 -13 -18
    -2 13 -16
    2 -13 -19
    -2 13 -17
    -2 -14 -16
    2 14 -18
    -2 -14 -15
    2 14 -17
    -2 -14 -14
    2 14 -16
    -2 -14 -13
    2 14 -15
    -2 -14 -12
    2 14 -14
    -2 -14 -11
    2 14 -13
    -2 14 -10
    2 -14 -12
    -2 -14 -9
    2 14 -11
    -2 14 -8
    2 -14 -10
    -2 14 -7
    2 -14 -9
    -2 14 -6
    2 -14 -8
    -2 -14 -5
    2 14 -7
    -2 -14 -4
    2 14 -6
    -2 -14 -3
    2 14 -5
    -2 14 -2
    2 -14 -4
    -2 -14 -1
    2 14 -3
    -2 14 0
    2 -14 -2
    -2 14 1
    2 -14 -1
    2 14 -2
    -2 -14 0
    2 14 -3
    -2 -14 -1
    2 14 -4
    -2 -14 -2
    2 14 -5
    -2 -14 -3
    2 14 -6
    -2 -14 -4
    2 14 -7
    -2 -14 -5
    2 14 -8
    -2 -14 -6
    2 14 -9
    -2 -14 -7
    2 14 -10
    -2 -14 -8
    2 14 -11
    -2 -14 -9
    2 -14 -12
    -2 14 -10
    2 -14 -13
    -2 14 -11
    2 -14 -14
    -2 14 -12
    2 -14 -15
    -2 14 -13
    2 -14 -16
    -2 14 -14
    2 -14 -17
    -2 14 -15
    -2 14 -16
    2 -14 -18
    -2 14 -16
    -2 -15 -15
    2 15 -17
    -2 -15 -14
    2 15 -16
    -2 -15 -13
    2 15 -15
    -2 -15 -12
    2 15 -14
    -2 -15 -11
    2 15 -13
    -2 15 -10
    2 -15 -12
    -2 15 -9
    2 -15 -11
    -2 15 -8
    2 -15 -10
    -2 -15 -7
    2 15 -9
    -2 15 -6
    2 -15 -8
    -2 -15 -5
    2 15 -7
    -2 -15 -4
    2 15 -6
    -2 -15 -3
    2 15 -5
    -2 -15 -2
    2 15 -4
    -2 15 -1
    2 -15 -3
    -2 15 0
    2 -15 -2
    -2 15 1
    2 -15 -1
    -2 15 2
    2 -15 0
    -2 15 3
    2 -15 1
    2 15 -4
    -2 -15 -2
    2 15 -5
    -2 -15 -3
    -2 15 6
    2 -15 4
    2 15 -7
    -2 -15 -5
    2 15 -8
    -2 -15 -6
    2 15 -9
    -2 -15 -7
    2 15 -10
    -2 -15 -8
    2 -15 -11
    -2 15 -9
    2 15 -12
    -2 -15 -10
    2 -15 -13
    -2 15 -11
    2 -15 -14
    -2 15 -12
    2 -15 -15
    -2 15 -13
    2 -15 -16
    -2 15 -14
    -2 -16 -13
    2 16 -15
    -2 -16 -12
    2 16 -14
    -2 -16 -11
    2 16 -13
    -2 -16 -10
    2 16 -12
    -2 -16 -9
    2 16 -11
    -2 16 -8
    2 -16 -10
    -2 -16 -7
    2 16 -9
    -2 16 -6
    2 -16 -8
    -2 -16 -5
    2 16 -7
    -2 -16 -4
    2 16 -6
    -2 16 -3
    2 -16 -5
    -2 16 -2
    2 -16 -4
    -2 -16 -1
    2 16 -3
    -2 16 0
    2 -16 -2
    -2 16 1
    2 -16 -1
    2 16 -2
    -2 -16 0
    2 16 -3
    -2 -16 -1
    -2 16 4
    2 -16 2
    2 16 -5
    -2 -16 -3
    2 16 -6
    -2 -16 -4
    2 16 -7
    -2 -16 -5
    2 16 -8
    -2 -16 -6
    2 16 -9
    -2 -16 -7
    2 16 -10
    -2 -16 -8
    2 16 -11
    -2 -16 -9
    2 -16 -12
    -2 16 -10
    2 -16 -13
    -2 16 -11
    2 -16 -14
    -2 16 -12
    2 -16 -15
    -2 16 -13
    -2 -17 -11
    2 17 -13
    -2 -17 -10
    2 17 -12
    -2 17 -9
    2 -17 -11
    -2 -17 -8
    2 17 -10
    -2 -17 -7
    2 17 -9
    -2 -17 -6
    2 17 -8
    -2 17 -5
    2 -17 -7
    -2 17 -4
    2 -17 -6
    -2 17 -3
    2 -17 -5
    -2 17 -2
    2 -17 -4
    -2 -17 -1
    2 17 -3
    -2 -17 0
    2 17 -2
    -2 17 1
    2 -17 -1
    2 17 -2
    -2 -17 0
    -2 17 3
    2 -17 1
    2 17 -4
    -2 -17 -2
    -2 17 5
    2 -17 3
    2 17 -6
    -2 -17 -4
    2 17 -7
    -2 -17 -5
    2 17 -8
    -2 -17 -6
    2 17 -9
    -2 -17 -7
    2 17 -10
    -2 -17 -8
    2 -17 -11
    -2 17 -9
    2 17 -12
    -2 -17 -10
    2 17 -13
    -2 -17 -11
    -2 -18 -9
    2 18 -11
    -2 -18 -8
    2 18 -10
    -2 18 -7
    2 -18 -9
    -2 18 -6
    2 -18 -8
    -2 18 -5
    2 -18 -7
    -2 18 -4
    2 -18 -6
    -2 18 -3
    2 -18 -5
    -2 18 -2
    2 -18 -4
    -2 18 -1
    2 -18 -3
    -2 18 0
    2 -18 -2
    -2 18 1
    2 -18 -1
    -2 18 2
    2 -18 0
    2 18 -3
    -2 -18 -1
    2 18 -4
    -2 -18 -2
    2 18 -5
    -2 -18 -3
    2 18 -6
    -2 -18 -4
    2 18 -7
    -2 -18 -5
    2 18 -8
    -2 -18 -6
    2 18 -9
    -2 -18 -7
    2 -18 -10
    -2 18 -8
    2 -18 -11
    -2 18 -9
    -2 -19 -5
    2 19 -7
    -2 19 -4
    2 -19 -6
    -2 -19 -3
    2 19 -5
    -2 -19 -2
    2 19 -4
    -2 19 -1
    2 -19 -3
    -2 19 0
    2 -19 -2
    -2 -19 1
    2 19 -1
    -2 19 2
    2 -19 0
    -2 19 3
    2 -19 1
    -2 19 4
    2 -19 2
    -2 19 5
    2 -19 3
    2 19 -6
    -2 -19 -4
    2 19 -7
    -2 -19 -5
    2 -20 -2
    -2 20 0
    -3 0 24
    -3 0 22
    -3 0 20
    -3 0 18
    3 0 -16
    3 0 -14
    3 0 -12
    -3 0 10
    -3 0 8
    -3 0 6
    -3 0 4
    -3 0 2
    -3 0 0
    -3 0 -2
    -3 0 -4
    -3 0 -6
    -3 0 -8
    3 0 10
    -3 0 -12
    -3 0 -14
    3 0 16
    -3 0 -18
    -3 0 -20
    3 -1 22
    -3 1 25
    3 -1 21
    -3 1 24
    3 1 20
    -3 -1 23
    3 -1 19
    -3 1 22
    3 -1 18
    -3 1 21
    3 -1 17
    -3 1 20
    -3 1 -16
    3 -1 -19
    3 -1 15
    -3 1 18
    3 1 14
    -3 -1 17
    -3 -1 -13
    3 1 -16
    -3 -1 -12
    3 1 -15
    3 -1 11
    -3 1 14
    3 -1 10
    -3 1 13
    3 -1 9
    -3 1 12
    -3 1 -8
    3 -1 -11
    3 -1 7
    -3 1 10
    3 -1 6
    -3 1 9
    3 1 5
    -3 -1 8
    3 -1 4
    -3 1 7
    -3 -1 -3
    3 1 -6
    -3 1 -2
    3 -1 -5
    -3 1 -1
    3 -1 -4
    -3 -1 3
    3 1 0
    -3 -1 3
    3 1 -1
    -3 -1 2
    3 -1 -1
    3 -1 -2
    -3 1 1
    3 -1 0
    3 1 -3
    -3 -1 0
    3 -1 1
    3 1 -4
    -3 -1 -1
    3 -1 2
    3 1 -5
    -3 -1 -2
    3 -1 -6
    -3 1 -3
    3 1 4
    3 -1 -7
    -3 1 -4
    3 -1 -8
    -3 1 -5
    3 -1 -9
    -3 1 -6
    -3 -1 10
    3 1 7
    3 1 -11
    -3 -1 -8
    3 -1 -12
    -3 1 -9
    3 -1 -13
    -3 1 -10
    -3 -1 14
    3 1 11
    3 -1 -15
    -3 1 -12
    3 1 -16
    -3 -1 -13
    3 -1 -17
    -3 1 -14
    3 1 -18
    -3 -1 -15
    -3 -1 19
    3 1 16
    -3 -1 20
    3 1 17
    3 -1 -21
    -3 1 -18
    3 1 -22
    -3 -1 -19
    3 1 -23
    -3 -1 -20
    3 1 -24
    -3 -1 -21
    3 1 -25
    -3 -1 -22
    3 2 22
    -3 -2 25
    3 2 21
    -3 -2 24
    3 -2 20
    -3 2 23
    3 2 19
    -3 -2 22
    3 -2 18
    -3 2 21
    3 2 17
    -3 -2 20
    3 -2 16
    -3 2 19
    3 -2 15
    -3 2 18
    3 -2 14
    -3 2 17
    -3 -2 -13
    3 2 -16
    3 -2 12
    -3 2 15
    3 2 11
    -3 -2 14
    -3 -2 -10
    3 2 -13
    -3 2 -9
    3 -2 -12
    3 2 8
    -3 -2 11
    3 -2 7
    -3 2 10
    3 2 6
    -3 -2 9
    3 -2 5
    -3 2 8
    3 2 4
    -3 -2 7
    3 2 3
    -3 -2 6
    3 2 2
    -3 -2 5
    -3 2 4
    3 2 1
    -3 -2 4
    -3 -2 3
    3 2 0
    -3 -2 3
    -3 -2 2
    3 2 -1
    -3 -2 2
    -3 -2 1
    3 2 -2
    -3 -2 1
    -3 2 0
    3 2 -3
    -3 -2 0
    -3 2 -1
    3 2 -4
    -3 -2 -1
    3 -2 2
    3 2 -5
    -3 -2 -2
    -3 2 6
    3 -2 3
    3 2 4
    3 -2 -7
    -3 2 -4
    -3 2 8
    3 -2 5
    3 -2 -9
    -3 2 -6
    3 -2 -10
    -3 2 -7
    3 2 -11
    -3 -2 -8
    3 2 -12
    -3 -2 -9
    -3 -2 13
    3 2 10
    -3 2 14
    3 -2 11
    3 -2 -15
    -3 2 -12
    3 -2 -16
    -3 2 -13
    -3 2 17
    3 -2 14
    3 2 -18
    -3 -2 -15
    3 2 -19
    -3 -2 -16
    -3 2 20
    3 -2 17
    3 2 -21
    -3 -2 -18
    3 -2 -22
    -3 2 -19
    3 -2 -23
    -3 2 -20
    3 2 -24
    -3 -2 -21
    3 2 -25
    -3 -2 -22
    3 -3 22
    -3 3 25
    3 3 21
    -3 -3 24
    3 -3 20
    -3 3 23
    3 -3 19
    -3 3 22
    3 -3 18
    -3 3 21
    3 -3 17
    -3 3 20
    3 -3 16
    -3 3 19
    3 -3 15
    -3 3 18
    -3 -3 -14
    3 3 -17
    -3 3 -13
    3 -3 -16
    3 -3 12
    -3 3 15
    -3 3 -11
    3 -3 -14
    -3 3 -10
    3 -3 -13
    -3 -3 -9
    3 3 -12
    3 -3 8
    -3 3 11
    -3 -3 -7
    3 3 -10
    3 3 6
    -3 -3 9
    -3 3 -5
    3 -3 -8
    -3 -3 -4
    3 3 -7
    -3 -3 -3
    3 3 -6
    -3 -3 -2
    3 3 -5
    -3 3 4
    -3 -3 -1
    3 3 -4
    -3 -3 3
    -3 -3 0
    3 3 -3
    -3 -3 2
    3 3 -1
    -3 -3 2
    -3 3 1
    3 3 -2
    -3 -3 1
    3 -3 0
    3 3 -3
    -3 -3 0
    3 -3 1
    3 3 -4
    -3 -3 -1
    -3 3 -2
    3 3 -5
    -3 -3 -2
    3 -3 -6
    -3 3 -3
    3 3 -7
    -3 -3 -4
    3 3 -8
    -3 -3 -5
    -3 3 9
    3 -3 6
    3 -3 -10
    -3 3 -7
    3 -3 -11
    -3 3 -8
    3 -3 -12
    -3 3 -9
    3 -3 -13
    -3 3 -10
    3 3 -14
    -3 -3 -11
    3 -3 -15
    -3 3 -12
    3 -3 -16
    -3 3 -13
    -3 -3 17
    3 3 14
    3 -3 -18
    -3 3 -15
    -3 3 19
    3 -3 16
    3 -3 -20
    -3 3 -17
    3 -3 -21
    -3 3 -18
    3 -3 -22
    -3 3 -19
    3 -3 -23
    -3 3 -20
    3 -3 -24
    -3 3 -21
    3 -3 -25
    -3 3 -22
    3 -4 22
    -3 4 25
    3 -4 21
    -3 4 24
    3 4 20
    -3 -4 23
    3 4 19
    -3 -4 22
    3 -4 18
    -3 4 21
    3 4 17
    -3 -4 20
    3 -4 16
    -3 4 19
    3 -4 15
    -3 4 18
    -3 4 -14
    3 -4 -17
    -3 4 -13
    3 -4 -16
    -3 4 -12
    3 -4 -15
    -3 -4 -11
    3 4 -14
    3 -4 10
    -3 4 13
    -3 -4 -9
    3 4 -12
    -3 -4 -8
    3 4 -11
    -3 -4 -7
    3 4 -10
    3 -4 6
    -3 4 9
    -3 -4 -5
    3 4 -8
    3 4 4
    -3 -4 7
    -3 -4 -3
    3 4 -6
    -3 -4 -2
    3 4 -5
    -3 -4 4
    -3 -4 -1
    3 4 -4
    -3 -4 3
    3 4 0
    -3 -4 3
    -3 -4 2
    -3 4 1
    3 -4 -2
    3 -4 -1
    3 -4 -2
    -3 4 1
    -3 4 0
    3 4 -3
    -3 -4 0
    -3 -4 -1
    3 4 -4
    -3 -4 -1
    3 -4 2
    3 -4 -5
    -3 4 -2
    -3 4 -3
    -3 4 6
    3 -4 3
    -3 4 7
    3 -4 4
    3 4 -8
    -3 -4 -5
    -3 4 9
    3 -4 6
    3 -4 -10
    -3 4 -7
    -3 4 11
    3 -4 8
    -3 4 12
    3 -4 9
    -3 4 13
    3 -4 10
    3 -4 -14
    -3 4 -11
    -3 4 15
    3 -4 12
    -3 4 16
    3 -4 13
    -3 4 17
    3 -4 14
    3 -4 -18
    -3 4 -15
    -3 4 19
    3 -4 16
    3 4 -20
    -3 -4 -17
    3 -4 -21
    -3 4 -18
    3 -4 -22
    -3 4 -19
    3 -4 -23
    -3 4 -20
    3 -4 -24
    -3 4 -21
    3 -4 -25
    -3 4 -22
    -3 -5 -21
    3 5 -24
    3 -5 20
    -3 5 23
    3 -5 19
    -3 5 22
    3 -5 18
    -3 5 21
    3 -5 17
    -3 5 20
    3 -5 16
    -3 5 19
    3 -5 15
    -3 5 18
    3 -5 14
    -3 5 17
    3 5 -16
    -3 5 -13
    3 -5 -16
    -3 5 -12
    3 -5 -15
    -3 -5 -11
    3 5 -14
    3 -5 10
    -3 5 13
    3 -5 9
    -3 5 12
    3 -5 8
    -3 5 11
    3 5 7
    -3 -5 10
    3 5 6
    -3 -5 9
    -3 -5 -5
    3 5 -8
    -3 -5 -4
    3 5 -7
    3 5 3
    -3 -5 6
    3 5 2
    -3 -5 5
    -3 -5 4
    -3 5 -1
    3 -5 -4
    -3 -5 3
    -3 5 0
    3 -5 -3
    -3 -5 2
    -3 5 1
    3 -5 -2
    3 -5 -1
    3 5 -2
    -3 -5 1
    3 -5 0
    3 5 -3
    -3 -5 0
    3 5 -4
    -3 -5 -1
    -3 5 -2
    3 5 -5
    -3 -5 -2
    3 5 -6
    -3 -5 -3
    -3 5 7
    3 -5 4
    3 5 -8
    -3 -5 -5
    3 5 -9
    -3 -5 -6
    3 5 -10
    -3 -5 -7
    -3 5 11
    3 -5 8
    -3 5 12
    3 -5 9
    -3 5 13
    3 -5 10
    -3 5 14
    3 -5 11
    3 -5 -15
    -3 5 -12
    -3 5 16
    3 -5 13
    -3 5 17
    3 -5 14
    -3 5 18
    3 -5 15
    -3 5 19
    3 -5 16
    3 5 -20
    -3 -5 -17
    3 5 -21
    -3 -5 -18
    3 -5 -22
    -3 5 -19
    3 -5 -23
    -3 5 -20
    3 -5 -24
    -3 5 -21
    3 -6 21
    -3 6 24
    3 -6 20
    -3 6 23
    3 -6 19
    -3 6 22
    3 -6 18
    -3 6 21
    -3 -6 -17
    3 6 -20
    3 -6 16
    -3 6 19
    3 -6 15
    -3 6 18
    -3 6 -14
    3 -6 -17
    -3 6 -13
    3 -6 -16
    3 6 12
    -3 -6 15
    3 6 -14
    -3 -6 -11
    3 6 -14
    -3 -6 -10
    3 6 -13
    -3 -6 -9
    3 6 -12
    -3 -6 -8
    3 6 -11
    -3 -6 -7
    3 6 -10
    -3 6 -6
    3 -6 -9
    -3 6 -5
    3 -6 -8
    3 6 4
    -3 -6 7
    -3 6 -3
    3 -6 -6
    3 6 2
    -3 -6 5
    -3 6 -1
    3 -6 -4
    -3 -6 3
    -3 6 0
    3 -6 -3
    -3 6 1
    3 -6 -2
    -3 6 1
    -3 6 2
    3 -6 -1
    -3 6 3
    3 -6 0
    3 6 -4
    -3 -6 -1
    3 6 -5
    -3 -6 -2
    3 -6 -6
    -3 6 -3
    3 -6 -7
    -3 6 -4
    -3 6 8
    3 -6 5
    3 6 -9
    -3 -6 -6
    -3 6 10
    3 -6 7
    -3 6 11
    3 -6 8
    3 -6 -12
    -3 6 -9
    -3 6 -10
    -3 6 13
    3 -6 10
    -3 6 14
    3 -6 11
    -3 6 15
    3 -6 12
    3 -6 -16
    -3 6 -13
    -3 6 17
    3 -6 14
    -3 6 18
    3 -6 15
    -3 6 19
    3 -6 16
    3 -6 -20
    -3 6 -17
    3 -6 -21
    -3 6 -18
    3 -6 -22
    -3 6 -19
    3 -6 -23
    -3 6 -20
    3 -6 -24
    -3 6 -21
    3 7 20
    -3 -7 23
    3 7 19
    -3 -7 22
    -3 7 -18
    3 -7 -21
    -3 -7 -17
    3 7 -20
    -3 -7 -16
    3 7 -19
    -3 -7 -15
    3 7 -18
    -3 -7 -14
    3 7 -17
    -3 7 -13
    3 -7 -16
    -3 7 -12
    3 -7 -15
    -3 -7 -11
    3 7 -14
    -3 -7 -10
    3 7 -13
    -3 7 -9
    3 -7 -12
    -3 -7 -8
    3 7 -11
    -3 7 -7
    3 -7 -10
    3 7 6
    -3 -7 9
    -3 -7 -5
    3 7 -8
    -3 -7 -4
    3 7 -7
    3 7 3
    -3 -7 6
    -3 7 -2
    3 -7 -5
    -3 7 -1
    3 -7 -4
    -3 7 0
    3 -7 -3
    -3 7 1
    3 -7 -2
    -3 7 2
    3 -7 -1
    -3 7 3
    3 -7 0
    3 7 -4
    -3 -7 -1
    3 7 -5
    -3 -7 -2
    3 -7 -6
    -3 7 -3
    -3 7 7
    3 -7 4
    3 7 -8
    -3 -7 -5
    -3 7 9
    3 -7 6
    -3 7 10
    3 -7 7
    3 -7 -11
    -3 7 -8
    -3 7 12
    3 -7 9
    3 -7 -13
    -3 7 -10
    -3 7 14
    3 -7 11
    3 -7 -15
    -3 7 -12
    -3 7 16
    3 -7 13
    -3 7 17
    3 -7 14
    -3 7 18
    3 -7 15
    3 -7 -19
    -3 7 -16
    -3 7 20
    3 -7 17
    3 -7 -21
    -3 7 -18
    3 -7 -22
    -3 7 -19
    3 -7 -23
    -3 7 -20
    3 -7 -24
    -3 7 -21
    -3 -8 -20
    3 8 -23
    -3 8 -19
    3 -8 -22
    -3 -8 -18
    3 8 -21
    -3 -8 -17
    3 8 -20
    -3 8 -16
    3 -8 -19
    -3 8 -15
    3 -8 -18
    -3 8 -14
    3 -8 -17
    3 8 13
    -3 -8 16
    3 8 12
    -3 -8 15
    3 8 11
    -3 -8 14
    -3 -8 -10
    3 8 -13
    -3 -8 -9
    3 8 -12
    3 8 8
    -3 -8 11
    3 8 7
    -3 -8 10
    3 8 6
    -3 -8 9
    3 8 5
    -3 -8 8
    -3 8 -4
    3 -8 -7
    -3 8 -3
    3 -8 -6
    -3 8 -2
    3 -8 -5
    -3 8 -1
    3 -8 -4
    -3 8 0
    3 -8 -3
    -3 8 1
    3 -8 -2
    -3 8 2
    3 -8 -1
    3 8 -3
    -3 -8 0
    3 8 -4
    -3 -8 -1
    3 8 -5
    -3 -8 -2
    -3 8 6
    3 -8 3
    -3 8 7
    3 -8 4
    3 8 -8
    -3 -8 -5
    3 8 -9
    -3 -8 -6
    -3 8 10
    3 -8 7
    3 -8 -11
    -3 8 -8
    -3 8 12
    3 -8 9
    -3 8 13
    3 -8 10
    -3 8 14
    3 -8 11
    -3 8 -12
    -3 8 15
    3 -8 12
    3 -8 -16
    -3 8 -13
    3 -8 -17
    -3 8 -14
    3 -8 -18
    -3 8 -15
    3 -8 -19
    -3 8 -16
    3 -8 -20
    -3 8 -17
    3 -8 -21
    -3 8 -18
    3 -8 -22
    -3 8 -19
    3 -8 -23
    -3 8 -20
    -3 -9 -19
    3 9 -22
    -3 -9 -18
    3 9 -21
    -3 -9 -17
    3 9 -20
    -3 -9 -16
    3 9 -19
    -3 -9 -15
    3 9 -18
    -3 -9 -14
    3 9 -17
    -3 -9 -13
    3 9 -16
    3 9 12
    -3 -9 15
    -3 -9 -11
    3 9 -14
    -3 9 -10
    3 -9 -13
    3 9 9
    -3 -9 12
    3 9 8
    -3 -9 11
    3 9 7
    -3 -9 10
    3 9 6
    -3 -9 9
    -3 9 -5
    3 -9 -8
    -3 9 -4
    3 -9 -7
    -3 9 -3
    3 -9 -6
    -3 9 -2
    3 -9 -5
    -3 9 -1
    3 -9 -4
    -3 9 0
    3 -9 -3
    -3 9 1
    3 -9 -2
    3 -9 -2
    -3 9 1
    3 9 -3
    -3 -9 0
    3 9 -4
    -3 -9 -1
    3 9 -5
    -3 -9 -2
    3 9 -6
    -3 -9 -3
    3 9 -7
    -3 -9 -4
    -3 9 8
    3 -9 5
    3 9 -9
    -3 -9 -6
    3 -9 -10
    -3 9 -7
    -3 9 11
    3 -9 8
    -3 9 12
    3 -9 9
    -3 9 13
    3 -9 10
    -3 9 14
    3 -9 11
    3 -9 -15
    -3 9 -12
    3 -9 -16
    -3 9 -13
    3 -9 -17
    -3 9 -14
    3 -9 -18
    -3 9 -15
    3 -9 -19
    -3 9 -16
    3 -9 -20
    -3 9 -17
    3 -9 -21
    -3 9 -18
    3 -9 -22
    -3 9 -19
    -3 -10 -19
    3 10 -22
    -3 -10 -18
    3 10 -21
    -3 -10 -17
    3 10 -20
    -3 -10 -16
    3 10 -19
    -3 10 -15
    3 -10 -18
    -3 -10 -14
    3 10 -17
    -3 -10 -13
    3 10 -16
    3 10 12
    -3 -10 15
    -3 -10 -11
    3 10 -14
    3 10 10
    -3 -10 13
    3 10 9
    -3 -10 12
    -3 10 -8
    3 -10 -11
    3 10 7
    -3 -10 10
    3 10 6
    -3 -10 9
    -3 10 -5
    3 -10 -8
    3 10 4
    -3 -10 7
    3 10 3
    -3 -10 6
    -3 10 -2
    3 -10 -5
    3 10 1
    -3 -10 4
    3 10 0
    -3 -10 3
    3 10 -1
    -3 -10 2
    3 10 -2
    -3 -10 1
    -3 10 3
    3 -10 0
    -3 10 4
    3 -10 1
    3 10 -5
    -3 -10 -2
    3 10 -6
    -3 -10 -3
    -3 10 7
    3 -10 4
    3 10 -8
    -3 -10 -5
    3 10 -9
    -3 -10 -6
    -3 10 10
    3 -10 7
    -3 10 11
    3 -10 8
    -3 10 12
    3 -10 9
    -3 10 13
    3 -10 10
    -3 10 14
    3 -10 11
    -3 10 15
    3 -10 12
    3 -10 -16
    -3 10 -13
    3 -10 -17
    -3 10 -14
    3 -10 -18
    -3 10 -15
    3 -10 -19
    -3 10 -16
    3 -10 -20
    -3 10 -17
    3 -10 -21
    -3 10 -18
    3 -10 -22
    -3 10 -19
    -3 -11 -18
    3 11 -21
    -3 -11 -17
    3 11 -20
    -3 11 -16
    3 -11 -19
    -3 -11 -15
    3 11 -18
    -3 -11 -14
    3 11 -17
    -3 -11 -13
    3 11 -16
    -3 -11 -12
    3 11 -15
    -3 11 -11
    3 -11 -14
    -3 11 -10
    3 -11 -13
    -3 11 -9
    3 -11 -12
    -3 11 -8
    3 -11 -11
    -3 11 -7
    3 -11 -10
    -3 11 -6
    3 -11 -9
    3 11 5
    -3 -11 8
    3 11 4
    -3 -11 7
    3 -11 3
    -3 11 6
    -3 11 -2
    3 -11 -5
    -3 11 -1
    3 -11 -4
    3 11 0
    -3 -11 3
    3 -11 -1
    -3 11 2
    3 11 -2
    -3 -11 1
    3 11 -3
    -3 -11 0
    3 11 -4
    -3 -11 -1
    3 -11 -5
    -3 11 -2
    3 -11 -6
    -3 11 -3
    3 11 -7
    -3 -11 -4
    3 11 -8
    -3 -11 -5
    3 11 -9
    -3 -11 -6
    3 -11 -10
    -3 11 -7
    3 -11 -11
    -3 11 -8
    3 -11 -12
    -3 11 -9
    3 -11 -13
    -3 11 -10
    3 -11 -14
    -3 11 -11
    3 -11 -15
    -3 11 -12
    3 -11 -16
    -3 11 -13
    -3 11 -14
    3 -11 -17
    -3 11 -14
    3 -11 -18
    -3 11 -15
    3 -11 -19
    -3 11 -16
    3 -11 -20
    -3 11 -17
    3 -11 -21
    -3 11 -18
    -3 -12 -17
    3 12 -20
    -3 12 -16
    3 -12 -19
    3 12 -18
    -3 12 -15
    3 -12 -18
    -3 12 -14
    3 -12 -17
    -3 12 -13
    3 -12 -16
    -3 12 -12
    3 -12 -15
    -3 -12 -11
    3 12 -14
    -3 12 -10
    3 -12 -13
    -3 12 -9
    3 -12 -12
    -3 12 -8
    3 -12 -11
    -3 12 -7
    3 -12 -10
    -3 12 -6
    3 -12 -9
    -3 12 -5
    3 -12 -8
    -3 12 -4
    3 -12 -7
    -3 12 -3
    3 -12 -6
    -3 -12 -2
    3 12 -5
    3 -12 1
    -3 12 4
    3 -12 0
    -3 12 3
    3 -12 -1
    -3 12 2
    3 -12 -2
    -3 12 1
    -3 12 3
    3 -12 0
    3 12 -4
    -3 -12 -1
    3 -12 -5
    -3 12 -2
    3 12 -6
    -3 -12 -3
    -3 12 7
    3 -12 4
    -3 12 8
    3 -12 5
    3 12 -9
    -3 -12 -6
    3 12 -10
    -3 -12 -7
    3 -12 -11
    -3 12 -8
    3 -12 -12
    -3 12 -9
    3 -12 -13
    -3 12 -10
    3 -12 -14
    -3 12 -11
    3 -12 -15
    -3 12 -12
    3 -12 -16
    -3 12 -13
    3 -12 -17
    -3 12 -14
    3 -12 -18
    -3 12 -15
    3 -12 -19
    -3 12 -16
    3 -12 -20
    -3 12 -17
    -3 -13 -16
    3 13 -19
    -3 13 -15
    3 -13 -18
    -3 13 -14
    3 -13 -17
    -3 13 -13
    3 -13 -16
    -3 13 -12
    3 -13 -15
    -3 13 -11
    3 -13 -14
    -3 13 -10
    3 -13 -13
    -3 13 -9
    3 -13 -12
    -3 13 -8
    3 -13 -11
    3 13 7
    -3 -13 10
    3 -13 6
    -3 13 9
    -3 13 -5
    3 -13 -8
    -3 13 -4
    3 -13 -7
    -3 13 -3
    3 -13 -6
    -3 -13 -2
    3 13 -5
    -3 -13 -1
    3 13 -4
    -3 13 0
    3 -13 -3
    -3 -13 1
    3 13 -2
    3 13 -3
    -3 -13 0
    3 13 -4
    -3 -13 -1
    3 13 -5
    -3 -13 -2
    -3 13 6
    3 -13 3
    -3 13 7
    3 -13 4
    3 13 -8
    -3 -13 -5
    3 13 -9
    -3 -13 -6
    3 13 -10
    -3 -13 -7
    3 -13 -11
    -3 13 -8
    3 -13 -12
    -3 13 -9
    3 -13 -13
    -3 13 -10
    3 -13 -14
    -3 13 -11
    3 -13 -15
    -3 13 -12
    3 -13 -16
    -3 13 -13
    3 -13 -17
    -3 13 -14
    3 -13 -18
    -3 13 -15
    3 -13 -19
    -3 13 -16
    -3 -14 -15
    3 14 -18
    -3 14 -14
    3 -14 -17
    -3 -14 -13
    3 14 -16
    3 -14 12
    -3 14 15
    -3 14 -11
    3 -14 -14
    -3 14 -10
    3 -14 -13
    -3 14 -9
    3 -14 -12
    -3 14 -8
    3 -14 -11
    -3 -14 -7
    3 14 -10
    3 -14 6
    -3 14 9
    -3 14 -5
    3 -14 -8
    -3 -14 -4
    3 14 -7
    3 -14 3
    -3 14 6
    -3 -14 -2
    3 14 -5
    -3 -14 -1
    3 14 -4
    -3 -14 0
    3 14 -3
    -3 -14 1
    3 14 -2
    -3 14 2
    3 -14 -1
    -3 14 3
    3 -14 0
    3 14 -4
    -3 -14 -1
    3 14 -5
    -3 -14 -2
    -3 14 6
    3 -14 3
    -3 14 7
    3 -14 4
    3 14 -8
    -3 -14 -5
    3 14 -9
    -3 -14 -6
    3 14 -10
    -3 -14 -7
    3 14 -11
    -3 -14 -8
    3 -14 -12
    -3 14 -9
    3 14 -13
    -3 -14 -10
    3 -14 -14
    -3 14 -11
    3 -14 -15
    -3 14 -12
    3 -14 -16
    -3 14 -13
    3 -14 -17
    -3 14 -14
    -3 14 -15
    3 -15 14
    -3 15 17
    -3 15 -13
    3 -15 -16
    -3 15 -12
    3 -15 -15
    -3 15 -11
    3 -15 -14
    -3 -15 -10
    3 15 -13
    -3 15 -9
    3 -15 -12
    -3 15 -8
    3 -15 -11
    -3 15 -7
    3 -15 -10
    -3 15 -6
    3 -15 -9
    -3 -15 -5
    3 15 -8
    -3 -15 -4
    3 15 -7
    -3 -15 -3
    3 15 -6
    -3 -15 -2
    3 15 -5
    -3 15 -1
    3 -15 -4
    -3 -15 0
    3 15 -3
    -3 15 1
    3 -15 -2
    -3 15 2
    3 -15 -1
    -3 15 3
    3 -15 0
    -3 15 4
    3 -15 1
    3 15 -5
    -3 -15 -2
    3 15 -6
    -3 -15 -3
    3 15 -7
    -3 -15 -4
    3 15 -8
    -3 -15 -5
    3 15 -9
    -3 -15 -6
    3 15 -10
    -3 -15 -7
    3 15 -11
    -3 -15 -8
    3 -15 -12
    -3 15 -9
    3 -15 -13
    -3 15 -10
    3 15 -14
    -3 -15 -11
    3 -15 -15
    -3 15 -12
    3 -15 -16
    -3 15 -13
    -3 16 -12
    3 -16 -15
    -3 16 -11
    3 -16 -14
    -3 -16 -10
    3 16 -13
    -3 16 -9
    3 -16 -12
    -3 -16 -8
    3 16 -11
    -3 -16 -7
    3 16 -10
    -3 -16 -6
    3 16 -9
    -3 -16 -5
    3 16 -8
    -3 16 -4
    3 -16 -7
    -3 16 -3
    3 -16 -6
    -3 -16 -2
    3 16 -5
    -3 -16 -1
    3 16 -4
    -3 16 0
    3 -16 -3
    -3 16 1
    3 -16 -2
    -3 -16 2
    3 16 -1
    -3 16 3
    3 -16 0
    3 16 -4
    -3 -16 -1
    3 16 -5
    -3 -16 -2
    3 16 -6
    -3 -16 -3
    3 16 -7
    -3 -16 -4
    3 16 -8
    -3 -16 -5
    3 16 -9
    -3 -16 -6
    3 16 -10
    -3 -16 -7
    3 16 -11
    -3 -16 -8
    3 -16 -12
    -3 16 -9
    3 -16 -13
    -3 16 -10
    3 -16 -14
    -3 16 -11
    3 -16 -15
    -3 16 -12
    -3 -17 -10
    3 17 -13
    -3 -17 -9
    3 17 -12
    -3 -17 -8
    3 17 -11
    -3 -17 -7
    3 17 -10
    -3 17 -6
    3 -17 -9
    -3 -17 -5
    3 17 -8
    -3 -17 -4
    3 17 -7
    -3 -17 -3
    3 17 -6
    -3 17 -2
    3 -17 -5
    -3 17 -1
    3 -17 -4
    -3 17 0
    3 -17 -3
    -3 17 1
    3 -17 -2
    -3 17 2
    3 -17 -1
    -3 17 3
    3 -17 0
    -3 17 4
    3 -17 1
    3 17 -5
    -3 -17 -2
    3 17 -6
    -3 -17 -3
    3 17 -7
    -3 -17 -4
    3 17 -8
    -3 -17 -5
    3 17 -9
    -3 -17 -6
    3 -17 -10
    -3 17 -7
    3 -17 -11
    -3 17 -8
    3 -17 -12
    -3 17 -9
    3 -17 -13
    -3 17 -10
    -3 -18 -7
    3 18 -10
    -3 -18 -6
    3 18 -9
    -3 -18 -5
    3 18 -8
    -3 18 -4
    3 -18 -7
    -3 18 -3
    3 -18 -6
    -3 18 -2
    3 -18 -5
    -3 18 -1
    3 -18 -4
    -3 -18 0
    3 18 -3
    -3 18 1
    3 -18 -2
    -3 18 2
    3 -18 -1
    -3 18 3
    3 -18 0
    -3 18 4
    3 -18 1
    3 18 -6
    -3 -18 -3
    3 18 -7
    -3 -18 -4
    3 18 -8
    -3 -18 -5
    3 18 -9
    -3 -18 -6
    3 -18 -10
    -3 18 -7
    3 18 -11
    -3 -18 -8
    -3 19 -3
    3 -19 -6
    -3 19 -2
    3 -19 -5
    -3 19 -1
    3 -19 -4
    -3 19 0
    3 -19 -3
    -3 19 1
    3 -19 -2
    -3 19 2
    3 -19 -1
    -3 19 3
    3 -19 0
    -3 -19 4
    3 19 1
    -3 -19 5
    3 19 2
    4 0 20
    -4 0 24
    4 0 18
    -4 0 22
    4 0 16
    -4 0 20
    -4 0 -14
    4 0 -18
    -4 0 -12
    4 0 -16
    4 0 10
    -4 0 14
    4 0 8
    -4 0 12
    4 0 6
    -4 0 10
    -4 0 8
    -4 0 -4
    4 0 -8
    -4 0 6
    4 0 -4
    -4 0 2
    4 0 0
    -4 0 -2
    4 0 -6
    -4 0 -2
    -4 0 -4
    4 0 -8
    -4 0 -4
    4 0 6
    4 0 -10
    -4 0 -6
    -4 0 12
    4 0 8
    -4 0 14
    4 0 10
    4 0 -16
    -4 0 -12
    4 0 -18
    -4 0 -14
    4 0 -20
    -4 0 -16
    -4 0 22
    4 0 18
    4 -1 21
    -4 1 25
    4 1 20
    -4 -1 24
    4 -1 19
    -4 1 23
    4 -1 18
    -4 1 22
    4 -1 17
    -4 1 21
    4 -1 16
    -4 1 20
    4 -1 15
    -4 1 19
    4 -1 14
    -4 1 18
    4 -1 13
    -4 1 17
    -4 1 -12
    4 -1 -16
    4 1 11
    -4 -1 15
    4 -1 10
    -4 1 14
    4 -1 9
    -4 1 13
    4 -1 8
    -4 1 12
    4 -1 7
    -4 1 11
    4 1 -10
    4 -1 6
    -4 1 10
    -4 -1 9
    4 -1 5
    -4 1 9
    4 1 -8
    4 -1 4
    -4 1 8
    -4 1 7
    4 1 3
    -4 -1 7
    -4 -1 6
    -4 -1 5
    -4 1 4
    -4 1 3
    4 1 -2
    -4 1 1
    -4 -1 0
    -4 1 -1
    4 1 -5
    -4 -1 -1
    -4 1 -2
    4 1 -6
    -4 -1 -2
    4 -1 3
    4 1 -7
    -4 -1 -3
    4 -1 4
    4 -1 -8
    -4 1 -4
    4 1 5
    4 -1 -9
    -4 1 -5
    4 1 6
    4 -1 -10
    -4 1 -6
    4 1 7
    4 -1 -11
    -4 1 -7
    -4 1 12
    4 -1 8
    -4 -1 13
    4 1 9
    -4 1 14
    4 -1 10
    4 -1 -15
    -4 1 -11
    4 -1 -16
    -4 1 -12
    -4 -1 17
    4 1 13
    4 1 -18
    -4 -1 -14
    4 1 -19
    -4 -1 -15
    4 1 -20
    -4 -1 -16
    4 1 -21
    -4 -1 -17
    -4 1 22
    4 -1 18
    -4 1 23
    4 -1 19
    4 -2 21
    -4 2 25
    4 -2 20
    -4 2 24
    4 -2 19
    -4 2 23
    4 2 18
    -4 -2 22
    4 -2 17
    -4 2 21
    4 -2 16
    -4 2 20
    4 -2 15
    -4 2 19
    4 -2 14
    -4 2 18
    4 -2 13
    -4 2 17
    -4 2 -12
    4 -2 -16
    -4 2 -11
    4 -2 -15
    4 -2 10
    -4 2 14
    4 -2 9
    -4 2 13
    4 -2 8
    -4 2 12
    4 -2 7
    -4 2 11
    -4 2 10
    4 -2 6
    -4 2 10
    -4 2 9
    4 -2 5
    -4 2 9
    4 2 -8
    4 -2 4
    -4 2 8
    4 2 -7
    -4 -2 -3
    4 2 -7
    -4 2 6
    -4 2 5
    -4 2 4
    -4 -2 3
    -4 -2 2
    -4 -2 1
    -4 2 0
    -4 2 -1
    -4 2 -2
    4 2 -6
    -4 -2 -2
    -4 2 -3
    4 2 -7
    -4 -2 -3
    4 -2 4
    4 2 -8
    -4 -2 -4
    -4 -2 -5
    -4 2 9
    4 -2 5
    -4 2 -6
    4 -2 -10
    -4 2 -6
    -4 2 11
    4 -2 7
    4 -2 -12
    -4 2 -8
    4 -2 -13
    -4 2 -9
    -4 2 14
    4 -2 10
    -4 -2 15
    4 2 11
    -4 2 17
    4 -2 13
    -4 2 18
    4 -2 14
    -4 2 19
    4 -2 15
    -4 -2 20
    4 2 16
    -4 2 21
    4 -2 17
    -4 2 22
    4 -2 18
    -4 2 23
    4 -2 19
    4 -3 20
    -4 3 24
    4 -3 19
    -4 3 23
    4 -3 18
    -4 3 22
    4 -3 17
    -4 3 21
    4 -3 16
    -4 3 20
    4 -3 15
    -4 3 19
    4 -3 14
    -4 3 18
    4 -3 13
    -4 3 17
    4 -3 12
    -4 3 16
    -4 3 -11
    4 -3 -15
    4 -3 10
    -4 3 14
    -4 3 -9
    4 -3 -13
    4 -3 8
    -4 3 12
    4 3 7
    -4 -3 11
    -4 -3 10
    4 -3 6
    -4 3 10
    4 3 -9
    4 3 5
    -4 -3 9
    -4 -3 8
    -4 -3 -4
    4 3 -8
    -4 -3 7
    -4 -3 -3
    4 3 -7
    -4 -3 6
    -4 -3 5
    -4 -3 4
    -4 -3 0
    4 3 -4
    -4 -3 3
    -4 -3 1
    4 3 -3
    -4 -3 2
    -4 -3 2
    4 3 -2
    -4 -3 1
    -4 3 0
    -4 -3 -1
    -4 -3 -2
    4 3 -6
    -4 -3 -2
    -4 -3 -3
    4 -3 -7
    -4 3 -3
    -4 -3 -4
    -4 3 8
    4 -3 4
    -4 3 -5
    -4 3 9
    4 -3 5
    -4 -3 -6
    -4 3 10
    4 -3 6
    -4 -3 -7
    -4 3 11
    4 -3 7
    -4 -3 12
    4 3 8
    4 -3 -13
    -4 3 -9
    4 -3 -14
    -4 3 -10
    -4 -3 15
    4 3 11
    -4 3 16
    4 -3 12
    -4 3 17
    4 -3 13
    -4 3 18
    4 -3 14
    -4 -3 19
    4 3 15
    -4 -3 20
    4 3 16
    -4 3 21
    4 -3 17
    -4 3 22
    4 -3 18
    -4 3 23
    4 -3 19
    -4 3 24
    4 -3 20
    4 -4 20
    -4 4 24
    4 -4 19
    -4 4 23
    4 -4 18
    -4 4 22
    -4 -4 -17
    4 4 -21
    -4 -4 -16
    4 4 -20
    4 -4 15
    -4 4 19
    4 -4 14
    -4 4 18
    4 -4 13
    -4 4 17
    4 -4 12
    -4 4 16
    -4 4 -11
    4 -4 -15
    4 -4 10
    -4 4 14
    4 -4 9
    -4 4 13
    4 -4 8
    -4 4 12
    -4 -4 11
    4 4 7
    -4 -4 11
    -4 -4 10
    4 4 6
    -4 -4 10
    -4 -4 9
    -4 -4 -5
    4 4 -9
    -4 -4 8
    -4 -4 7
    -4 -4 -3
    4 4 -7
    -4 -4 6
    4 -4 2
    -4 4 6
    -4 -4 5
    -4 -4 -1
    4 4 -5
    -4 -4 4
    -4 -4 0
    4 4 -4
    -4 -4 3
    -4 -4 1
    4 4 -3
    -4 -4 2
    -4 -4 2
    4 4 -2
    -4 -4 1
    -4 -4 3
    4 4 -1
    -4 -4 0
    4 4 -4
    -4 -4 0
    -4 -4 -1
    4 4 -5
    -4 -4 -1
    -4 -4 -2
    4 4 -6
    -4 -4 -2
    -4 -4 -3
    4 -4 -7
    -4 4 -3
    -4 -4 -4
    -4 4 8
    4 -4 4
    -4 -4 -5
    4 -4 -9
    -4 4 -5
    -4 -4 -6
    4 -4 -10
    -4 4 -6
    -4 4 11
    4 -4 7
    -4 4 12
    4 -4 8
    -4 -4 13
    4 4 9
    -4 -4 14
    4 4 10
    4 -4 -15
    -4 4 -11
    -4 4 16
    4 -4 12
    -4 -4 17
    4 4 13
    -4 4 18
    4 -4 14
    -4 -4 19
    4 4 15
    -4 4 20
    4 -4 16
    -4 4 21
    4 -4 17
    -4 4 22
    4 -4 18
    -4 4 23
    4 -4 19
    -4 4 24
    4 -4 20
    4 -5 20
    -4 5 24
    4 -5 19
    -4 5 23
    4 -5 18
    -4 5 22
    4 -5 17
    -4 5 21
    4 -5 16
    -4 5 20
    4 -5 15
    -4 5 19
    4 -5 14
    -4 5 18
    4 -5 13
    -4 5 17
    -4 5 -12
    4 -5 -16
    -4 -5 -11
    4 5 -15
    4 5 10
    -4 -5 14
    4 5 9
    -4 -5 13
    4 5 8
    -4 -5 12
    4 5 7
    -4 -5 11
    -4 -5 10
    4 5 6
    -4 -5 10
    -4 -5 9
    -4 -5 -5
    4 5 -9
    -4 -5 8
    -4 -5 -4
    4 5 -8
    -4 -5 7
    4 -5 3
    -4 5 7
    -4 -5 6
    -4 -5 -2
    4 5 -6
    -4 -5 5
    -4 -5 -1
    4 5 -5
    -4 -5 4
    -4 -5 0
    4 5 -4
    -4 -5 3
    -4 -5 1
    4 5 -3
    4 -5 -2
    4 -5 -2
    -4 5 2
    4 -5 -1
    -4 -5 3
    4 5 -1
    -4 -5 0
    -4 5 4
    4 -5 0
    -4 5 -1
    -4 5 5
    4 -5 1
    -4 -5 -2
    4 5 -6
    -4 -5 -2
    -4 -5 -3
    -4 -5 7
    4 5 3
    -4 -5 -4
    -4 -5 8
    4 5 4
    -4 -5 -5
    -4 -5 9
    4 5 5
    -4 -5 -6
    -4 5 10
    4 -5 6
    -4 -5 -7
    -4 -5 11
    4 5 7
    -4 5 12
    4 -5 8
    -4 5 13
    4 -5 9
    4 -5 -14
    -4 5 -10
    -4 5 15
    4 -5 11
    4 -5 -16
    -4 5 -12
    4 -5 -17
    -4 5 -13
    -4 5 18
    4 -5 14
    4 -5 -19
    -4 5 -15
    4 -5 -20
    -4 5 -16
    -4 5 21
    4 -5 17
    -4 5 22
    4 -5 18
    -4 5 23
    4 -5 19
    -4 5 24
    4 -5 20
    -4 6 -20
    4 -6 -24
    4 6 19
    -4 -6 23
    -4 6 -18
    4 -6 -22
    4 6 17
    -4 -6 21
    4 6 16
    -4 -6 20
    4 6 15
    -4 -6 19
    4 6 14
    -4 -6 18
    -4 6 -13
    4 -6 -17
    -4 6 -12
    4 -6 -16
    4 6 11
    -4 -6 15
    4 6 10
    -4 -6 14
    4 6 9
    -4 -6 13
    4 6 8
    -4 -6 12
    -4 -6 11
    -4 -6 -7
    4 6 -11
    -4 -6 10
    -4 -6 -6
    4 6 -10
    -4 -6 9
    -4 -6 8
    -4 -6 -4
    4 6 -8
    -4 -6 7
    -4 6 -3
    4 -6 -7
    -4 -6 6
    -4 6 -2
    4 -6 -6
    -4 -6 5
    -4 6 -1
    4 -6 -5
    -4 -6 4
    -4 6 0
    4 -6 -4
    -4 -6 3
    4 6 -1
    -4 -6 3
    -4 -6 2
    -4 -6 2
    4 6 -2
    -4 -6 1
    -4 -6 3
    4 6 -1
    -4 -6 0
    4 6 -4
    -4 -6 0
    -4 -6 -1
    4 6 -5
    -4 -6 -1
    -4 -6 -2
    4 6 -6
    -4 -6 -2
    -4 -6 -3
    4 6 -7
    -4 -6 -3
    -4 -6 -4
    -4 6 8
    4 -6 4
    -4 -6 -5
    4 -6 -9
    -4 6 -5
    -4 -6 -6
    -4 6 10
    4 -6 6
    -4 -6 -7
    -4 6 11
    4 -6 7
    -4 6 12
    4 -6 8
    -4 6 13
    4 -6 9
    -4 6 14
    4 -6 10
    -4 6 15
    4 -6 11
    -4 6 16
    4 -6 12
    -4 6 17
    4 -6 13
    4 -6 -18
    -4 6 -14
    -4 6 19
    4 -6 15
    4 -6 -20
    -4 6 -16
    4 -6 -21
    -4 6 -17
    4 -6 -22
    -4 6 -18
    -4 6 23
    4 -6 19
    -4 6 24
    4 -6 20
    4 7 19
    -4 -7 23
    4 7 18
    -4 -7 22
    4 7 17
    -4 -7 21
    4 7 16
    -4 -7 20
    4 7 15
    -4 -7 19
    4 7 14
    -4 -7 18
    -4 7 -13
    4 -7 -17
    4 7 12
    -4 -7 16
    -4 7 -11
    4 -7 -15
    -4 -7 -10
    4 7 -14
    -4 -7 -9
    4 7 -13
    4 7 8
    -4 -7 12
    -4 7 -7
    4 -7 -11
    -4 -7 10
    4 7 6
    -4 -7 10
    -4 -7 9
    4 7 5
    -4 -7 9
    -4 -7 8
    -4 7 -4
    4 -7 -8
    -4 -7 7
    -4 7 -3
    4 -7 -7
    -4 -7 6
    -4 7 -2
    4 -7 -6
    -4 -7 5
    -4 7 -1
    4 -7 -5
    4 -7 -4
    -4 7 0
    4 -7 -4
    -4 -7 3
    -4 7 1
    4 -7 -3
    -4 -7 2
    -4 7 2
    4 -7 -2
    -4 7 1
    -4 7 3
    4 -7 -1
    -4 -7 0
    -4 7 4
    4 -7 0
    -4 -7 -1
    4 -7 -5
    -4 7 -1
    -4 -7 -2
    4 -7 -6
    -4 7 -2
    -4 -7 -3
    -4 7 7
    4 -7 3
    -4 -7 -4
    -4 7 8
    4 -7 4
    -4 -7 -5
    4 -7 -9
    -4 7 -5
    -4 -7 -6
    4 -7 -10
    -4 7 -6
    -4 -7 -7
    -4 7 11
    4 -7 7
    4 -7 -12
    -4 7 -8
    4 -7 9
    -4 7 13
    4 -7 9
    -4 7 14
    4 -7 10
    -4 7 15
    4 -7 11
    -4 7 16
    4 -7 12
    -4 7 17
    4 -7 13
    -4 7 18
    4 -7 14
    4 -7 -19
    -4 7 -15
    4 -7 -20
    -4 7 -16
    4 -7 -21
    -4 7 -17
    4 -7 -22
    -4 7 -18
    4 -7 -23
    -4 7 -19
    4 -7 -24
    -4 7 -20
    -4 8 -19
    4 -8 -23
    4 8 18
    -4 -8 22
    4 8 17
    -4 -8 21
    4 8 16
    -4 -8 20
    4 8 15
    -4 -8 19
    4 8 14
    -4 -8 18
    -4 -8 -13
    4 8 -17
    4 8 12
    -4 -8 16
    4 8 11
    -4 -8 15
    4 8 10
    -4 -8 14
    4 8 9
    -4 -8 13
    4 8 8
    -4 -8 12
    4 8 7
    -4 -8 11
    -4 -8 10
    -4 8 -6
    4 -8 -10
    -4 -8 9
    4 -8 5
    -4 8 9
    -4 -8 8
    4 -8 4
    -4 8 8
    -4 -8 7
    -4 8 -3
    4 -8 -7
    -4 -8 6
    -4 8 -2
    4 -8 -6
    -4 -8 5
    -4 8 -1
    4 -8 -5
    -4 -8 4
    -4 8 0
    4 -8 -4
    -4 -8 3
    -4 8 1
    4 -8 -3
    4 -8 -2
    -4 8 2
    4 -8 -2
    -4 -8 1
    -4 8 3
    4 -8 -1
    -4 -8 0
    4 -8 -4
    -4 8 0
    -4 -8 -1
    4 -8 -5
    -4 8 -1
    -4 -8 -2
    -4 8 6
    4 -8 2
    -4 -8 -3
    4 8 -7
    -4 -8 -3
    -4 -8 -4
    4 -8 -8
    -4 8 -4
    -4 -8 -5
    4 -8 -9
    -4 8 -5
    -4 -8 -6
    4 -8 -10
    -4 8 -6
    -4 -8 -7
    4 -8 -11
    -4 8 -7
    -4 8 12
    4 -8 8
    -4 8 13
    4 -8 9
    4 -8 -14
    -4 8 -10
    -4 8 15
    4 -8 11
    -4 8 16
    4 -8 12
    -4 8 17
    4 -8 13
    -4 8 18
    4 -8 14
    4 -8 -19
    -4 8 -15
    4 -8 -20
    -4 8 -16
    4 -8 -21
    -4 8 -17
    4 -8 -22
    -4 8 -18
    4 -8 -23
    -4 8 -19
    4 9 18
    -4 -9 22
    -4 9 -17
    4 -9 -21
    4 9 16
    -4 -9 20
    4 9 15
    -4 -9 19
    -4 -9 -14
    4 9 -18
    -4 -9 -13
    4 9 -17
    4 9 12
    -4 -9 16
    -4 9 -11
    4 -9 -15
    4 9 10
    -4 -9 14
    4 9 9
    -4 -9 13
    4 9 8
    -4 -9 12
    4 9 7
    -4 -9 11
    -4 -9 10
    -4 -9 9
    -4 -9 8
    -4 9 -4
    4 -9 -8
    -4 -9 7
    -4 9 -3
    4 -9 -7
    -4 -9 6
    -4 9 -2
    4 -9 -6
    -4 -9 5
    -4 9 -1
    4 -9 -5
    -4 -9 4
    -4 9 0
    4 -9 -4
    -4 -9 3
    4 -9 -1
    -4 9 3
    -4 -9 2
    -4 9 2
    4 -9 -2
    -4 -9 1
    4 9 -3
    -4 -9 1
    -4 -9 0
    4 -9 -4
    -4 9 0
    -4 -9 -1
    -4 9 5
    4 -9 1
    -4 -9 -2
    4 9 -6
    -4 -9 -2
    -4 -9 -3
    4 9 -7
    -4 -9 -3
    -4 -9 -4
    4 9 -8
    -4 -9 -4
    -4 -9 -5
    4 -9 -9
    -4 9 -5
    -4 -9 -6
    4 -9 -10
    -4 9 -6
    -4 -9 -7
    -4 9 11
    4 -9 7
    4 -9 -12
    -4 9 -8
    -4 9 13
    4 -9 9
    -4 9 14
    4 -9 10
    -4 9 15
    4 -9 11
    -4 9 16
    4 -9 12
    -4 9 17
    4 -9 13
    4 -9 -18
    -4 9 -14
    4 -9 -19
    -4 9 -15
    4 -9 -20
    -4 9 -16
    4 -9 -21
    -4 9 -17
    4 -9 -22
    -4 9 -18
    -4 -10 -18
    4 10 -22
    4 10 17
    -4 -10 21
    4 10 16
    -4 -10 20
    4 10 15
    -4 -10 19
    -4 10 -14
    4 -10 -18
    -4 10 -13
    4 -10 -17
    -4 10 -12
    4 -10 -16
    -4 10 -11
    4 -10 -15
    4 10 10
    -4 -10 14
    4 10 9
    -4 -10 13
    4 -10 8
    -4 10 12
    -4 10 -7
    4 -10 -11
    -4 -10 10
    -4 10 -6
    4 -10 -10
    -4 -10 9
    -4 -10 8
    -4 -10 7
    -4 10 -3
    4 -10 -7
    -4 -10 6
    -4 10 -2
    4 -10 -6
    -4 -10 5
    -4 10 -1
    4 -10 -5
    -4 -10 4
    -4 10 0
    4 -10 -4
    -4 -10 3
    -4 10 1
    4 -10 -3
    -4 -10 2
    4 -10 -2
    -4 10 2
    -4 -10 1
    4 10 -3
    -4 -10 1
    -4 -10 0
    4 10 -4
    -4 -10 0
    -4 -10 -1
    4 -10 -5
    -4 10 -1
    -4 -10 -2
    4 10 -6
    -4 -10 -2
    -4 -10 -3
    -4 10 7
    4 -10 3
    -4 -10 -4
    4 10 -8
    -4 -10 -4
    -4 -10 -5
    4 -10 -9
    -4 10 -5
    -4 -10 -6
    4 10 -10
    -4 -10 -6
    -4 -10 -7
    -4 10 11
    4 -10 7
    -4 10 12
    4 -10 8
    4 -10 -13
    -4 10 -9
    4 -10 -14
    -4 10 -10
    -4 10 15
    4 -10 11
    4 -10 -16
    -4 10 -12
    4 -10 -17
    -4 10 -13
    4 -10 -18
    -4 10 -14
    4 -10 -19
    -4 10 -15
    4 -10 -20
    -4 10 -16
    4 -10 -21
    -4 10 -17
    -4 -11 -17
    4 11 -21
    -4 11 -16
    4 -11 -20
    -4 11 -15
    4 -11 -19
    -4 11 -14
    4 -11 -18
    -4 11 -13
    4 -11 -17
    -4 11 -12
    4 -11 -16
    -4 11 -11
    4 -11 -15
    -4 11 -10
    4 -11 -14
    -4 11 -9
    4 -11 -13
    -4 11 -8
    4 -11 -12
    -4 11 -7
    4 -11 -11
    -4 -11 10
    -4 11 -6
    4 -11 -10
    -4 -11 9
    -4 11 -5
    4 -11 -9
    -4 -11 8
    -4 11 -4
    4 -11 -8
    -4 -11 7
    -4 11 -3
    4 -11 -7
    -4 -11 6
    -4 11 -2
    4 -11 -6
    -4 -11 5
    -4 -11 4
    4 11 0
    -4 -11 4
    -4 -11 3
    4 11 -1
    -4 -11 3
    -4 -11 2
    4 11 -2
    -4 -11 2
    -4 -11 1
    4 -11 -3
    -4 11 1
    -4 -11 0
    4 11 -4
    -4 -11 0
    -4 -11 -1
    4 11 -5
    -4 -11 -1
    -4 -11 -2
    4 11 -6
    -4 -11 -2
    -4 -11 -3
    4 11 -7
    -4 -11 -3
    -4 -11 -4
    4 11 -8
    -4 -11 -4
    -4 -11 -5
    4 11 -9
    -4 -11 -5
    -4 -11 -6
    -4 11 10
    4 -11 6
    -4 -11 -7
    4 -11 -11
    -4 11 -7
    4 -11 -12
    -4 11 -8
    4 -11 -13
    -4 11 -9
    4 -11 -14
    -4 11 -10
    4 -11 -15
    -4 11 -11
    4 -11 -16
    -4 11 -12
    4 -11 -17
    -4 11 -13
    4 -11 -18
    -4 11 -14
    4 -11 -19
    -4 11 -15
    4 -11 -20
    -4 11 -16
    4 -11 -21
    -4 11 -17
    -4 12 -16
    4 -12 -20
    -4 12 -15
    4 -12 -19
    -4 12 -14
    4 -12 -18
    -4 12 -13
    4 -12 -17
    -4 12 -12
    4 -12 -16
    -4 12 -11
    4 -12 -15
    -4 12 -10
    4 -12 -14
    -4 12 -9
    4 -12 -13
    -4 12 -8
    4 -12 -12
    -4 12 -7
    4 -12 -11
    -4 -12 10
    -4 12 -6
    4 -12 -10
    -4 -12 9
    -4 12 -5
    4 -12 -9
    -4 -12 8
    -4 12 -4
    4 -12 -8
    -4 -12 7
    -4 12 -3
    4 -12 -7
    -4 -12 6
    -4 12 -2
    4 -12 -6
    -4 -12 5
    -4 12 -1
    4 -12 -5
    -4 -12 4
    4 -12 0
    -4 12 4
    -4 -12 1
    4 12 -3
    -4 -12 2
    4 12 -2
    -4 12 3
    4 -12 -1
    -4 12 4
    4 -12 0
    -4 -12 -1
    4 -12 -5
    -4 12 -1
    -4 -12 -2
    4 -12 -6
    -4 12 -2
    -4 -12 -3
    4 12 -7
    -4 -12 -3
    -4 -12 -4
    4 12 -8
    -4 -12 -4
    -4 -12 -5
    4 12 -9
    -4 -12 -5
    -4 -12 -6
    -4 12 10
    4 -12 6
    -4 -12 -7
    4 12 -11
    -4 -12 -7
    4 12 -12
    -4 -12 -8
    4 -12 -13
    -4 12 -9
    4 -12 -14
    -4 12 -10
    4 -12 -15
    -4 12 -11
    4 -12 -16
    -4 12 -12
    4 -12 -17
    -4 12 -13
    4 -12 -18
    -4 12 -14
    4 -12 -19
    -4 12 -15
    4 -12 -20
    -4 12 -16
    -4 13 -15
    4 -13 -19
    -4 13 -14
    4 -13 -18
    -4 13 -13
    4 -13 -17
    -4 13 -12
    4 -13 -16
    -4 13 -11
    4 -13 -15
    -4 13 -10
    4 -13 -14
    -4 13 -9
    4 -13 -13
    -4 13 -8
    4 -13 -12
    -4 13 -7
    4 -13 -11
    -4 -13 10
    -4 13 -6
    4 -13 -10
    -4 -13 9
    -4 13 -5
    4 -13 -9
    -4 -13 8
    -4 13 -4
    4 -13 -8
    -4 -13 7
    -4 13 -3
    4 -13 -7
    -4 -13 6
    -4 13 -2
    4 -13 -6
    -4 -13 5
    4 -13 1
    -4 13 5
    4 -13 0
    -4 13 4
    -4 -13 1
    4 13 -3
    4 -13 -2
    -4 13 2
    4 -13 -3
    -4 13 1
    4 13 -4
    -4 -13 0
    -4 -13 -1
    4 13 -5
    -4 -13 -1
    -4 -13 -2
    4 13 -6
    -4 -13 -2
    -4 -13 -3
    4 13 -7
    -4 -13 -3
    -4 -13 -4
    4 13 -8
    -4 -13 -4
    -4 -13 -5
    4 13 -9
    -4 -13 -5
    -4 -13 -6
    4 13 -10
    -4 -13 -6
    -4 -13 -7
    4 -13 -11
    -4 13 -7
    4 13 -12
    -4 -13 -8
    4 -13 -13
    -4 13 -9
    4 13 -14
    -4 -13 -10
    4 -13 -15
    -4 13 -11
    4 -13 -16
    -4 13 -12
    4 -13 -17
    -4 13 -13
    4 -13 -18
    -4 13 -14
    -4 14 -13
    4 -14 -17
    -4 14 -12
    4 -14 -16
    -4 14 -11
    4 -14 -15
    -4 14 -10
    4 -14 -14
    -4 14 -9
    4 -14 -13
    -4 14 -8
    4 -14 -12
    -4 14 -7
    4 -14 -11
    -4 14 -6
    4 -14 -10
    -4 14 -5
    4 -14 -9
    -4 14 -4
    4 -14 -8
    -4 14 -3
    4 -14 -7
    -4 -14 -2
    4 14 -6
    4 -14 1
    -4 14 5
    4 -14 0
    -4 14 4
    4 -14 -1
    -4 14 3
    4 -14 -2
    -4 14 2
    -4 14 3
    4 -14 -1
    4 -14 -4
    -4 14 0
    4 -14 -5
    -4 14 -1
    4 -14 -6
    -4 14 -2
    4 14 -7
    -4 -14 -3
    4 14 -8
    -4 -14 -4
    4 14 -9
    -4 -14 -5
    4 -14 -10
    -4 14 -6
    -4 -14 -7
    4 -14 -11
    -4 14 -7
    4 14 -12
    -4 -14 -8
    4 14 -13
    -4 -14 -9
    4 -14 -14
    -4 14 -10
    4 -14 -15
    -4 14 -11
    4 -14 -16
    -4 14 -12
    4 14 -17
    -4 -14 -13
    -4 15 -12
    4 -15 -16
    -4 15 -11
    4 -15 -15
    -4 15 -10
    4 -15 -14
    -4 15 -9
    4 -15 -13
    -4 15 -8
    4 -15 -12
    -4 15 -7
    4 -15 -11
    -4 15 -6
    4 -15 -10
    -4 15 -5
    4 -15 -9
    -4 15 -4
    4 -15 -8
    4 -15 3
    -4 15 7
    4 -15 2
    -4 15 6
    4 -15 1
    -4 15 5
    4 -15 0
    -4 15 4
    4 -15 -1
    -4 15 3
    -4 15 2
    4 -15 -2
    -4 -15 3
    4 15 -1
    4 -15 -4
    -4 15 0
    4 15 -8
    -4 -15 -4
    4 15 -9
    -4 -15 -5
    4 -15 -10
    -4 15 -6
    -4 -15 -7
    4 -15 -11
    -4 15 -7
    4 15 -12
    -4 -15 -8
    4 15 -13
    -4 -15 -9
    4 -15 -14
    -4 15 -10
    4 15 -15
    -4 -15 -11
    -4 15 -12
    4 15 -16
    -4 -15 -12
    -4 16 -10
    4 -16 -14
    -4 16 -9
    4 -16 -13
    -4 16 -8
    4 -16 -12
    -4 16 -7
    4 -16 -11
    -4 -16 -6
    4 16 -10
    4 -16 5
    -4 16 9
    -4 -16 -4
    4 16 -8
    -4 -16 -3
    4 16 -7
    -4 -16 -2
    4 16 -6
    -4 -16 -1
    4 16 -5
    -4 -16 0
    4 16 -4
    -4 16 1
    4 -16 -3
    -4 16 2
    4 -16 -2
    4 -16 -1
    -4 -16 3
    4 16 -1
    -4 -16 4
    4 16 0
    -4 -16 5
    4 16 1
    4 16 -9
    -4 -16 -5
    4 -16 -10
    -4 16 -6
    -4 -16 -7
    4 -16 -11
    -4 16 -7
    4 -16 -12
    -4 16 -8
    4 -16 -13
    -4 16 -9
    4 -16 -14
    -4 16 -10
    -4 17 -8
    4 -17 -12
    -4 -17 -7
    4 17 -11
    -4 -17 -6
    4 17 -10
    -4 -17 -5
    4 17 -9
    -4 -17 -4
    4 17 -8
    -4 -17 -3
    4 17 -7
    -4 -17 -2
    4 17 -6
    -4 -17 -1
    4 17 -5
    -4 -17 0
    4 17 -4
    -4 17 1
    4 -17 -3
    -4 17 2
    4 -17 -2
    -4 -17 3
    4 17 -1
    -4 -17 4
    4 17 0
    -4 -17 5
    4 17 1
    -4 -17 6
    4 17 2
    4 -17 -10
    -4 17 -6
    -4 -17 -7
    4 -17 -11
    -4 17 -7
    4 -17 -12
    -4 17 -8
    -4 -18 -4
    4 18 -8
    -4 -18 -3
    4 18 -7
    -4 18 -2
    4 -18 -6
    -4 18 -1
    4 -18 -5
    -4 18 0
    4 -18 -4
    -4 18 1
    4 -18 -3
    -4 18 2
    4 -18 -2
    -4 -18 3
    4 18 -1
    -4 -18 4
    4 18 0
    -4 -18 5
    4 18 1
    -4 -18 6
    4 18 2
    -4 -18 7
    4 18 3
    -4 19 1
    4 -19 -3
    -4 19 2
    4 -19 -2
    -5 0 24
    -5 0 22
    -5 0 20
    -5 0 18
    5 0 -16
    -5 0 14
    -5 0 12
    -5 0 10
    -5 0 8
    -5 0 6
    -5 0 4
    5 0 -2
    5 0 0
    -5 0 -2
    -5 0 -4
    -5 0 -6
    5 0 8
    5 0 12
    5 0 14
    5 0 16
    5 0 18
    5 -1 19
    -5 1 24
    5 -1 18
    -5 1 23
    5 -1 17
    -5 1 22
    5 -1 16
    -5 1 21
    5 -1 15
    -5 1 20
    5 -1 14
    -5 1 19
    5 -1 -18
    5 -1 13
    -5 1 18
    5 -1 -17
    5 -1 12
    -5 1 17
    5 -1 -16
    5 -1 11
    -5 1 16
    5 -1 -15
    -5 1 -10
    5 -1 -15
    -5 -1 14
    -5 -1 13
    5 -1 8
    -5 1 13
    -5 1 12
    -5 -1 11
    5 -1 6
    -5 1 11
    5 -1 -10
    -5 -1 9
    -5 -1 8
    -5 -1 7
    -5 1 6
    5 -1 -5
    -5 -1 4
    -5 -1 3
    -5 1 2
    -5 1 1
    -5 1 0
    -5 -1 -1
    -5 -1 -2
    -5 -1 -3
    5 1 -8
    -5 -1 -3
    -5 1 -4
    5 1 -9
    -5 -1 -4
    -5 -1 -5
    5 1 6
    5 1 7
    5 -1 8
    -5 -1 14
    5 1 9
    -5 -1 16
    5 1 11
    -5 1 17
    5 -1 12
    -5 1 18
    5 -1 13
    -5 -1 19
    5 1 14
    -5 -1 20
    5 1 15
    -5 -1 21
    5 1 16
    -5 -1 22
    5 1 17
    -5 -1 23
    5 1 18
    -5 -1 24
    5 1 19
    5 -2 19
    -5 2 24
    5 -2 18
    -5 2 23
    5 -2 17
    -5 2 22
    5 -2 16
    -5 2 21
    5 -2 15
    -5 2 20
    5 -2 14
    -5 2 19
    -5 -2 18
    5 -2 13
    -5 2 18
    5 -2 -17
    5 -2 12
    -5 2 17
    5 -2 -16
    5 -2 11
    -5 2 16
    5 -2 -15
    -5 2 -10
    5 -2 -15
    -5 -2 14
    -5 -2 13
    5 -2 8
    -5 2 13
    -5 -2 12
    5 -2 7
    -5 2 12
    -5 -2 11
    5 -2 6
    -5 2 11
    -5 -2 10
    -5 -2 9
    -5 -2 8
    -5 -2 7
    -5 2 6
    -5 -2 5
    -5 -2 4
    -5 2 3
    -5 2 2
    -5 2 1
    -5 2 0
    -5 -2 -1
    -5 2 -2
    -5 2 -3
    5 2 -8
    -5 -2 -3
    -5 2 -4
    5 2 -9
    -5 -2 -4
    -5 2 -5
    -5 -2 -6
    5 -2 7
    -5 -2 12
    5 2 7
    5 -2 8
    -5 -2 14
    5 2 9
    -5 -2 16
    5 2 11
    -5 2 17
    5 -2 12
    -5 -2 18
    5 2 13
    -5 -2 19
    5 2 14
    -5 2 20
    5 -2 15
    -5 -2 21
    5 2 16
    -5 -2 22
    5 2 17
    -5 -2 23
    5 2 18
    -5 2 24
    5 -2 19
    5 -3 19
    -5 3 24
    5 -3 18
    -5 3 23
    5 -3 17
    -5 3 22
    5 -3 16
    -5 3 21
    5 -3 15
    -5 3 20
    5 -3 14
    -5 3 19
    5 -3 -18
    5 -3 13
    -5 3 18
    5 3 -17
    5 -3 12
    -5 3 17
    -5 -3 16
    5 -3 11
    -5 3 16
    5 -3 -15
    5 -3 10
    -5 3 15
    -5 -3 14
    -5 -3 13
    5 -3 8
    -5 3 13
    -5 -3 12
    -5 -3 11
    -5 -3 10
    -5 -3 9
    -5 -3 8
    5 -3 3
    -5 3 8
    -5 -3 7
    -5 3 6
    -5 3 5
    -5 3 4
    -5 -3 3
    -5 -3 2
    -5 3 1
    -5 3 0
    -5 -3 -1
    -5 3 -2
    5 3 -7
    -5 -3 -2
    -5 3 -3
    5 3 -8
    -5 -3 -3
    -5 3 -4
    5 3 -9
    -5 -3 -4
    -5 3 -5
    5 -3 -10
    -5 3 -5
    -5 3 -6
    5 -3 -11
    -5 3 -6
    5 3 7
    5 -3 -12
    -5 3 -7
    -5 -3 13
    5 3 8
    5 -3 -14
    -5 3 -9
    -5 3 15
    5 -3 10
    -5 -3 16
    5 3 11
    -5 3 17
    5 -3 12
    -5 3 18
    5 -3 13
    -5 -3 19
    5 3 14
    -5 3 20
    5 -3 15
    -5 -3 21
    5 3 16
    -5 -3 22
    5 3 17
    -5 3 23
    5 -3 18
    -5 3 24
    5 -3 19
    5 -4 19
    -5 4 24
    5 -4 18
    -5 4 23
    5 -4 17
    -5 4 22
    5 -4 16
    -5 4 21
    5 -4 15
    -5 4 20
    5 4 -19
    5 -4 14
    -5 4 19
    -5 -4 18
    5 -4 13
    -5 4 18
    5 4 -17
    5 -4 12
    -5 4 17
    -5 -4 16
    5 -4 11
    -5 4 16
    5 4 -15
    -5 -4 14
    -5 -4 13
    -5 -4 12
    -5 4 11
    -5 4 10
    -5 -4 9
    -5 -4 8
    -5 -4 7
    -5 -4 6
    5 -4 1
    -5 4 6
    -5 -4 5
    -5 -4 4
    -5 -4 3
    -5 -4 2
    -5 -4 1
    -5 -4 4
    5 4 -1
    -5 -4 0
    -5 4 5
    5 -4 0
    -5 -4 -1
    -5 -4 -2
    5 4 -7
    -5 -4 -2
    -5 -4 -3
    5 4 -8
    -5 -4 -3
    5 4 4
    5 4 -9
    -5 -4 -4
    -5 4 -5
    5 -4 -10
    -5 4 -5
    -5 4 -6
    5 -4 -11
    -5 4 -6
    5 -4 7
    5 -4 -12
    -5 4 -7
    5 -4 8
    5 -4 -13
    -5 4 -8
    -5 -4 14
    5 4 9
    5 -4 -15
    -5 4 -10
    -5 -4 16
    5 4 11
    -5 -4 17
    5 4 12
    -5 -4 18
    5 4 13
    -5 4 19
    5 -4 14
    -5 4 20
    5 -4 15
    -5 -4 21
    5 4 16
    -5 4 22
    5 -4 17
    -5 4 23
    5 -4 18
    -5 4 24
    5 -4 19
    5 -5 -24
    5 5 18
    -5 -5 23
    5 5 17
    -5 -5 22
    5 5 16
    -5 -5 21
    5 5 15
    -5 -5 20
    5 5 -19
    5 5 14
    -5 -5 19
    5 5 -18
    5 5 13
    -5 -5 18
    -5 -5 17
    -5 5 -12
    5 -5 -17
    -5 -5 16
    5 5 -15
    5 5 -14
    -5 -5 13
    -5 -5 12
    -5 -5 11
    -5 -5 10
    -5 -5 9
    5 -5 4
    -5 5 9
    -5 -5 8
    5 -5 3
    -5 5 8
    -5 -5 7
    5 -5 2
    -5 5 7
    -5 -5 6
    5 -5 1
    -5 5 6
    -5 -5 5
    -5 -5 0
    5 5 -5
    -5 -5 4
    -5 -5 1
    5 5 -4
    -5 -5 3
    -5 -5 2
    -5 -5 1
    -5 -5 4
    5 5 -1
    -5 -5 0
    -5 -5 -1
    5 5 -6
    -5 -5 -1
    -5 5 -2
    5 5 -7
    -5 -5 -2
    -5 -5 -3
    5 5 -8
    -5 -5 -3
    -5 -5 -4
    5 5 -9
    -5 -5 -4
    -5 -5 -5
    -5 5 10
    5 -5 5
    -5 -5 -6
    5 -5 -11
    -5 5 -6
    -5 5 12
    5 -5 7
    5 -5 -13
    -5 5 -8
    -5 5 14
    5 -5 9
    5 -5 10
    5 -5 -16
    -5 5 -11
    -5 5 17
    5 -5 12
    -5 5 18
    5 -5 13
    -5 -5 19
    5 5 14
    -5 5 20
    5 -5 15
    -5 5 21
    5 -5 16
    -5 5 22
    5 -5 17
    -5 5 23
    5 -5 18
    5 6 18
    -5 -6 23
    5 -6 -22
    5 6 17
    -5 -6 22
    5 -6 -21
    5 6 16
    -5 -6 21
    5 6 15
    -5 -6 20
    -5 -6 19
    -5 -6 18
    -5 -6 17
    5 6 -16
    -5 -6 15
    -5 -6 14
    -5 -6 13
    -5 -6 12
    -5 -6 11
    -5 -6 10
    5 -6 5
    -5 6 10
    -5 -6 9
    5 -6 4
    -5 6 9
    -5 -6 8
    5 -6 3
    -5 6 8
    -5 -6 7
    5 -6 2
    -5 6 7
    -5 -6 6
    5 -6 1
    -5 6 6
    -5 -6 5
    -5 -6 0
    5 6 -5
    -5 -6 4
    -5 -6 1
    5 6 -4
    -5 -6 3
    -5 -6 2
    5 6 -3
    -5 -6 2
    -5 -6 3
    5 6 -2
    -5 -6 1
    -5 6 4
    5 -6 -1
    -5 -6 0
    5 6 -5
    -5 -6 0
    -5 -6 -1
    -5 6 6
    5 -6 1
    -5 -6 -2
    5 6 -7
    -5 -6 -2
    -5 -6 -3
    -5 6 8
    5 -6 3
    -5 -6 -4
    5 6 -9
    -5 -6 -4
    -5 -6 -5
    5 6 -10
    -5 -6 -5
    -5 -6 -6
    -5 6 11
    5 -6 6
    5 -6 -12
    -5 6 -7
    5 -6 -13
    -5 6 -8
    -5 6 14
    5 -6 9
    5 -6 -15
    -5 6 -10
    5 -6 -16
    -5 6 -11
    5 -6 -17
    -5 6 -12
    -5 6 18
    5 -6 13
    -5 6 19
    5 -6 14
    -5 6 20
    5 -6 15
    -5 6 21
    5 -6 16
    -5 6 22
    5 -6 17
    -5 6 23
    5 -6 18
    5 -7 -23
    5 7 18
    -5 -7 23
    5 -7 -22
    5 7 17
    -5 -7 22
    5 7 16
    -5 -7 21
    -5 -7 20
    -5 7 -15
    5 -7 -20
    -5 -7 19
    -5 -7 18
    -5 -7 17
    -5 -7 16
    5 -7 -15
    5 -7 -14
    5 -7 -13
    5 -7 -12
    -5 -7 11
    -5 -7 10
    -5 -7 9
    5 -7 4
    -5 7 9
    -5 -7 8
    5 -7 3
    -5 7 8
    -5 -7 7
    5 -7 2
    -5 7 7
    -5 -7 6
    5 -7 1
    -5 7 6
    -5 -7 5
    -5 -7 0
    5 7 -5
    -5 -7 4
    5 -7 -1
    -5 7 4
    -5 -7 3
    5 7 -2
    -5 -7 3
    -5 -7 2
    5 7 -3
    -5 -7 2
    -5 -7 1
    5 7 -4
    -5 -7 1
    -5 -7 0
    5 7 -5
    -5 -7 0
    -5 -7 -1
    5 7 -6
    -5 -7 -1
    -5 -7 -2
    5 7 -7
    -5 -7 -2
    -5 -7 -3
    5 -7 -8
    -5 7 -3
    -5 -7 -4
    5 7 -9
    -5 -7 -4
    -5 -7 -5
    -5 7 10
    5 -7 5
    -5 -7 -6
    -5 7 11
    5 -7 6
    -5 7 12
    5 -7 7
    -5 7 13
    5 -7 8
    5 -7 -14
    -5 7 -9
    5 -7 -15
    -5 7 -10
    5 -7 -16
    -5 7 -11
    5 -7 -17
    -5 7 -12
    5 -7 -18
    -5 7 -13
    -5 7 19
    5 -7 14
    -5 7 20
    5 -7 15
    -5 7 21
    5 -7 16
    -5 7 22
    5 -7 17
    -5 7 23
    5 -7 18
    5 8 17
    -5 -8 22
    5 -8 -21
    5 8 16
    -5 -8 21
    -5 -8 20
    -5 8 -15
    5 -8 -20
    -5 -8 19
    -5 8 -14
    5 -8 -19
    -5 -8 18
    -5 8 -12
    5 -8 -17
    5 -8 -16
    -5 -8 15
    -5 8 -10
    5 -8 -15
    -5 -8 14
    -5 8 -9
    5 -8 -14
    5 -8 -13
    5 -8 -12
    5 -8 7
    -5 8 12
    -5 -8 11
    5 -8 6
    -5 8 11
    -5 -8 10
    -5 -8 9
    5 -8 -8
    5 -8 3
    -5 8 8
    -5 -8 7
    5 -8 2
    -5 8 7
    5 -8 -6
    5 -8 1
    -5 8 6
    -5 -8 5
    5 8 0
    -5 -8 5
    5 -8 -4
    5 8 -1
    -5 -8 4
    5 -8 -3
    5 8 -2
    -5 -8 3
    -5 -8 2
    5 8 -3
    -5 -8 2
    -5 -8 1
    -5 8 4
    5 -8 -1
    -5 -8 0
    5 -8 -5
    -5 8 0
    -5 -8 -1
    5 8 -6
    -5 -8 -1
    -5 -8 -2
    5 8 -7
    -5 -8 -2
    -5 -8 -3
    5 8 -8
    -5 -8 -3
    -5 -8 -4
    -5 8 9
    5 -8 4
    -5 -8 -5
    -5 8 10
    5 -8 5
    -5 -8 -6
    -5 8 11
    5 -8 6
    -5 8 12
    5 -8 7
    5 -8 -13
    -5 8 -8
    5 -8 -14
    -5 8 -9
    5 -8 -15
    -5 8 -10
    5 -8 -16
    -5 8 -11
    5 -8 -17
    -5 8 -12
    5 -8 -18
    -5 8 -13
    5 -8 -19
    -5 8 -14
    -5 8 20
    5 -8 15
    -5 8 21
    5 -8 16
    -5 8 22
    5 -8 17
    5 9 17
    -5 -9 22
    -5 -9 21
    -5 9 -16
    5 -9 -21
    -5 -9 20
    -5 9 -15
    5 -9 -20
    5 9 -19
    -5 9 -14
    5 -9 -19
    -5 9 -13
    5 -9 -18
    5 -9 -17
    -5 9 -11
    5 -9 -16
    5 -9 -15
    5 -9 -14
    5 -9 -13
    5 -9 8
    -5 9 13
    5 -9 -12
    5 -9 7
    -5 9 12
    -5 -9 11
    5 -9 6
    -5 9 11
    5 -9 -10
    5 -9 5
    -5 9 10
    -5 -9 9
    -5 9 -4
    5 -9 -9
    -5 -9 8
    5 -9 -7
    -5 -9 6
    -5 -9 -1
    5 9 -6
    -5 -9 5
    5 9 0
    -5 -9 5
    -5 -9 4
    5 9 -1
    -5 -9 4
    -5 -9 3
    5 9 -2
    -5 -9 3
    -5 -9 2
    5 9 -3
    -5 -9 2
    -5 -9 1
    5 9 -4
    -5 -9 1
    -5 -9 0
    5 -9 -5
    -5 9 0
    -5 -9 -1
    -5 9 6
    5 -9 1
    -5 -9 -2
    -5 9 7
    5 -9 2
    -5 -9 -3
    -5 9 8
    5 -9 3
    -5 -9 -4
    5 9 -9
    -5 -9 -4
    -5 -9 -5
    5 9 -10
    -5 -9 -5
    -5 -9 -6
    5 9 -11
    -5 -9 -6
    -5 9 12
    5 -9 7
    5 -9 -13
    -5 9 -8
    5 -9 -14
    -5 9 -9
    5 -9 -15
    -5 9 -10
    -5 9 16
    5 -9 11
    -5 9 17
    5 -9 12
    5 -9 -18
    -5 9 -13
    -5 9 19
    5 -9 14
    -5 9 20
    5 -9 15
    -5 9 21
    5 -9 16
    -5 9 22
    5 -9 17
    5 10 -21
    -5 10 -16
    5 -10 -21
    5 10 -20
    -5 10 -15
    5 -10 -20
    -5 10 -14
    5 -10 -19
    -5 10 -13
    5 -10 -18
    -5 10 -12
    5 -10 -17
    -5 10 -11
    5 -10 -16
    -5 10 -10
    5 -10 -15
    5 -10 -14
    5 -10 9
    -5 10 14
    5 -10 -13
    5 -10 8
    -5 10 13
    5 -10 -12
    -5 10 -7
    5 -10 -12
    5 -10 -11
    -5 10 -6
    5 -10 -11
    -5 -10 10
    -5 10 -5
    5 -10 -10
    5 -10 -9
    -5 10 -4
    5 -10 -9
    -5 -10 8
    -5 10 -3
    5 -10 -8
    -5 -10 7
    -5 10 -2
    5 -10 -7
    -5 -10 6
    -5 10 -1
    5 -10 -6
    -5 -10 5
    -5 -10 4
    -5 -10 3
    -5 -10 2
    5 10 -3
    -5 -10 2
    -5 -10 3
    5 10 -2
    -5 -10 1
    -5 10 4
    5 -10 -1
    -5 -10 0
    -5 10 5
    5 -10 0
    -5 -10 -1
    -5 10 6
    5 -10 1
    -5 -10 -2
    5 10 -7
    -5 -10 -2
    -5 -10 -3
    5 10 -8
    -5 -10 -3
    -5 -10 -4
    5 10 -9
    -5 -10 -4
    -5 -10 -5
    5 10 -10
    -5 -10 -5
    -5 -10 -6
    5 10 -11
    -5 -10 -6
    -5 10 12
    5 -10 7
    5 10 -13
    -5 -10 -8
    -5 10 14
    5 -10 9
    -5 10 -10
    -5 10 15
    5 -10 10
    5 -10 -16
    -5 10 -11
    -5 10 17
    5 -10 12
    -5 10 18
    5 -10 13
    5 -10 -19
    -5 10 -14
    5 -10 -20
    -5 10 -15
    -5 10 21
    5 -10 16
    -5 11 -15
    5 -11 -20
    -5 11 -14
    5 -11 -19
    -5 11 -13
    5 -11 -18
    -5 11 -12
    5 -11 -17
    -5 11 -11
    5 -11 -16
    5 -11 -15
    -5 11 -10
    5 -11 -15
    -5 11 -9
    5 -11 -14
    -5 11 -8
    5 -11 -13
    5 -11 -12
    -5 11 -7
    5 -11 -12
    5 -11 -11
    -5 11 -6
    5 -11 -11
    -5 -11 10
    -5 11 -5
    5 -11 -10
    -5 -11 9
    -5 11 -4
    5 -11 -9
    -5 -11 8
    -5 11 -3
    5 -11 -8
    -5 -11 7
    -5 11 -2
    5 -11 -7
    -5 -11 6
    -5 11 -1
    5 -11 -6
    -5 -11 5
    -5 11 0
    5 -11 -5
    -5 -11 4
    -5 11 1
    5 -11 -4
    -5 -11 3
    5 11 -2
    -5 -11 3
    -5 -11 2
    5 11 -3
    -5 -11 2
    -5 -11 1
    5 -11 -4
    -5 11 1
    -5 -11 0
    5 11 -5
    -5 -11 0
    -5 -11 -1
    5 -11 -6
    -5 11 -1
    -5 -11 -2
    5 -11 -7
    -5 11 -2
    -5 -11 -3
    5 11 -8
    -5 -11 -3
    -5 -11 -4
    -5 11 9
    5 -11 4
    -5 -11 -5
    5 11 -10
    -5 -11 -5
    -5 -11 -6
    5 11 -11
    -5 -11 -6
    5 11 -12
    -5 -11 -7
    5 -11 -13
    -5 11 -8
    5 11 -14
    -5 -11 -9
    5 -11 -15
    -5 11 -10
    5 -11 -16
    -5 11 -11
    5 -11 -17
    -5 11 -12
    5 -11 -18
    -5 11 -13
    5 -11 -19
    -5 11 -14
    5 -11 -20
    -5 11 -15
    -5 12 -14
    5 -12 -19
    5 -12 -18
    -5 12 -13
    5 -12 -18
    5 -12 -17
    -5 12 -12
    5 -12 -17
    -5 12 -11
    5 -12 -16
    5 -12 -15
    -5 12 -10
    5 -12 -15
    5 -12 -14
    -5 12 -9
    5 -12 -14
    5 -12 -13
    -5 12 -8
    5 -12 -13
    5 -12 -12
    -5 12 -7
    5 -12 -12
    5 -12 -11
    -5 12 -6
    5 -12 -11
    -5 -12 10
    -5 12 -5
    5 -12 -10
    -5 -12 9
    -5 12 -4
    5 -12 -9
    -5 -12 8
    -5 12 -3
    5 -12 -8
    5 -12 -7
    -5 12 -2
    5 -12 -7
    -5 -12 6
    -5 12 -1
    5 -12 -6
    -5 -12 5
    -5 12 0
    5 -12 -5
    -5 -12 4
    5 -12 -1
    -5 12 4
    -5 -12 3
    5 12 -2
    -5 -12 3
    -5 -12 2
    5 -12 -3
    -5 12 2
    -5 -12 1
    5 12 -4
    -5 -12 1
    -5 -12 0
    5 12 -5
    -5 -12 0
    -5 -12 -1
    5 12 -6
    -5 -12 -1
    -5 -12 -2
    5 12 -7
    -5 -12 -2
    -5 -12 -3
    5 -12 -8
    -5 12 -3
    -5 -12 -4
    5 12 -9
    -5 -12 -4
    -5 -12 -5
    5 12 -10
    -5 -12 -5
    -5 -12 -6
    5 12 -11
    -5 -12 -6
    5 12 -12
    -5 -12 -7
    5 -12 -13
    -5 12 -8
    5 -12 -14
    -5 12 -9
    5 -12 -15
    -5 12 -10
    -5 12 -11
    5 -12 -16
    -5 12 -11
    5 -12 -17
    -5 12 -12
    5 -12 -18
    -5 12 -13
    5 -12 -19
    -5 12 -14
    -5 13 -13
    5 -13 -18
    -5 13 -12
    5 -13 -17
    5 -13 -16
    -5 13 -11
    5 -13 -16
    -5 13 -10
    5 -13 -15
    5 -13 -14
    -5 13 -9
    5 -13 -14
    5 -13 -13
    -5 13 -8
    5 -13 -13
    5 -13 -12
    -5 13 -7
    5 -13 -12
    5 -13 -11
    -5 13 -6
    5 -13 -11
    -5 -13 10
    -5 13 -5
    5 -13 -10
    -5 -13 9
    -5 13 -4
    5 -13 -9
    -5 -13 8
    -5 13 -3
    5 -13 -8
    -5 -13 7
    -5 13 -2
    5 -13 -7
    -5 -13 6
    -5 13 -1
    5 -13 -6
    -5 -13 5
    5 -13 0
    -5 13 5
    -5 -13 4
    5 13 -1
    -5 -13 4
    -5 -13 3
    5 13 -2
    -5 -13 3
    -5 -13 2
    5 -13 -3
    -5 13 2
    -5 -13 1
    5 13 -4
    -5 -13 1
    -5 -13 0
    5 -13 -5
    -5 13 0
    -5 -13 -1
    5 13 -6
    -5 -13 -1
    -5 -13 -2
    5 13 -7
    -5 -13 -2
    -5 -13 -3
    5 13 -8
    -5 -13 -3
    -5 -13 -4
    5 13 -9
    -5 -13 -4
    -5 -13 -5
    5 13 -10
    -5 -13 -5
    -5 -13 -6
    5 13 -11
    -5 -13 -6
    5 13 -12
    -5 -13 -7
    5 -13 -13
    -5 13 -8
    5 -13 -14
    -5 13 -9
    5 13 -15
    -5 -13 -10
    5 -13 -16
    -5 13 -11
    5 13 -17
    -5 -13 -12
    5 -13 -18
    -5 13 -13
    -5 14 -11
    5 -14 -16
    5 -14 -15
    -5 14 -10
    5 -14 -15
    5 -14 -14
    -5 14 -9
    5 -14 -14
    5 -14 -13
    -5 14 -8
    5 -14 -13
    -5 14 -7
    5 -14 -12
    -5 -14 11
    -5 14 -6
    5 -14 -11
    -5 -14 10
    -5 14 -5
    5 -14 -10
    -5 -14 9
    -5 14 -4
    5 -14 -9
    -5 -14 8
    5 -14 3
    -5 14 8
    -5 -14 7
    -5 14 -2
    5 -14 -7
    -5 -14 6
    5 -14 1
    -5 14 6
    -5 -14 5
    5 -14 0
    -5 14 5
    -5 -14 4
    5 -14 -1
    -5 14 4
    -5 -14 3
    5 -14 -2
    -5 14 3
    -5 -14 2
    5 14 -3
    -5 -14 2
    -5 -14 1
    5 -14 -4
    -5 14 1
    -5 -14 0
    5 14 -5
    -5 -14 0
    -5 -14 -1
    5 14 -6
    -5 -14 -1
    -5 -14 -2
    5 14 -7
    -5 -14 -2
    -5 -14 -3
    5 14 -8
    -5 -14 -3
    -5 -14 -4
    5 14 -9
    -5 -14 -4
    -5 -14 -5
    5 14 -10
    -5 -14 -5
    -5 -14 -6
    5 14 -11
    -5 -14 -6
    5 14 -12
    -5 -14 -7
    5 14 -13
    -5 -14 -8
    5 14 -14
    -5 -14 -9
    5 14 -15
    -5 -14 -10
    5 -14 -16
    -5 14 -11
    5 -14 -17
    -5 14 -12
    -5 15 -10
    5 -15 -15
    -5 15 -9
    5 -15 -14
    -5 15 -8
    5 -15 -13
    -5 15 -7
    5 -15 -12
    -5 -15 11
    -5 15 -6
    5 -15 -11
    -5 -15 10
    -5 15 -5
    5 -15 -10
    -5 -15 9
    -5 15 -4
    5 -15 -9
    -5 -15 8
    5 -15 3
    -5 15 8
    -5 -15 7
    5 -15 2
    -5 15 7
    -5 -15 6
    5 -15 1
    -5 15 6
    -5 -15 5
    5 -15 0
    -5 15 5
    -5 -15 4
    5 -15 -1
    -5 15 4
    -5 -15 3
    5 -15 -2
    -5 15 3
    -5 -15 2
    5 -15 -3
    -5 15 2
    -5 -15 1
    5 -15 -4
    -5 15 1
    -5 -15 0
    5 -15 -5
    -5 15 0
    -5 -15 -1
    5 -15 -6
    -5 15 -1
    -5 -15 -2
    5 15 -7
    -5 -15 -2
    -5 -15 -3
    5 15 -8
    -5 -15 -3
    -5 -15 -4
    5 15 -9
    -5 -15 -4
    -5 -15 -5
    5 15 -10
    -5 -15 -5
    -5 -15 -6
    5 15 -11
    -5 -15 -6
    5 15 -12
    -5 -15 -7
    5 -15 -13
    -5 15 -8
    5 -15 -14
    -5 15 -9
    5 15 -15
    -5 -15 -10
    -5 15 -11
    5 -16 8
    -5 16 13
    -5 16 -7
    5 -16 -12
    -5 -16 11
    -5 16 -6
    5 -16 -11
    -5 -16 10
    5 -16 5
    -5 16 10
    -5 -16 9
    5 -16 4
    -5 16 9
    -5 -16 8
    5 -16 3
    -5 16 8
    -5 -16 7
    5 -16 2
    -5 16 7
    -5 -16 6
    5 -16 1
    -5 16 6
    -5 -16 5
    -5 -16 0
    5 16 -5
    -5 -16 4
    5 -16 -1
    -5 16 4
    -5 -16 3
    5 -16 -2
    -5 16 3
    -5 -16 2
    5 -16 -3
    -5 16 2
    -5 -16 1
    5 -16 -4
    -5 16 1
    -5 -16 0
    5 -16 -5
    -5 16 0
    -5 -16 -1
    5 -16 -6
    -5 16 -1
    -5 -16 -2
    -5 -16 7
    5 16 2
    -5 -16 -3
    -5 -16 8
    5 16 3
    -5 -16 -4
    -5 -16 -5
    -5 -16 -6
    5 16 -11
    -5 -16 -6
    5 16 -12
    -5 -16 -7
    -5 16 -8
    5 16 -13
    -5 -16 -8
    5 -17 6
    -5 17 11
    -5 -17 10
    5 -17 5
    -5 17 10
    -5 -17 9
    5 -17 4
    -5 17 9
    -5 -17 8
    5 -17 3
    -5 17 8
    -5 -17 7
    5 -17 2
    -5 17 7
    -5 -17 6
    5 -17 1
    -5 17 6
    -5 -17 5
    -5 -17 0
    5 17 -5
    -5 -17 4
    -5 -17 1
    5 17 -4
    -5 -17 3
    -5 -17 2
    5 17 -3
    -5 -17 2
    -5 -17 3
    5 17 -2
    -5 -17 1
    -5 -17 4
    5 17 -1
    -5 -17 0
    -5 -17 5
    5 17 0
    -5 -17 -1
    -5 -17 6
    5 17 1
    -5 -17 -2
    -5 -17 7
    5 17 2
    -5 -17 -3
    -5 -17 8
    5 17 3
    -5 -17 -4
    -5 -17 9
    5 17 4
    -5 -17 -5
    -5 -17 10
    5 17 5
    -5 -17 -6
    5 -18 -6
    5 -18 -5
    -5 -18 4
    -5 -18 1
    5 18 -4
    -5 -18 3
    -5 -18 2
    5 18 -3
    -5 -18 2
    -5 -18 3
    5 18 -2
    -5 -18 1
    -5 -18 4
    5 18 -1
    -5 -18 5
    5 18 0
    -5 -18 6
    5 18 1
    -6 0 24
    -6 0 22
    -6 0 20
    -6 0 18
    -6 0 16
    6 0 -14
    -6 0 12
    -6 0 10
    -6 0 8
    6 0 -6
    6 0 -4
    -6 0 2
    6 0 0
    -6 0 -2
    -6 0 -4
    -6 0 -6
    6 0 -12
    -6 0 -6
    -6 0 16
    6 0 10
    6 0 12
    -6 0 20
    6 0 14
    -6 0 22
    6 0 16
    -6 0 24
    6 0 18
    -6 -1 24
    6 -1 18
    -6 1 24
    -6 1 23
    -6 1 22
    -6 1 21
    -6 -1 20
    6 -1 14
    -6 1 20
    -6 -1 19
    6 -1 13
    -6 1 19
    -6 1 18
    -6 1 17
    -6 1 16
    -6 1 15
    -6 1 14
    -6 -1 13
    -6 -1 12
    -6 -1 11
    6 -1 -10
    6 -1 -9
    6 1 -8
    6 -1 -7
    6 -1 -6
    -6 -1 5
    -6 -1 4
    -6 -1 3
    -6 -1 2
    -6 -1 1
    6 1 0
    -6 -1 -1
    -6 -1 -2
    -6 1 -3
    -6 -1 -4
    -6 1 -5
    6 1 -11
    -6 -1 -5
    -6 1 -6
    6 1 -12
    -6 -1 -6
    6 1 7
    6 -1 8
    6 1 9
    6 1 10
    6 1 11
    -6 1 17
    6 -1 11
    6 1 12
    -6 1 18
    6 -1 12
    -6 -1 19
    6 1 13
    -6 1 20
    6 -1 14
    -6 -1 21
    6 1 15
    -6 -1 22
    6 1 16
    -6 -1 23
    6 1 17
    -6 -1 24
    6 1 18
    -6 -2 23
    6 -2 17
    -6 2 23
    -6 -2 22
    6 -2 16
    -6 2 22
    -6 2 21
    -6 -2 20
    6 -2 14
    -6 2 20
    -6 2 19
    -6 2 18
    -6 2 17
    -6 2 16
    -6 -2 15
    6 2 -14
    -6 -2 13
    -6 -2 12
    -6 -2 11
    -6 -2 10
    6 -2 -9
    6 -2 -8
    6 -2 -7
    6 -2 -6
    -6 2 5
    -6 2 4
    -6 2 3
    -6 2 2
    -6 2 1
    -6 2 0
    -6 2 -1
    -6 2 -2
    6 2 -8
    -6 -2 -2
    -6 -2 -3
    6 2 -9
    -6 -2 -3
    -6 -2 -4
    6 2 -10
    -6 -2 -4
    -6 2 -5
    6 2 -11
    -6 -2 -5
    -6 2 -6
    6 2 -12
    -6 -2 -6
    6 2 7
    6 -2 8
    6 2 9
    6 -2 10
    6 2 11
    -6 2 17
    6 -2 11
    -6 -2 18
    6 2 12
    -6 -2 19
    6 2 13
    -6 2 20
    6 -2 14
    -6 -2 21
    6 2 15
    -6 -2 22
    6 2 16
    -6 -2 23
    6 2 17
    -6 -2 24
    6 2 18
    -6 -3 23
    -6 -3 22
    -6 -3 21
    -6 -3 20
    -6 -3 19
    -6 -3 18
    -6 -3 17
    -6 -3 16
    -6 -3 15
    6 -3 -14
    -6 -3 13
    -6 -3 12
    -6 -3 11
    6 -3 5
    -6 3 11
    -6 -3 10
    6 -3 4
    -6 3 10
    -6 -3 9
    -6 3 8
    -6 3 7
    -6 -3 6
    -6 3 5
    -6 -3 4
    -6 3 3
    -6 3 2
    -6 3 1
    -6 3 0
    -6 3 -1
    -6 3 -2
    -6 3 -3
    6 3 -9
    -6 -3 -3
    -6 3 -4
    6 3 -10
    -6 -3 -4
    -6 3 -5
    6 3 -11
    -6 -3 -5
    -6 -3 -6
    6 3 -12
    -6 -3 -6
    6 3 7
    6 -3 8
    6 3 9
    6 3 10
    6 3 11
    -6 3 17
    6 -3 11
    -6 -3 18
    6 3 12
    -6 -3 19
    6 3 13
    -6 3 20
    6 -3 14
    -6 -3 21
    6 3 15
    -6 -3 22
    6 3 16
    -6 -3 23
    6 3 17
    6 -3 18
    -6 -3 24
    6 3 18
    -6 -4 23
    -6 -4 22
    -6 -4 21
    -6 -4 20
    -6 -4 19
    -6 -4 18
    -6 -4 17
    -6 -4 16
    -6 -4 15
    6 4 -14
    -6 -4 13
    -6 -4 12
    -6 -4 11
    6 -4 5
    -6 4 11
    -6 4 10
    6 -4 4
    -6 4 10
    -6 4 9
    -6 4 8
    6 -4 2
    -6 4 8
    -6 4 7
    -6 4 6
    -6 4 5
    -6 4 4
    -6 4 3
    -6 4 2
    -6 4 1
    -6 4 0
    -6 4 -1
    -6 4 -2
    -6 4 -3
    6 4 -9
    -6 -4 -3
    -6 4 -4
    6 4 -10
    -6 -4 -4
    -6 4 -5
    6 4 -11
    -6 -4 -5
    -6 4 -6
    6 4 7
    6 -4 8
    6 4 9
    6 4 10
    -6 4 16
    6 -4 10
    6 -4 11
    -6 -4 17
    6 4 11
    6 4 12
    -6 4 18
    6 -4 12
    -6 4 19
    6 -4 13
    6 -4 14
    -6 -4 20
    6 4 14
    -6 4 21
    6 -4 15
    -6 -4 22
    6 4 16
    -6 -4 23
    6 4 17
    -6 -5 23
    -6 -5 22
    -6 -5 21
    -6 -5 20
    -6 -5 19
    -6 -5 18
    -6 -5 17
    -6 -5 16
    -6 -5 15
    6 5 -14
    6 5 -13
    6 5 -12
    -6 5 11
    -6 -5 10
    6 -5 4
    -6 5 10
    -6 5 9
    6 -5 3
    -6 5 9
    6 5 -8
    6 -5 2
    -6 5 8
    -6 -5 7
    6 -5 1
    -6 5 7
    -6 -5 6
    -6 -5 5
    -6 -5 4
    -6 -5 3
    -6 -5 2
    -6 -5 1
    -6 -5 0
    -6 -5 -1
    6 5 -7
    -6 -5 -1
    -6 5 -2
    6 5 -8
    -6 -5 -2
    -6 5 -3
    6 5 -9
    -6 -5 -3
    -6 -5 -4
    6 5 -10
    -6 -5 -4
    -6 5 -5
    -6 -5 -6
    6 -5 7
    6 5 -13
    -6 -5 -7
    6 -5 8
    6 -5 9
    6 -5 10
    -6 5 17
    6 -5 11
    -6 5 18
    6 -5 12
    -6 5 19
    6 -5 13
    -6 5 20
    6 -5 14
    -6 5 21
    6 -5 15
    -6 5 22
    6 -5 16
    -6 5 23
    6 -5 17
    -6 -6 23
    -6 -6 22
    -6 -6 21
    -6 -6 20
    -6 -6 19
    -6 -6 18
    -6 -6 17
    6 6 -16
    6 6 -15
    6 6 -14
    6 6 -13
    6 -6 7
    -6 6 13
    6 6 -12
    6 -6 6
    -6 6 12
    -6 6 11
    -6 -6 10
    -6 -6 9
    -6 -6 8
    6 -6 2
    -6 6 8
    -6 -6 7
    -6 -6 6
    -6 -6 5
    6 -6 -1
    -6 6 5
    -6 -6 4
    -6 -6 3
    -6 -6 2
    -6 -6 1
    -6 -6 0
    -6 -6 -1
    -6 -6 -2
    6 6 -8
    -6 -6 -2
    -6 -6 -3
    -6 -6 -4
    -6 6 -5
    6 6 -11
    -6 -6 -5
    -6 6 -6
    6 6 -12
    -6 -6 -6
    6 -6 7
    6 6 -13
    -6 -6 -7
    6 -6 8
    6 6 -14
    -6 -6 -8
    6 -6 9
    6 -6 10
    -6 6 17
    6 -6 11
    -6 6 18
    6 -6 12
    -6 6 19
    6 -6 13
    -6 6 20
    6 -6 14
    -6 6 21
    6 -6 15
    -6 6 22
    6 -6 16
    6 -6 17
    -6 -7 22
    -6 -7 21
    -6 -7 20
    6 -7 -19
    6 7 -18
    6 -7 -17
    6 -7 -16
    6 7 -15
    6 -7 8
    -6 7 14
    6 -7 7
    -6 7 13
    6 -7 -12
    6 -7 6
    -6 7 12
    -6 7 11
    6 -7 5
    -6 7 11
    -6 7 10
    6 -7 4
    -6 7 10
    -6 7 9
    -6 -7 8
    -6 -7 7
    -6 -7 6
    6 -7 0
    -6 7 6
    -6 -7 5
    6 -7 -1
    -6 7 5
    -6 -7 4
    -6 -7 3
    -6 -7 2
    -6 -7 1
    -6 -7 0
    -6 7 6
    6 -7 0
    -6 -7 -1
    -6 7 7
    6 -7 1
    -6 -7 -2
    -6 7 8
    6 -7 2
    -6 7 -3
    -6 7 -4
    6 7 -10
    -6 -7 -4
    -6 7 -5
    6 7 -11
    -6 -7 -5
    -6 7 -6
    6 7 -12
    -6 -7 -6
    6 -7 7
    6 -7 -13
    -6 7 -7
    6 -7 8
    6 -7 -14
    -6 7 -8
    6 -7 9
    6 -7 -15
    -6 7 -9
    6 -7 -16
    -6 7 -10
    6 -7 -17
    -6 7 -11
    6 -7 -18
    -6 7 -12
    -6 7 19
    6 -7 13
    -6 7 20
    6 -7 14
    -6 7 21
    6 -7 15
    -6 7 22
    6 -7 16
    6 8 -22
    6 8 -21
    6 8 -20
    6 8 -19
    6 -8 -18
    6 8 -17
    6 -8 -16
    6 -8 10
    -6 8 16
    6 -8 -15
    6 -8 9
    -6 8 15
    6 -8 -14
    6 -8 8
    -6 8 14
    6 -8 -13
    6 -8 7
    -6 8 13
    6 -8 -12
    6 -8 6
    -6 8 12
    -6 -8 11
    6 -8 5
    -6 8 11
    6 -8 -10
    6 -8 4
    -6 8 10
    -6 -8 9
    6 -8 3
    -6 8 9
    -6 -8 8
    6 -8 2
    -6 8 8
    6 -8 -7
    6 -8 -6
    -6 -8 5
    -6 -8 4
    -6 -8 3
    -6 -8 2
    -6 -8 1
    -6 -8 0
    -6 8 6
    6 -8 0
    -6 -8 -1
    6 8 -7
    -6 -8 -1
    -6 8 -2
    6 8 -8
    -6 -8 -2
    -6 -8 -3
    -6 8 9
    6 -8 3
    -6 -8 -4
    6 8 -10
    -6 -8 -4
    -6 -8 -5
    6 8 -11
    -6 -8 -5
    -6 -8 -6
    6 8 -12
    -6 -8 -6
    6 -8 -13
    -6 8 -7
    6 -8 -14
    -6 8 -8
    6 -8 -15
    -6 8 -9
    -6 8 16
    6 -8 10
    6 -8 11
    6 -8 -17
    -6 8 -11
    -6 8 18
    6 -8 12
    -6 8 19
    6 -8 13
    -6 8 20
    6 -8 14
    -6 8 21
    6 -8 15
    6 9 -21
    6 -9 -20
    6 -9 -19
    6 9 -18
    6 -9 12
    -6 9 18
    6 9 -17
    6 -9 11
    -6 9 17
    6 -9 -16
    6 -9 10
    -6 9 16
    6 -9 -15
    6 -9 9
    -6 9 15
    6 -9 -14
    6 -9 8
    -6 9 14
    6 -9 -13
    6 -9 7
    -6 9 13
    6 -9 -12
    6 -9 6
    -6 9 12
    -6 -9 11
    6 -9 5
    -6 9 11
    -6 -9 10
    6 -9 4
    -6 9 10
    -6 -9 9
    6 -9 3
    -6 9 9
    6 -9 -8
    6 -9 2
    -6 9 8
    -6 -9 7
    6 -9 1
    -6 9 7
    -6 -9 6
    6 -9 0
    -6 9 6
    -6 -9 5
    6 -9 -1
    -6 9 5
    -6 -9 4
    6 -9 -2
    -6 9 4
    -6 -9 3
    6 9 -3
    -6 -9 3
    -6 -9 2
    6 -9 -4
    -6 9 2
    -6 -9 1
    6 9 -5
    -6 -9 1
    -6 -9 0
    6 9 -6
    -6 -9 0
    -6 -9 -1
    6 -9 -7
    -6 9 -1
    -6 -9 -2
    6 9 -8
    -6 -9 -2
    -6 -9 -3
    6 9 -9
    -6 -9 -3
    -6 -9 -4
    6 9 -10
    -6 -9 -4
    -6 -9 -5
    -6 9 11
    6 -9 5
    -6 -9 -6
    6 9 -12
    -6 -9 -6
    6 9 -13
    -6 -9 -7
    6 -9 -14
    -6 9 -8
    6 -9 -15
    -6 9 -9
    6 9 -16
    -6 -9 -10
    6 -9 -17
    -6 9 -11
    6 -9 -18
    -6 9 -12
    6 -9 -19
    -6 9 -13
    -6 9 20
    6 -9 14
    -6 9 21
    6 -9 15
    6 -10 -20
    6 -10 14
    -6 10 20
    6 -10 -19
    6 -10 13
    -6 10 19
    6 -10 -18
    6 -10 12
    -6 10 18
    6 -10 -17
    6 -10 11
    -6 10 17
    6 -10 -16
    6 -10 10
    -6 10 16
    6 -10 -15
    6 -10 9
    -6 10 15
    6 -10 -14
    6 -10 8
    -6 10 14
    6 -10 -13
    6 -10 7
    -6 10 13
    6 -10 -12
    6 -10 6
    -6 10 12
    6 -10 -11
    6 -10 5
    -6 10 11
    -6 -10 10
    6 -10 4
    -6 10 10
    -6 -10 9
    6 -10 3
    -6 10 9
    6 -10 -8
    6 -10 2
    -6 10 8
    -6 -10 7
    6 -10 1
    -6 10 7
    -6 -10 6
    6 -10 0
    -6 10 6
    -6 -10 5
    6 -10 -1
    -6 10 5
    -6 -10 4
    6 10 -2
    -6 -10 4
    -6 -10 3
    6 10 -3
    -6 -10 3
    -6 -10 2
    6 10 -4
    -6 -10 2
    -6 -10 1
    6 10 -5
    -6 -10 1
    -6 -10 0
    6 10 -6
    -6 -10 0
    -6 -10 -1
    6 10 -7
    -6 -10 -1
    -6 10 -2
    6 10 -8
    -6 -10 -2
    -6 -10 -3
    6 10 -9
    -6 -10 -3
    -6 -10 -4
    6 10 -10
    -6 -10 -4
    -6 -10 -5
    6 10 -11
    -6 -10 -5
    -6 -10 -6
    6 10 -12
    -6 -10 -6
    6 -10 -13
    -6 10 -7
    6 -10 -14
    -6 10 -8
    6 10 -15
    -6 -10 -9
    6 -10 -16
    -6 10 -10
    6 -10 -17
    -6 10 -11
    -6 10 18
    6 -10 12
    6 -10 -19
    -6 10 -13
    6 10 -20
    -6 -10 -14
    6 11 -19
    6 -11 13
    -6 11 19
    6 -11 -18
    -6 11 -12
    6 -11 -18
    6 -11 -17
    -6 11 -11
    6 -11 -17
    6 -11 -16
    -6 11 -10
    6 -11 -16
    6 -11 -15
    -6 11 -9
    6 -11 -15
    6 -11 -14
    -6 11 -8
    6 -11 -14
    6 -11 -13
    6 -11 7
    -6 11 13
    6 -11 -12
    6 -11 6
    -6 11 12
    -6 -11 11
    6 -11 5
    -6 11 11
    6 -11 -10
    6 -11 4
    -6 11 10
    -6 -11 9
    6 -11 3
    -6 11 9
    6 -11 -8
    6 -11 2
    -6 11 8
    -6 -11 7
    6 -11 1
    -6 11 7
    6 -11 -6
    6 -11 0
    -6 11 6
    -6 -11 5
    6 -11 -1
    -6 11 5
    -6 -11 4
    6 -11 -2
    -6 11 4
    -6 -11 3
    6 11 -3
    -6 -11 3
    -6 -11 2
    6 11 -4
    -6 -11 2
    -6 -11 1
    6 11 -5
    -6 -11 1
    -6 -11 0
    6 11 -6
    -6 -11 0
    -6 -11 -1
    6 -11 -7
    -6 11 -1
    -6 -11 -2
    6 11 -8
    -6 -11 -2
    -6 -11 -3
    6 11 -9
    -6 -11 -3
    -6 -11 -4
    6 11 -10
    -6 -11 -4
    -6 -11 -5
    6 11 -11
    -6 -11 -5
    -6 -11 -6
    6 11 -12
    -6 -11 -6
    6 -11 -13
    -6 11 -7
    6 -11 -14
    -6 11 -8
    6 -11 -15
    -6 11 -9
    6 -11 -16
    -6 11 -10
    6 -11 -17
    -6 11 -11
    6 -11 -18
    -6 11 -12
    6 -11 -19
    -6 11 -13
    -6 12 -12
    6 -12 -18
    6 -12 -17
    -6 12 -11
    6 -12 -17
    6 -12 -16
    -6 12 -10
    6 -12 -16
    6 -12 -15
    -6 12 -9
    6 -12 -15
    6 -12 -14
    6 -12 8
    -6 12 14
    6 -12 -13
    6 -12 7
    -6 12 13
    6 -12 -12
    6 -12 6
    -6 12 12
    6 -12 -11
    6 -12 5
    -6 12 11
    -6 -12 10
    6 -12 4
    -6 12 10
    -6 -12 9
    6 -12 3
    -6 12 9
    -6 -12 8
    6 -12 2
    -6 12 8
    6 -12 -7
    6 -12 1
    -6 12 7
    -6 -12 6
    6 -12 0
    -6 12 6
    -6 -12 5
    6 -12 -1
    -6 12 5
    -6 -12 4
    6 12 -2
    -6 -12 4
    -6 -12 3
    6 12 -3
    -6 -12 3
    -6 -12 2
    6 12 -4
    -6 -12 2
    -6 -12 1
    6 12 -5
    -6 -12 1
    -6 -12 0
    6 12 -6
    -6 -12 0
    -6 -12 -1
    6 12 -7
    -6 -12 -1
    -6 -12 -2
    6 12 -8
    -6 -12 -2
    -6 -12 -3
    6 12 -9
    -6 -12 -3
    -6 -12 -4
    6 12 -10
    -6 -12 -4
    -6 -12 -5
    6 12 -11
    -6 -12 -5
    -6 -12 -6
    6 12 -12
    -6 -12 -6
    6 12 -13
    -6 -12 -7
    6 -12 -14
    -6 12 -8
    6 -12 -15
    -6 12 -9
    6 -12 -16
    -6 12 -10
    6 12 -17
    -6 -12 -11
    6 -12 -18
    -6 12 -12
    6 -13 -16
    -6 13 -10
    6 -13 -16
    6 -13 -15
    -6 13 -9
    6 -13 -15
    6 -13 -14
    -6 13 -8
    6 -13 -14
    6 -13 -13
    6 -13 7
    -6 13 13
    6 -13 -12
    6 -13 6
    -6 13 12
    -6 -13 11
    6 -13 5
    -6 13 11
    -6 -13 10
    6 -13 4
    -6 13 10
    -6 -13 9
    6 -13 3
    -6 13 9
    6 -13 -8
    6 -13 2
    -6 13 8
    -6 -13 7
    -6 13 -1
    6 -13 -7
    -6 -13 6
    6 -13 0
    -6 13 6
    -6 -13 5
    6 -13 -1
    -6 13 5
    -6 -13 4
    6 -13 -2
    -6 13 4
    -6 -13 3
    6 13 -3
    -6 -13 3
    -6 -13 2
    6 13 -4
    -6 -13 2
    -6 -13 1
    6 13 -5
    -6 -13 1
    -6 -13 0
    6 13 -6
    -6 -13 0
    -6 -13 -1
    6 13 -7
    -6 -13 -1
    -6 -13 -2
    6 13 -8
    -6 -13 -2
    -6 -13 -3
    6 13 -9
    -6 -13 -3
    -6 -13 -4
    6 13 -10
    -6 -13 -4
    -6 -13 -5
    6 13 -11
    -6 -13 -5
    -6 -13 -6
    6 13 -12
    -6 -13 -6
    6 13 -13
    -6 -13 -7
    6 13 -14
    -6 -13 -8
    6 -13 -15
    -6 13 -9
    6 -13 -16
    -6 13 -10
    -6 -13 -11
    6 -13 -17
    -6 13 -11
    6 -14 -15
    -6 14 -9
    6 -14 -15
    6 -14 -14
    -6 14 -8
    6 -14 -14
    6 -14 -13
    -6 14 -7
    6 -14 -13
    6 -14 -12
    6 -14 6
    -6 14 12
    -6 -14 11
    -6 14 -5
    6 -14 -11
    -6 -14 10
    6 -14 4
    -6 14 10
    -6 -14 9
    6 -14 3
    -6 14 9
    -6 -14 8
    6 -14 2
    -6 14 8
    -6 -14 7
    6 -14 1
    -6 14 7
    -6 -14 6
    6 -14 0
    -6 14 6
    -6 -14 5
    6 -14 -1
    -6 14 5
    -6 -14 4
    6 -14 -2
    -6 14 4
    -6 -14 3
    6 14 -3
    -6 -14 3
    -6 -14 2
    6 14 -4
    -6 -14 2
    -6 -14 1
    6 14 -5
    -6 -14 1
    -6 -14 0
    6 14 -6
    -6 -14 0
    -6 -14 -1
    6 -14 -7
    -6 14 -1
    -6 -14 -2
    6 14 -8
    -6 -14 -2
    -6 -14 -3
    6 14 -9
    -6 -14 -3
    -6 -14 -4
    6 14 -10
    -6 -14 -4
    -6 -14 -5
    6 14 -11
    -6 -14 -5
    -6 -14 -6
    6 14 -12
    -6 -14 -6
    6 -14 -13
    -6 14 -7
    6 -14 -14
    -6 14 -8
    6 -14 -15
    -6 14 -9
    -6 15 -7
    6 -15 -13
    -6 15 -6
    6 -15 -12
    -6 -15 11
    6 -15 5
    -6 15 11
    -6 -15 10
    6 -15 4
    -6 15 10
    -6 -15 9
    6 -15 3
    -6 15 9
    -6 -15 8
    6 -15 2
    -6 15 8
    -6 -15 7
    6 -15 1
    -6 15 7
    -6 -15 6
    6 -15 0
    -6 15 6
    -6 -15 5
    6 -15 -1
    -6 15 5
    -6 -15 4
    6 -15 -2
    -6 15 4
    -6 -15 3
    6 -15 -3
    -6 15 3
    -6 -15 2
    6 15 -4
    -6 -15 2
    -6 -15 1
    6 15 -5
    -6 -15 1
    -6 -15 0
    6 15 -6
    -6 -15 0
    -6 -15 -1
    6 15 -7
    -6 -15 -1
    -6 -15 -2
    6 15 -8
    -6 -15 -2
    -6 -15 -3
    6 15 -9
    -6 -15 -3
    -6 -15 -4
    6 15 -10
    -6 -15 -4
    -6 -15 -5
    6 15 -11
    -6 -15 -5
    -6 -15 -6
    6 15 -12
    -6 -15 -6
    6 15 -13
    -6 -15 -7
    -6 -16 11
    6 -16 5
    -6 16 11
    -6 -16 10
    6 -16 4
    -6 16 10
    -6 -16 9
    6 -16 3
    -6 16 9
    -6 -16 8
    6 -16 2
    -6 16 8
    -6 -16 7
    6 -16 1
    -6 16 7
    -6 -16 6
    6 -16 0
    -6 16 6
    -6 -16 5
    6 -16 -1
    -6 16 5
    -6 -16 4
    6 -16 -2
    -6 16 4
    -6 -16 3
    6 -16 -3
    -6 16 3
    -6 -16 2
    6 -16 -4
    -6 16 2
    -6 -16 1
    6 -16 -5
    -6 16 1
    -6 -16 0
    6 -16 -6
    -6 16 0
    -6 -16 -1
    6 16 -7
    -6 -16 -1
    -6 -16 -2
    6 16 -8
    -6 -16 -2
    -6 -16 -3
    6 16 -9
    -6 -16 -3
    -6 -16 -4
    6 16 -10
    -6 -16 -4
    -6 -16 -5
    6 16 -11
    -6 -16 -5
    -6 -16 -6
    6 -17 1
    -6 17 7
    -6 -17 6
    6 -17 0
    -6 17 6
    -6 -17 5
    6 -17 -1
    -6 17 5
    -6 -17 4
    6 -17 -2
    -6 17 4
    -6 -17 3
    6 -17 -3
    -6 17 3
    -6 -17 2
    6 -17 -4
    -6 17 2
    -6 -17 1
    6 -17 -5
    -6 17 1
    -6 -17 0
    6 -17 -6
    -6 17 0
    -6 -17 7
    6 17 1
    -7 0 22
    -7 0 20
    -7 0 18
    7 0 -16
    7 0 -14
    7 0 -12
    -7 0 10
    -7 0 8
    -7 0 6
    -7 0 4
    -7 0 2
    -7 0 0
    -7 0 -2
    -7 0 -4
    7 0 6
    7 0 8
    7 0 10
    7 0 12
    7 0 14
    7 0 16
    -7 -1 23
    -7 -1 22
    -7 -1 21
    -7 -1 20
    -7 -1 19
    -7 -1 18
    -7 -1 17
    -7 -1 16
    -7 -1 15
    7 -1 -14
    7 -1 -13
    7 -1 -12
    -7 1 11
    -7 1 10
    -7 1 9
    7 -1 -8
    7 -1 -7
    7 -1 -6
    7 -1 -5
    7 -1 -4
    -7 1 3
    7 1 -2
    7 1 -1
    -7 -1 0
    -7 1 -1
    -7 1 -2
    -7 1 -3
    -7 1 -4
    -7 1 -5
    7 1 -12
    -7 -1 -5
    7 1 6
    7 1 7
    7 1 8
    7 1 9
    7 1 10
    7 1 11
    7 1 12
    7 -1 13
    7 1 14
    7 -1 15
    7 1 16
    -7 1 23
    7 -1 16
    -7 -2 23
    -7 -2 22
    -7 -2 21
    -7 -2 20
    -7 -2 19
    -7 -2 18
    -7 -2 17
    -7 -2 16
    -7 -2 15
    -7 -2 14
    7 -2 -13
    7 -2 -12
    7 -2 -11
    -7 -2 10
    -7 2 9
    7 2 -8
    7 -2 -7
    7 -2 -6
    -7 2 5
    7 2 -4
    -7 2 3
    7 2 -2
    -7 -2 1
    -7 -2 0
    -7 -2 -1
    -7 -2 -2
    -7 -2 -3
    7 2 -10
    -7 -2 -3
    -7 2 -4
    7 2 -11
    -7 -2 -4
    -7 2 -5
    7 2 6
    7 2 7
    7 2 -14
    -7 -2 -7
    7 2 8
    7 2 -15
    -7 -2 -8
    7 2 9
    7 2 -16
    -7 -2 -9
    7 2 10
    7 2 -17
    -7 -2 -10
    7 2 11
    7 2 12
    7 2 13
    7 -2 14
    7 2 15
    7 2 16
    -7 -3 23
    -7 -3 22
    -7 -3 21
    -7 -3 20
    -7 -3 19
    7 3 -18
    -7 -3 17
    -7 -3 16
    -7 -3 15
    7 -3 8
    -7 3 15
    -7 -3 14
    7 3 -13
    7 -3 6
    -7 3 13
    -7 3 12
    7 3 -11
    7 3 -10
    -7 3 9
    -7 3 8
    -7 3 7
    -7 3 6
    -7 3 5
    -7 3 4
    -7 3 3
    -7 -3 2
    -7 3 1
    -7 3 0
    -7 3 -1
    -7 3 -2
    -7 3 -3
    7 3 4
    -7 3 -5
    -7 -3 -6
    7 3 7
    7 3 -14
    -7 -3 -7
    7 3 8
    7 3 -15
    -7 -3 -8
    7 -3 9
    7 3 -16
    -7 -3 -9
    7 3 10
    7 3 -17
    -7 -3 -10
    7 3 11
    7 3 -18
    -7 -3 -11
    7 3 12
    7 3 -19
    -7 -3 -12
    7 3 13
    7 -3 14
    7 -3 15
    7 3 16
    -7 -4 22
    -7 -4 21
    -7 -4 20
    -7 -4 19
    -7 -4 18
    -7 -4 17
    -7 -4 16
    7 -4 9
    -7 4 16
    7 4 -15
    7 -4 8
    -7 4 15
    7 4 -14
    7 4 -13
    7 4 -12
    -7 4 11
    -7 4 10
    -7 4 9
    -7 4 8
    -7 4 7
    -7 4 6
    -7 4 5
    -7 4 4
    -7 4 3
    -7 4 2
    -7 4 1
    -7 4 0
    -7 4 -1
    -7 4 -2
    -7 4 -3
    -7 4 -4
    7 4 -11
    -7 -4 -4
    -7 4 -5
    7 4 -12
    -7 -4 -5
    7 4 -13
    -7 -4 -6
    7 -4 7
    7 4 -14
    -7 -4 -7
    7 -4 8
    7 4 -15
    -7 -4 -8
    7 -4 9
    7 4 -16
    -7 -4 -9
    7 -4 10
    7 4 -17
    -7 -4 -10
    7 -4 11
    7 4 -18
    -7 -4 -11
    7 -4 12
    7 4 -19
    -7 -4 -12
    7 -4 13
    7 4 -20
    -7 -4 -13
    7 -4 14
    7 -4 15
    -7 -5 22
    -7 -5 21
    -7 -5 20
    -7 -5 19
    7 5 -18
    7 5 -17
    7 -5 10
    -7 5 17
    7 5 -16
    7 -5 9
    -7 5 16
    7 5 -15
    7 -5 8
    -7 5 15
    7 5 -14
    7 5 -13
    7 -5 6
    -7 5 13
    -7 5 12
    7 -5 5
    -7 5 12
    -7 5 11
    7 -5 4
    -7 5 11
    -7 5 10
    7 -5 3
    -7 5 10
    -7 5 9
    -7 5 8
    -7 5 7
    -7 5 6
    7 -5 -5
    -7 5 4
    -7 5 3
    -7 5 2
    -7 5 1
    -7 5 0
    -7 5 -1
    -7 5 -2
    -7 5 -3
    7 5 -10
    -7 -5 -3
    -7 5 -4
    7 5 -11
    -7 -5 -4
    -7 5 -5
    7 5 -12
    -7 -5 -5
    7 5 -13
    -7 -5 -6
    7 -5 7
    7 5 -14
    -7 -5 -7
    7 -5 8
    7 5 -15
    -7 -5 -8
    7 -5 9
    7 5 -16
    -7 -5 -9
    7 -5 10
    7 5 -17
    -7 -5 -10
    7 -5 11
    7 5 -18
    -7 -5 -11
    7 -5 12
    7 5 -19
    -7 -5 -12
    7 -5 13
    7 5 -20
    -7 -5 -13
    7 -5 14
    7 5 -21
    -7 -5 -14
    7 -5 15
    -7 -6 22
    7 6 -21
    7 6 -20
    7 6 -19
    7 -6 12
    -7 6 19
    7 6 -18
    7 -6 11
    -7 6 18
    7 6 -17
    7 -6 10
    -7 6 17
    7 6 -16
    7 -6 9
    -7 6 16
    7 6 -15
    7 -6 8
    -7 6 15
    7 6 -14
    7 -6 7
    -7 6 14
    7 6 -13
    7 -6 6
    -7 6 13
    -7 6 12
    7 -6 5
    -7 6 12
    -7 6 11
    7 -6 4
    -7 6 11
    -7 6 10
    7 -6 3
    -7 6 10
    -7 6 9
    7 -6 2
    -7 6 9
    -7 6 8
    -7 6 7
    -7 6 6
    -7 6 5
    -7 6 4
    -7 6 3
    -7 6 2
    -7 6 1
    -7 6 0
    -7 6 -1
    -7 6 -2
    7 6 -9
    -7 -6 -2
    -7 6 -3
    7 6 -10
    -7 -6 -3
    -7 6 -4
    7 6 -11
    -7 -6 -4
    -7 6 -5
    7 6 -12
    -7 -6 -5
    7 6 -13
    -7 -6 -6
    7 -6 7
    7 6 -14
    -7 -6 -7
    7 -6 8
    7 6 -15
    -7 -6 -8
    7 -6 9
    7 6 -16
    -7 -6 -9
    7 -6 10
    7 6 -17
    -7 -6 -10
    7 -6 11
    7 6 -18
    -7 -6 -11
    7 -6 12
    7 6 -19
    -7 -6 -12
    7 -6 13
    7 6 -20
    -7 -6 -13
    7 6 -21
    -7 -6 -14
    7 -6 15
    7 6 -22
    -7 -6 -15
    7 -7 -21
    7 -7 14
    -7 7 21
    7 -7 -20
    7 -7 13
    -7 7 20
    7 -7 -19
    7 -7 12
    -7 7 19
    7 7 -18
    7 -7 11
    -7 7 18
    7 7 -17
    7 -7 10
    -7 7 17
    7 -7 -16
    7 -7 9
    -7 7 16
    7 -7 -15
    7 -7 8
    -7 7 15
    7 7 -14
    7 -7 7
    -7 7 14
    7 -7 -13
    7 -7 6
    -7 7 13
    -7 7 12
    7 -7 5
    -7 7 12
    -7 7 11
    7 -7 4
    -7 7 11
    -7 7 10
    7 -7 3
    -7 7 10
    7 -7 -9
    7 -7 2
    -7 7 9
    -7 -7 8
    7 -7 1
    -7 7 8
    -7 -7 7
    -7 -7 6
    -7 -7 5
    -7 -7 4
    -7 -7 3
    -7 -7 2
    -7 -7 1
    -7 -7 0
    -7 -7 -1
    -7 7 -2
    -7 7 -3
    7 7 -10
    -7 -7 -3
    -7 7 -4
    7 7 -11
    -7 -7 -4
    -7 7 -5
    7 7 -12
    -7 -7 -5
    7 7 -13
    -7 -7 -6
    7 -7 7
    7 7 -14
    -7 -7 -7
    7 -7 8
    7 7 -15
    -7 -7 -8
    7 -7 9
    7 7 -16
    -7 -7 -9
    7 -7 10
    7 7 -17
    -7 -7 -10
    7 -7 11
    7 7 -18
    -7 -7 -11
    7 -7 12
    7 7 -19
    -7 -7 -12
    7 -7 13
    7 7 -20
    -7 -7 -13
    7 -7 14
    7 7 -21
    -7 -7 -14
    7 -8 -20
    7 -8 13
    -7 8 20
    7 -8 -19
    7 -8 12
    -7 8 19
    7 8 -18
    7 -8 11
    -7 8 18
    7 -8 -17
    7 -8 10
    -7 8 17
    7 -8 -16
    7 -8 9
    -7 8 16
    7 -8 -15
    7 -8 8
    -7 8 15
    7 8 -14
    7 -8 7
    -7 8 14
    7 8 -13
    7 -8 6
    -7 8 13
    -7 8 12
    7 -8 5
    -7 8 12
    7 -8 -11
    7 -8 4
    -7 8 11
    -7 -8 10
    7 -8 3
    -7 8 10
    -7 -8 9
    7 -8 2
    -7 8 9
    -7 -8 8
    7 -8 1
    -7 8 8
    -7 -8 7
    -7 -8 6
    -7 -8 5
    -7 -8 4
    -7 -8 3
    -7 -8 2
    -7 -8 1
    -7 -8 0
    -7 -8 -1
    -7 -8 -2
    7 8 -9
    -7 -8 -2
    -7 -8 -3
    7 8 -10
    -7 -8 -3
    -7 8 -4
    7 8 -11
    -7 -8 -4
    -7 8 -5
    7 8 -12
    -7 -8 -5
    7 8 -13
    -7 -8 -6
    7 -8 7
    7 8 -14
    -7 -8 -7
    7 -8 8
    7 8 -15
    -7 -8 -8
    7 -8 9
    7 8 -16
    -7 -8 -9
    7 -8 10
    7 8 -17
    -7 -8 -10
    7 8 -18
    -7 -8 -11
    7 8 -19
    -7 -8 -12
    7 -8 13
    7 8 -20
    -7 -8 -13
    -7 -8 -14
    7 9 -20
    7 -9 -19
    7 -9 12
    -7 9 19
    7 9 -18
    7 -9 11
    -7 9 18
    7 -9 -17
    7 -9 10
    -7 9 17
    7 9 -16
    7 -9 9
    -7 9 16
    7 -9 -15
    7 -9 8
    -7 9 15
    7 9 -14
    7 -9 7
    -7 9 14
    7 -9 -13
    7 -9 6
    -7 9 13
    7 -9 -12
    7 -9 5
    -7 9 12
    7 -9 -11
    7 -9 4
    -7 9 11
    -7 -9 10
    7 -9 3
    -7 9 10
    -7 -9 9
    7 -9 2
    -7 9 9
    -7 -9 8
    7 -9 1
    -7 9 8
    -7 -9 7
    7 -9 0
    -7 9 7
    7 -9 -6
    7 -9 -1
    -7 9 6
    -7 -9 5
    7 -9 -2
    -7 9 5
    -7 -9 4
    -7 -9 3
    7 -9 -4
    -7 9 3
    -7 -9 2
    -7 -9 1
    -7 -9 0
    7 9 -7
    -7 -9 0
    -7 -9 -1
    -7 -9 -2
    7 9 -9
    -7 -9 -2
    -7 -9 -3
    7 9 -10
    -7 -9 -3
    -7 -9 -4
    7 9 -11
    -7 -9 -4
    -7 -9 -5
    7 9 -12
    -7 -9 -5
    7 -9 6
    7 9 -13
    -7 -9 -6
    7 -9 7
    7 9 -14
    -7 -9 -7
    7 -9 8
    7 9 -15
    -7 -9 -8
    -7 9 16
    7 -9 9
    -7 9 17
    7 -9 10
    7 9 -18
    -7 -9 -11
    7 -9 12
    7 9 -19
    -7 -9 -12
    -7 -9 -13
    -7 9 20
    7 -9 13
    7 10 -19
    7 -10 -18
    7 -10 11
    -7 10 18
    7 -10 -17
    7 -10 10
    -7 10 17
    7 10 -16
    7 -10 9
    -7 10 16
    7 -10 -15
    7 -10 8
    -7 10 15
    7 -10 -14
    7 -10 7
    -7 10 14
    7 -10 -13
    7 -10 6
    -7 10 13
    7 -10 -12
    7 -10 5
    -7 10 12
    -7 -10 11
    7 -10 4
    -7 10 11
    -7 -10 10
    7 -10 3
    -7 10 10
    -7 -10 9
    7 -10 2
    -7 10 9
    -7 -10 8
    7 -10 1
    -7 10 8
    7 -10 -7
    7 -10 0
    -7 10 7
    7 -10 -6
    7 -10 -1
    -7 10 6
    -7 -10 5
    -7 -10 4
    7 -10 -3
    -7 10 4
    -7 -10 3
    7 -10 -4
    -7 10 3
    -7 -10 2
    7 -10 -5
    -7 10 2
    -7 -10 1
    7 -10 -6
    -7 10 1
    -7 -10 0
    7 10 -7
    -7 -10 0
    -7 -10 -1
    7 10 -8
    -7 -10 -1
    -7 -10 -2
    7 10 -9
    -7 -10 -2
    -7 -10 -3
    7 10 -10
    -7 -10 -3
    -7 -10 -4
    -7 -10 -5
    7 10 -12
    -7 -10 -5
    7 -10 6
    7 -10 -13
    -7 10 -6
    7 -10 -14
    -7 10 -7
    -7 10 -8
    7 10 -15
    -7 -10 -8
    7 -10 9
    7 10 -16
    -7 -10 -9
    7 -10 10
    7 10 -17
    -7 -10 -10
    7 10 -18
    -7 -10 -11
    -7 -10 -12
    -7 10 19
    7 -10 12
    7 -11 -17
    7 -11 10
    -7 11 17
    7 -11 -16
    7 -11 9
    -7 11 16
    7 -11 -15
    7 -11 8
    -7 11 15
    7 -11 -14
    7 -11 7
    -7 11 14
    7 -11 -13
    7 -11 6
    -7 11 13
    -7 -11 12
    7 -11 5
    -7 11 12
    -7 -11 11
    7 -11 4
    -7 11 11
    -7 -11 10
    7 -11 3
    -7 11 10
    7 -11 -9
    7 -11 2
    -7 11 9
    7 -11 -8
    7 -11 1
    -7 11 8
    -7 -11 7
    7 -11 0
    -7 11 7
    -7 -11 6
    7 -11 -1
    -7 11 6
    -7 -11 5
    7 -11 -2
    -7 11 5
    -7 -11 4
    7 -11 -3
    -7 11 4
    -7 -11 3
    -7 -11 2
    7 11 -5
    -7 -11 2
    -7 -11 1
    7 11 -6
    -7 -11 1
    -7 -11 0
    7 11 -7
    -7 -11 0
    -7 -11 -1
    7 11 -8
    -7 -11 -1
    -7 -11 -2
    7 11 -9
    -7 -11 -2
    -7 -11 -3
    7 11 -10
    -7 -11 -3
    -7 -11 -4
    7 11 -11
    -7 -11 -4
    -7 -11 -5
    7 11 -12
    -7 -11 -5
    -7 11 -6
    7 11 -13
    -7 -11 -6
    7 -11 7
    7 -11 -14
    -7 11 -7
    7 -11 8
    7 -11 -15
    -7 11 -8
    7 -11 9
    7 11 -16
    -7 -11 -9
    7 -11 -17
    -7 11 -10
    -7 -11 -11
    7 -11 -18
    -7 11 -11
    7 -12 -16
    7 -12 9
    -7 12 16
    7 -12 -15
    7 -12 8
    -7 12 15
    7 -12 -14
    7 -12 7
    -7 12 14
    7 -12 -13
    7 -12 6
    -7 12 13
    7 -12 -12
    7 -12 5
    -7 12 12
    -7 -12 11
    7 -12 4
    -7 12 11
    -7 -12 10
    7 -12 3
    -7 12 10
    -7 -12 9
    7 -12 2
    -7 12 9
    -7 -12 8
    7 -12 1
    -7 12 8
    -7 -12 7
    7 -12 0
    -7 12 7
    -7 -12 6
    7 -12 -1
    -7 12 6
    -7 -12 5
    7 -12 -2
    -7 12 5
    -7 -12 4
    7 -12 -3
    -7 12 4
    -7 -12 3
    7 -12 -4
    -7 12 3
    -7 -12 2
    7 12 -5
    -7 -12 2
    -7 -12 1
    7 12 -6
    -7 -12 1
    -7 -12 0
    7 12 -7
    -7 -12 0
    -7 -12 -1
    7 12 -8
    -7 -12 -1
    -7 -12 -2
    7 12 -9
    -7 -12 -2
    -7 -12 -3
    7 12 -10
    -7 -12 -3
    -7 -12 -4
    7 12 -11
    -7 -12 -4
    -7 -12 -5
    7 12 -12
    -7 -12 -5
    -7 12 -6
    7 12 -13
    -7 -12 -6
    7 -12 -14
    -7 12 -7
    7 -12 -15
    -7 12 -8
    7 -12 -16
    -7 12 -9
    7 -12 -17
    -7 12 -10
    7 -13 -15
    7 -13 -14
    7 -13 7
    -7 13 14
    7 -13 -13
    7 -13 6
    -7 13 13
    -7 -13 12
    7 -13 5
    -7 13 12
    -7 -13 11
    7 -13 4
    -7 13 11
    7 -13 -10
    7 -13 3
    -7 13 10
    -7 -13 9
    7 -13 2
    -7 13 9
    -7 -13 8
    7 -13 1
    -7 13 8
    -7 -13 7
    7 -13 0
    -7 13 7
    -7 -13 6
    7 -13 -1
    -7 13 6
    -7 -13 5
    7 -13 -2
    -7 13 5
    -7 -13 4
    7 -13 -3
    -7 13 4
    -7 -13 3
    7 13 -4
    -7 -13 3
    -7 -13 2
    7 13 -5
    -7 -13 2
    -7 -13 1
    7 13 -6
    -7 -13 1
    -7 -13 0
    7 13 -7
    -7 -13 0
    -7 -13 -1
    7 13 -8
    -7 -13 -1
    -7 -13 -2
    7 13 -9
    -7 -13 -2
    -7 -13 -3
    7 13 -10
    -7 -13 -3
    -7 -13 -4
    7 13 -11
    -7 -13 -4
    -7 -13 -5
    7 13 -12
    -7 -13 -5
    7 13 -13
    -7 -13 -6
    7 -13 -14
    -7 13 -7
    7 -13 -15
    -7 13 -8
    -7 13 -9
    7 -14 -13
    7 -14 6
    -7 14 13
    7 -14 -12
    7 -14 5
    -7 14 12
    7 -14 -11
    7 -14 4
    -7 14 11
    -7 -14 10
    7 -14 3
    -7 14 10
    -7 -14 9
    7 -14 2
    -7 14 9
    -7 -14 8
    7 -14 1
    -7 14 8
    -7 -14 7
    7 -14 0
    -7 14 7
    -7 -14 6
    7 -14 -1
    -7 14 6
    -7 -14 5
    7 -14 -2
    -7 14 5
    -7 -14 4
    7 -14 -3
    -7 14 4
    -7 -14 3
    7 14 -4
    -7 -14 3
    -7 -14 2
    7 -14 -5
    -7 14 2
    -7 -14 1
    7 14 -6
    -7 -14 1
    -7 -14 0
    7 14 -7
    -7 -14 0
    -7 -14 -1
    7 14 -8
    -7 -14 -1
    -7 -14 -2
    7 14 -9
    -7 -14 -2
    -7 -14 -3
    7 14 -10
    -7 -14 -3
    -7 -14 -4
    7 14 -11
    -7 -14 -4
    -7 -14 -5
    7 14 -12
    -7 -14 -5
    7 -14 -13
    -7 14 -6
    -7 14 -7
    -7 -15 11
    -7 -15 10
    7 -15 3
    -7 15 10
    -7 -15 9
    7 -15 2
    -7 15 9
    -7 -15 8
    7 -15 1
    -7 15 8
    -7 -15 7
    7 -15 0
    -7 15 7
    -7 -15 6
    7 -15 -1
    -7 15 6
    -7 -15 5
    7 -15 -2
    -7 15 5
    -7 -15 4
    7 -15 -3
    -7 15 4
    -7 -15 3
    7 -15 -4
    -7 15 3
    -7 -15 2
    7 15 -5
    -7 -15 2
    -7 -15 1
    7 15 -6
    -7 -15 1
    -7 -15 0
    7 -15 -7
    -7 15 0
    -7 -15 -1
    7 15 -8
    -7 -15 -1
    -7 -15 -2
    7 15 -9
    -7 -15 -2
    -7 -15 -3
    7 15 -10
    -7 -15 -3
    -7 -15 -4
    -7 -15 -5
    7 16 -7
    7 16 -6
    7 -16 -1
    -7 16 6
    -7 -16 5
    7 -16 -2
    -7 16 5
    -7 -16 4
    7 -16 -3
    -7 16 4
    -7 -16 3
    7 -16 -4
    -7 16 3
    -7 -16 2
    7 -16 -5
    -7 16 2
    7 -16 -6
    -7 16 1
    7 16 -7
    -7 -16 0
    8 0 -22
    8 0 -20
    8 0 -18
    8 0 -16
    8 0 -14
    8 0 -12
    8 0 -10
    8 0 -8
    -8 0 6
    -8 0 4
    -8 0 2
    -8 0 0
    -8 0 -2
    -8 0 -4
    8 0 6
    8 0 8
    8 0 10
    8 0 12
    8 0 14
    8 1 -22
    8 1 -21
    8 1 -20
    8 -1 -19
    8 -1 -18
    8 -1 -17
    8 -1 -16
    8 -1 -15
    8 -1 -14
    8 -1 -13
    8 -1 -12
    8 -1 -11
    8 -1 -10
    -8 1 9
    8 -1 -8
    -8 1 7
    -8 1 6
    -8 1 5
    -8 1 4
    -8 1 3
    -8 1 2
    -8 1 1
    -8 1 0
    -8 1 -1
    -8 1 -2
    -8 1 -3
    -8 1 -4
    -8 -1 -5
    8 1 6
    8 1 7
    8 1 8
    8 1 9
    8 1 10
    8 1 11
    8 1 12
    8 1 13
    8 1 14
    8 2 -22
    8 2 -21
    8 2 -20
    8 2 -19
    8 2 -18
    8 2 -17
    8 -2 -16
    8 -2 -15
    8 -2 -14
    8 -2 -13
    -8 2 12
    -8 2 11
    -8 2 10
    8 -2 -9
    -8 -2 8
    8 2 -7
    -8 2 6
    -8 -2 5
    -8 -2 4
    -8 -2 3
    -8 -2 2
    -8 2 1
    -8 -2 0
    -8 -2 -1
    -8 -2 -2
    -8 2 -3
    -8 2 -4
    8 2 -12
    -8 -2 -4
    -8 2 -5
    8 2 6
    8 2 7
    8 2 8
    8 2 9
    8 2 10
    8 2 11
    8 2 12
    8 2 13
    8 2 14
    8 3 -22
    -8 -3 21
    -8 -3 20
    8 3 -19
    8 3 -18
    8 3 -17
    8 3 -16
    8 3 -15
    8 3 -14
    -8 3 13
    -8 3 12
    -8 3 11
    -8 3 10
    8 3 -9
    -8 -3 8
    -8 3 7
    8 3 -6
    -8 3 5
    -8 3 4
    -8 3 3
    -8 3 2
    -8 -3 1
    -8 -3 0
    -8 -3 -1
    -8 3 -2
    -8 -3 -3
    -8 3 -4
    8 3 -12
    -8 -3 -4
    -8 3 -5
    8 3 -13
    -8 -3 -5
    8 -3 6
    8 3 -14
    -8 -3 -6
    8 3 7
    8 3 -15
    -8 -3 -7
    8 3 8
    8 3 -16
    -8 -3 -8
    8 3 9
    8 3 -17
    -8 -3 -9
    8 -3 10
    8 3 -18
    -8 -3 -10
    8 3 11
    8 3 12
    8 3 13
    8 3 14
    -8 -4 21
    8 4 -20
    8 4 -19
    8 4 -18
    8 4 -17
    8 4 -16
    8 4 -15
    8 4 -14
    8 4 -13
    8 4 -12
    8 4 -11
    8 4 -10
    8 4 -9
    8 4 -8
    8 4 -7
    -8 4 6
    -8 4 5
    -8 4 4
    -8 -4 3
    -8 4 2
    -8 4 1
    -8 -4 0
    -8 4 -1
    -8 -4 -2
    8 4 -10
    -8 -4 -2
    -8 4 -3
    -8 4 -4
    -8 -4 -5
    8 4 -14
    -8 -4 -6
    8 -4 7
    8 4 -15
    -8 -4 -7
    -8 -4 -8
    8 -4 9
    8 4 -17
    -8 -4 -9
    8 -4 10
    8 4 -18
    -8 -4 -10
    8 -4 11
    8 4 -19
    -8 -4 -11
    8 -4 12
    8 4 -20
    -8 -4 -12
    8 -4 13
    8 4 -21
    -8 -4 -13
    -8 -4 -14
    8 5 -21
    -8 5 20
    8 5 -19
    8 5 -18
    8 -5 10
    -8 5 18
    8 5 -17
    8 -5 9
    -8 5 17
    8 5 -16
    -8 5 15
    8 5 -14
    8 -5 6
    -8 5 14
    8 5 -13
    8 -5 5
    -8 5 13
    -8 5 12
    8 -5 4
    -8 5 12
    8 5 -11
    8 -5 3
    -8 5 11
    -8 5 10
    -8 5 9
    -8 5 8
    -8 5 7
    -8 5 6
    -8 5 5
    -8 5 4
    -8 5 3
    -8 5 2
    -8 5 1
    -8 5 0
    -8 5 -1
    -8 5 -2
    -8 5 -3
    -8 5 -4
    -8 5 -5
    8 5 -13
    -8 -5 -5
    8 5 -14
    -8 -5 -6
    8 -5 7
    8 5 -15
    -8 -5 -7
    8 -5 8
    8 5 -16
    -8 -5 -8
    8 -5 9
    8 5 -17
    -8 -5 -9
    8 -5 10
    8 5 -18
    -8 -5 -10
    8 -5 11
    8 5 -19
    -8 -5 -11
    8 -5 12
    8 5 -20
    -8 -5 -12
    8 -5 13
    8 5 -21
    -8 -5 -13
    8 6 -20
    8 6 -19
    8 -6 11
    -8 6 19
    8 6 -18
    8 -6 10
    -8 6 18
    8 6 -17
    8 -6 9
    -8 6 17
    8 6 -16
    8 -6 8
    -8 6 16
    8 6 -15
    8 -6 7
    -8 6 15
    8 6 -14
    8 -6 6
    -8 6 14
    8 6 -13
    8 -6 5
    -8 6 13
    -8 6 12
    8 -6 4
    -8 6 12
    -8 6 11
    8 -6 3
    -8 6 11
    -8 6 10
    -8 6 9
    8 -6 1
    -8 6 9
    -8 6 8
    -8 6 7
    -8 6 6
    -8 6 5
    -8 6 4
    -8 6 3
    -8 6 2
    -8 6 1
    -8 6 0
    -8 6 -1
    -8 6 -2
    -8 6 -3
    -8 6 -4
    8 6 -12
    -8 -6 -4
    -8 6 -5
    8 6 -13
    -8 -6 -5
    -8 -6 -6
    8 -6 7
    8 6 -15
    -8 -6 -7
    8 -6 8
    8 6 -16
    -8 -6 -8
    8 -6 9
    8 6 -17
    -8 -6 -9
    8 -6 10
    8 6 -18
    -8 -6 -10
    8 -6 11
    8 6 -19
    -8 -6 -11
    8 -6 12
    8 6 -20
    -8 -6 -12
    -8 -6 -13
    8 -7 12
    -8 7 20
    8 -7 -19
    8 -7 11
    -8 7 19
    8 7 -18
    8 -7 10
    -8 7 18
    8 -7 -17
    8 -7 9
    -8 7 17
    8 -7 -16
    8 -7 8
    -8 7 16
    8 7 -15
    8 -7 7
    -8 7 15
    8 -7 -14
    8 -7 6
    -8 7 14
    8 -7 -13
    8 -7 5
    -8 7 13
    8 -7 -12
    8 -7 4
    -8 7 12
    8 -7 -11
    8 -7 3
    -8 7 11
    -8 7 10
    8 -7 2
    -8 7 10
    -8 7 9
    8 -7 1
    -8 7 9
    -8 7 8
    -8 7 7
    8 7 -6
    -8 7 5
    8 -7 -3
    -8 7 5
    -8 -7 4
    -8 7 3
    -8 -7 2
    -8 7 1
    -8 7 0
    -8 7 -1
    8 7 -9
    -8 -7 -1
    -8 7 -2
    8 7 -10
    -8 -7 -2
    -8 -7 -3
    8 7 -11
    -8 -7 -3
    -8 -7 -4
    8 7 -12
    -8 -7 -4
    -8 -7 -5
    8 7 -13
    -8 -7 -5
    8 -7 6
    8 7 -14
    -8 -7 -6
    8 -7 7
    8 7 -15
    -8 -7 -7
    8 -7 8
    8 7 -16
    -8 -7 -8
    8 -7 9
    8 7 -17
    -8 -7 -9
    8 -7 10
    8 7 -18
    -8 -7 -10
    8 -7 11
    8 7 -19
    -8 -7 -11
    8 -7 12
    8 8 -19
    8 -8 11
    -8 8 19
    8 -8 -18
    8 -8 10
    -8 8 18
    8 -8 -17
    8 -8 9
    -8 8 17
    8 8 -16
    8 -8 8
    -8 8 16
    8 -8 -15
    8 -8 7
    -8 8 15
    8 8 -14
    8 -8 6
    -8 8 14
    8 -8 -13
    8 -8 5
    -8 8 13
    8 -8 -12
    8 -8 4
    -8 8 12
    8 -8 -11
    8 -8 3
    -8 8 11
    8 8 -10
    8 -8 2
    -8 8 10
    8 8 -9
    8 -8 1
    -8 8 9
    8 8 -8
    8 -8 0
    -8 8 8
    8 8 -7
    8 8 -6
    8 8 -5
    8 -8 -3
    -8 8 5
    -8 -8 4
    -8 -8 3
    -8 -8 2
    -8 -8 1
    -8 -8 0
    -8 -8 -1
    -8 -8 -2
    -8 -8 -3
    8 8 -11
    -8 -8 -3
    -8 -8 -4
    8 8 -12
    -8 -8 -4
    -8 -8 -5
    8 8 -13
    -8 -8 -5
    8 -8 6
    8 8 -14
    -8 -8 -6
    8 -8 7
    8 8 -15
    -8 -8 -7
    8 -8 8
    8 8 -16
    -8 -8 -8
    8 -8 9
    8 8 -17
    -8 -8 -9
    8 -8 10
    8 8 -18
    -8 -8 -10
    8 -8 11
    8 8 -19
    -8 -8 -11
    8 9 -18
    8 -9 10
    -8 9 18
    8 9 -17
    8 -9 9
    -8 9 17
    8 -9 -16
    8 -9 8
    -8 9 16
    8 -9 -15
    8 -9 7
    -8 9 15
    8 -9 -14
    8 -9 6
    -8 9 14
    8 -9 -13
    8 -9 5
    -8 9 13
    8 -9 -12
    8 -9 4
    -8 9 12
    8 -9 -11
    8 -9 3
    -8 9 11
    8 -9 -10
    8 -9 2
    -8 9 10
    8 9 -9
    8 -9 1
    -8 9 9
    8 9 -8
    8 -9 0
    -8 9 8
    8 9 -7
    8 -9 -1
    -8 9 7
    8 -9 -6
    -8 -9 5
    -8 -9 4
    8 -9 -4
    -8 9 4
    -8 -9 3
    -8 -9 2
    -8 -9 1
    -8 -9 0
    -8 -9 -1
    -8 -9 -2
    8 9 -10
    -8 -9 -2
    -8 -9 -3
    -8 -9 -4
    8 9 -12
    -8 -9 -4
    -8 -9 -5
    8 9 -13
    -8 -9 -5
    8 -9 6
    8 9 -14
    -8 -9 -6
    8 -9 7
    8 9 -15
    -8 -9 -7
    8 -9 8
    8 9 -16
    -8 -9 -8
    8 -9 9
    8 9 -17
    -8 -9 -9
    8 -9 10
    8 9 -18
    -8 -9 -10
    8 -10 -17
    8 -10 9
    -8 10 17
    8 -10 -16
    8 -10 8
    -8 10 16
    8 -10 -15
    8 -10 7
    -8 10 15
    8 -10 -14
    8 -10 6
    -8 10 14
    8 -10 -13
    8 -10 5
    -8 10 13
    8 -10 -12
    8 -10 4
    -8 10 12
    8 10 -11
    8 -10 3
    -8 10 11
    8 10 -10
    8 -10 2
    -8 10 10
    -8 -10 9
    8 -10 1
    -8 10 9
    -8 -10 8
    8 -10 0
    -8 10 8
    -8 -10 7
    -8 -10 6
    8 -10 -2
    -8 10 6
    -8 -10 5
    8 -10 -3
    -8 10 5
    -8 -10 4
    8 -10 -4
    -8 10 4
    -8 -10 3
    -8 -10 2
    -8 -10 1
    -8 -10 0
    8 -10 -8
    -8 10 0
    -8 -10 -1
    -8 -10 -2
    8 10 -10
    -8 -10 -2
    -8 -10 -3
    8 10 -11
    -8 -10 -3
    -8 -10 -4
    8 10 -12
    -8 -10 -4
    -8 -10 -5
    8 10 -13
    -8 -10 -5
    8 -10 6
    8 10 -14
    -8 -10 -6
    8 -10 7
    8 10 -15
    -8 -10 -7
    8 -10 8
    8 10 -16
    -8 -10 -8
    8 -10 9
    8 10 -17
    -8 -10 -9
    8 -11 -15
    8 -11 7
    -8 11 15
    8 -11 -14
    8 -11 6
    -8 11 14
    8 -11 -13
    8 -11 5
    -8 11 13
    8 -11 -12
    8 -11 4
    -8 11 12
    8 -11 -11
    8 -11 3
    -8 11 11
    -8 -11 10
    8 -11 2
    -8 11 10
    -8 -11 9
    8 -11 1
    -8 11 9
    -8 -11 8
    8 -11 0
    -8 11 8
    -8 -11 7
    8 -11 -6
    8 -11 -2
    -8 11 6
    -8 -11 5
    -8 -11 4
    8 -11 -4
    -8 11 4
    -8 -11 3
    -8 -11 2
    -8 -11 1
    8 -11 -7
    -8 11 1
    -8 -11 0
    -8 -11 -1
    -8 -11 -2
    -8 -11 -3
    -8 -11 -4
    8 11 -12
    -8 -11 -4
    8 -11 5
    8 11 -13
    -8 -11 -5
    8 -11 6
    8 11 -14
    -8 -11 -6
    8 -11 7
    8 11 -15
    -8 -11 -7
    -8 -11 -8
    8 12 -14
    8 -12 6
    -8 12 14
    8 -12 -13
    8 -12 5
    -8 12 13
    8 -12 -12
    8 -12 4
    -8 12 12
    8 -12 -11
    8 -12 3
    -8 12 11
    -8 -12 10
    8 -12 2
    -8 12 10
    8 -12 -9
    8 -12 1
    -8 12 9
    -8 -12 8
    8 -12 0
    -8 12 8
    8 -12 -7
    8 -12 -1
    -8 12 7
    -8 -12 6
    8 -12 -2
    -8 12 6
    -8 -12 5
    -8 -12 4
    8 -12 -4
    -8 12 4
    -8 -12 3
    8 -12 -5
    -8 12 3
    -8 -12 2
    8 -12 -6
    -8 12 2
    -8 -12 1
    8 -12 -7
    -8 12 1
    -8 -12 0
    8 -12 -8
    -8 12 0
    -8 -12 -1
    -8 -12 -2
    -8 -12 -3
    -8 -12 -4
    -8 -12 -5
    8 -12 6
    8 12 -14
    -8 -12 -6
    8 -12 7
    -8 -13 12
    8 -13 4
    -8 13 12
    -8 -13 11
    8 -13 3
    -8 13 11
    8 -13 -10
    8 -13 2
    -8 13 10
    -8 -13 9
    8 -13 1
    -8 13 9
    8 -13 -8
    8 -13 0
    -8 13 8
    -8 -13 7
    8 -13 -1
    -8 13 7
    -8 -13 6
    8 -13 -2
    -8 13 6
    -8 -13 5
    8 -13 -3
    -8 13 5
    -8 -13 4
    8 -13 -4
    -8 13 4
    -8 -13 3
    8 -13 -5
    -8 13 3
    -8 -13 2
    8 13 -6
    -8 -13 2
    -8 -13 1
    8 13 -7
    -8 -13 1
    -8 -13 0
    -8 -13 -1
    -8 -13 -2
    -8 -13 -3
    8 13 -11
    -8 -13 -3
    -8 -13 -4
    -8 -13 -5
    -8 -14 10
    -8 -14 9
    8 -14 1
    -8 14 9
    -8 -14 8
    8 -14 0
    -8 14 8
    -8 -14 7
    8 -14 -1
    -8 14 7
    -8 -14 6
    8 -14 -2
    -8 14 6
    -8 -14 5
    8 -14 -3
    -8 14 5
    -8 -14 4
    8 -14 -4
    -8 14 4
    -8 -14 3
    8 -14 -5
    -8 14 3
    -8 -14 2
    8 14 -6
    -8 -14 2
    -8 -14 1
    8 14 -7
    -8 -14 1
    -8 -14 0
    -8 -14 -1
    -8 -14 -2
    9 0 -20
    9 0 -18
    9 0 -16
    9 0 -14
    9 0 -12
    9 0 -10
    9 0 -8
    9 0 -6
    -9 0 4
    -9 0 2
    -9 0 0
    -9 0 -2
    -9 0 -4
    9 0 6
    9 0 8
    9 0 10
    9 1 -20
    9 1 -19
    9 -1 -18
    9 -1 -17
    9 -1 -16
    9 -1 -15
    9 -1 -14
    9 1 -13
    9 -1 -12
    9 -1 -11
    9 -1 -10
    9 -1 -9
    9 -1 -8
    9 1 -7
    9 1 -6
    9 1 -5
    -9 1 4
    -9 1 3
    -9 1 2
    -9 1 1
    -9 1 0
    -9 1 -1
    -9 -1 -2
    -9 1 -3
    -9 1 -4
    9 1 5
    9 1 6
    9 1 7
    9 1 8
    9 1 9
    9 1 10
    9 1 11
    9 1 12
    9 2 -20
    9 2 -19
    9 2 -18
    9 2 -17
    9 2 -16
    9 2 -15
    9 2 -14
    -9 2 13
    -9 -2 12
    9 2 -11
    -9 2 10
    -9 2 9
    -9 2 8
    -9 2 7
    -9 2 6
    -9 2 5
    -9 2 4
    -9 2 3
    -9 2 2
    -9 2 1
    -9 2 0
    -9 -2 -1
    -9 2 -2
    -9 2 -3
    -9 2 -4
    9 2 5
    9 -2 6
    9 2 7
    9 2 8
    9 2 9
    9 2 10
    9 2 11
    9 2 12
    9 3 -19
    9 3 -18
    9 3 -17
    9 3 -16
    9 3 -15
    9 3 -14
    -9 3 13
    -9 3 12
    -9 3 11
    -9 3 10
    9 3 -9
    9 3 -8
    9 3 -7
    9 3 -6
    9 3 -5
    -9 -3 4
    -9 -3 3
    -9 -3 2
    -9 -3 1
    -9 -3 0
    -9 -3 -1
    -9 3 -2
    -9 3 -3
    -9 3 -4
    -9 -3 -5
    9 -3 6
    9 -3 7
    9 -3 8
    9 -3 9
    9 -3 10
    9 -3 11
    9 4 -19
    9 4 -18
    9 4 -17
    9 4 -16
    9 4 -15
    9 4 -14
    -9 4 13
    9 4 -12
    9 4 -11
    9 4 -10
    9 4 -9
    9 4 -8
    -9 -4 7
    9 4 -6
    -9 -4 5
    -9 -4 4
    -9 -4 3
    -9 -4 2
    -9 -4 1
    -9 -4 0
    -9 -4 -1
    -9 -4 -2
    -9 -4 -3
    -9 -4 -4
    -9 -4 -5
    -9 -4 -6
    -9 -4 -7
    9 -4 8
    9 4 -17
    -9 -4 -8
    9 -4 9
    9 4 -18
    -9 -4 -9
    9 -4 10
    9 5 -19
    9 5 -18
    9 5 -17
    9 5 -16
    9 5 -15
    9 5 -14
    9 5 -13
    9 -5 4
    -9 5 13
    9 5 -12
    9 5 -11
    9 -5 2
    -9 5 11
    9 5 -10
    9 5 -9
    -9 -5 8
    9 5 -7
    9 5 -6
    -9 5 5
    -9 5 4
    -9 5 3
    -9 -5 2
    -9 -5 1
    -9 -5 0
    -9 -5 -1
    -9 -5 -2
    -9 -5 -3
    -9 -5 -4
    9 5 -14
    -9 -5 -5
    9 -5 6
    9 5 -15
    -9 -5 -6
    -9 -5 -7
    9 -5 8
    9 5 -17
    -9 -5 -8
    9 -5 9
    9 5 -18
    -9 -5 -9
    -9 -5 -10
    -9 -5 -11
    -9 6 19
    9 6 -18
    9 6 -17
    9 6 -16
    9 6 -15
    9 6 -14
    9 6 -13
    9 6 -12
    9 6 -11
    9 -6 2
    -9 6 11
    9 6 -10
    9 6 -9
    9 -6 0
    -9 6 9
    9 6 -8
    9 6 -7
    -9 6 6
    -9 6 5
    -9 6 4
    -9 -6 3
    -9 -6 2
    -9 -6 1
    -9 -6 0
    -9 -6 -1
    -9 -6 -2
    -9 -6 -3
    -9 -6 -4
    -9 -6 -5
    9 -6 6
    9 6 -15
    -9 -6 -6
    -9 -6 -7
    -9 -6 -8
    9 -6 9
    9 6 -18
    -9 -6 -9
    -9 -6 -10
    9 -7 9
    -9 7 18
    9 -7 -17
    9 -7 8
    -9 7 17
    9 -7 -16
    9 -7 7
    -9 7 16
    9 -7 -15
    9 -7 6
    -9 7 15
    9 -7 -14
    9 -7 5
    -9 7 14
    9 -7 -13
    9 -7 4
    -9 7 13
    9 7 -12
    9 -7 3
    -9 7 12
    9 7 -11
    9 7 -10
    9 -7 1
    -9 7 10
    9 7 -9
    9 7 -8
    9 7 -7
    -9 7 6
    -9 7 5
    -9 7 4
    -9 -7 3
    -9 -7 2
    -9 -7 1
    -9 -7 0
    -9 -7 -1
    -9 -7 -2
    -9 -7 -3
    -9 -7 -4
    9 7 -13
    -9 -7 -4
    9 7 -14
    -9 -7 -5
    9 -7 6
    9 7 -15
    -9 -7 -6
    9 -7 7
    9 7 -16
    -9 -7 -7
    -9 -7 -8
    9 -7 9
    9 -8 -17
    9 -8 8
    -9 8 17
    9 -8 -16
    9 -8 7
    -9 8 16
    9 -8 -15
    9 -8 6
    -9 8 15
    9 -8 -14
    9 -8 5
    -9 8 14
    9 8 -13
    9 -8 4
    -9 8 13
    9 8 -12
    9 -8 3
    -9 8 12
    9 8 -11
    9 8 -10
    9 -8 1
    -9 8 10
    9 8 -9
    9 8 -8
    9 8 -7
    -9 8 6
    -9 -8 5
    -9 -8 4
    -9 -8 3
    -9 -8 2
    -9 -8 1
    -9 -8 0
    -9 -8 -1
    -9 -8 -2
    -9 -8 -3
    9 8 -12
    -9 -8 -3
    -9 -8 -4
    9 8 -14
    -9 -8 -5
    -9 -8 -6
    9 -8 7
    9 8 -16
    -9 -8 -7
    9 -8 8
    9 -9 -16
    9 -9 -15
    9 -9 6
    -9 9 15
    9 9 -14
    9 -9 5
    -9 9 14
    9 -9 -13
    9 -9 4
    -9 9 13
    9 9 -12
    9 -9 3
    -9 9 12
    9 9 -11
    9 -9 2
    -9 9 11
    9 9 -10
    9 -9 1
    -9 9 10
    9 9 -9
    9 9 -8
    9 9 -7
    -9 -9 6
    9 -9 -3
    -9 9 6
    -9 9 5
    -9 9 4
    -9 -9 3
    -9 -9 2
    -9 -9 1
    -9 -9 0
    -9 -9 -1
    -9 -9 -2
    -9 -9 -3
    -9 -9 -4
    9 9 -13
    -9 -9 -4
    9 -9 5
    9 9 -14
    -9 -9 -5
    9 -9 6
    9 9 -15
    -9 -9 -6
    -9 -9 -7
    9 -10 -14
    9 -10 5
    -9 10 14
    9 -10 -13
    9 -10 4
    -9 10 13
    9 -10 -12
    9 -10 3
    -9 10 12
    9 10 -11
    9 -10 2
    -9 10 11
    9 10 -10
    9 -10 1
    -9 10 10
    9 -10 -9
    9 10 -8
    9 -10 -1
    -9 10 8
    9 10 -7
    -9 -10 6
    9 -10 -3
    -9 10 6
    -9 10 5
    -9 -10 4
    9 -10 -5
    -9 10 4
    -9 10 3
    -9 -10 2
    -9 -10 1
    -9 -10 0
    -9 -10 -1
    -9 -10 -2
    -9 -10 -3
    -9 -10 -4
    9 10 -13
    -9 -10 -4
    9 -10 5
    9 10 -14
    -9 -10 -5
    9 -10 6
    9 11 -12
    9 -11 3
    -9 11 12
    9 11 -11
    9 -11 2
    -9 11 11
    9 11 -10
    9 -11 1
    -9 11 10
    9 -11 -9
    9 11 -8
    9 -11 -1
    -9 11 8
    9 11 -7
    9 -11 -2
    -9 11 7
    -9 -11 6
    9 -11 -3
    -9 11 6
    -9 11 5
    -9 -11 4
    9 -11 -5
    -9 11 4
    -9 11 3
    -9 -11 2
    9 -11 -7
    -9 11 2
    -9 -11 1
    -9 -11 0
    -9 -11 -1
    -9 -11 -2
    -9 -11 -3
    -9 -11 -4
    -9 -12 11
    9 12 -10
    9 12 -9
    9 12 -8
    9 -12 -1
    -9 12 8
    9 -12 -7
    9 -12 -2
    -9 12 7
    -9 -12 6
    9 -12 -3
    -9 12 6
    -9 -12 5
    9 -12 -4
    -9 12 5
    -9 -12 4
    9 -12 -5
    -9 12 4
    -9 12 3
    -9 -12 2
    9 -12 -7
    -9 12 2
    -9 -12 1
    -9 -12 0
    -9 -12 -1
    -9 -12 -2
    9 13 -8
    9 -13 -7
    9 -13 -6
    10 0 -16
    10 0 -14
    10 0 -12
    10 0 -10
    -10 0 8
    -10 0 6
    -10 0 4
    -10 0 2
    -10 0 0
    -10 0 -2
    -10 0 -4
    10 0 6
    10 0 8
    10 1 -17
    10 1 -16
    10 1 -15
    10 1 -14
    -10 -1 13
    10 1 -12
    10 1 -11
    10 1 -10
    10 1 -9
    10 1 -8
    10 1 -7
    10 1 -6
    -10 1 5
    -10 1 4
    -10 1 3
    -10 -1 2
    -10 1 1
    -10 1 0
    -10 -1 -1
    -10 1 -2
    -10 1 -3
    -10 -1 -4
    10 -1 5
    -10 -1 14
    10 1 5
    10 1 6
    10 1 7
    -10 1 16
    10 -1 7
    10 1 8
    10 2 -17
    10 2 -16
    10 2 -15
    10 2 -14
    10 2 -13
    10 2 -12
    10 2 -11
    10 2 -10
    10 2 -9
    10 2 -8
    10 2 -7
    10 2 -6
    -10 2 5
    -10 2 4
    -10 2 3
    -10 2 2
    -10 2 1
    -10 2 0
    -10 2 -1
    -10 2 -2
    -10 2 -3
    -10 2 -4
    10 -2 5
    -10 2 15
    10 -2 6
    10 -2 7
    10 -2 8
    10 3 -17
    10 3 -16
    10 3 -15
    10 3 -14
    10 3 -13
    -10 3 12
    -10 3 11
    -10 3 10
    -10 3 9
    -10 3 8
    10 3 -7
    -10 3 6
    -10 3 5
    -10 3 4
    -10 3 3
    -10 3 2
    -10 3 1
    -10 3 0
    -10 3 -1
    -10 3 -2
    -10 3 -3
    -10 3 -4
    10 -3 5
    10 -3 6
    -10 3 16
    10 -3 7
    10 4 -16
    10 4 -15
    10 4 -14
    -10 4 13
    -10 4 12
    -10 4 11
    -10 4 10
    -10 4 9
    10 4 -8
    10 4 -7
    -10 -4 6
    -10 -4 5
    -10 -4 4
    -10 -4 3
    -10 -4 2
    -10 4 1
    -10 4 0
    -10 4 -1
    -10 4 -2
    -10 4 -3
    -10 4 -4
    10 4 -13
    -10 -4 -4
    10 -4 6
    10 -4 7
    10 5 -16
    10 5 -15
    10 5 -14
    10 5 -13
    -10 5 12
    -10 -5 11
    10 5 -10
    -10 -5 9
    -10 -5 8
    10 5 -7
    -10 -5 6
    10 -5 -3
    -10 5 6
    -10 -5 5
    -10 -5 4
    10 -5 -5
    -10 5 4
    -10 -5 3
    -10 5 2
    -10 -5 1
    -10 -5 0
    -10 -5 -1
    -10 -5 -2
    -10 5 -3
    10 5 -12
    -10 -5 -3
    -10 -5 -4
    -10 -5 -5
    10 -5 6
    10 5 -15
    -10 -5 -6
    10 5 -16
    -10 -5 -7
    10 -6 -16
    10 -6 -15
    10 -6 6
    -10 6 15
    10 6 -14
    10 -6 5
    -10 6 14
    10 6 -13
    10 -6 4
    -10 6 13
    10 6 -12
    10 -6 3
    -10 6 12
    10 6 -11
    10 -6 2
    -10 6 11
    10 6 -10
    10 -6 1
    -10 6 10
    10 6 -9
    10 -6 0
    -10 6 9
    10 6 -8
    10 -6 -1
    -10 6 8
    -10 -6 7
    10 -6 -2
    -10 6 7
    -10 -6 6
    10 -6 -3
    -10 6 6
    -10 -6 5
    10 -6 -4
    -10 6 5
    -10 -6 4
    10 -6 -5
    -10 6 4
    -10 -6 3
    -10 6 2
    -10 -6 1
    -10 -6 0
    -10 -6 -1
    -10 -6 -2
    -10 -6 -3
    -10 -6 -4
    10 6 -14
    -10 -6 -5
    -10 -6 -6
    10 -7 -15
    10 -7 -14
    10 -7 5
    -10 7 14
    10 7 -13
    10 -7 4
    -10 7 13
    10 7 -12
    10 -7 3
    -10 7 12
    10 7 -11
    10 -7 2
    -10 7 11
    10 7 -10
    -10 -7 9
    10 -7 0
    -10 7 9
    10 7 -8
    10 -7 -1
    -10 7 8
    -10 -7 7
    10 -7 -2
    -10 7 7
    -10 -7 6
    10 -7 -3
    -10 7 6
    -10 -7 5
    10 -7 -4
    -10 7 5
    -10 7 4
    -10 7 3
    -10 7 2
    -10 -7 1
    -10 -7 0
    -10 -7 -1
    -10 -7 -2
    -10 -7 -3
    -10 -7 -4
    -10 -7 -5
    10 -8 -14
    10 8 -13
    10 -8 4
    -10 8 13
    10 8 -12
    10 -8 3
    -10 8 12
    10 8 -11
    10 -8 2
    -10 8 11
    10 8 -10
    10 -8 1
    -10 8 10
    10 8 -9
    10 -8 0
    -10 8 9
    10 8 -8
    10 -8 -1
    -10 8 8
    -10 -8 7
    10 -8 -2
    -10 8 7
    -10 -8 6
    -10 -8 5
    10 -8 -4
    -10 8 5
    -10 8 4
    -10 -8 3
    10 -8 -6
    -10 8 3
    -10 -8 2
    10 -8 -7
    -10 8 2
    -10 -8 1
    -10 -8 0
    -10 -8 -1
    -10 -8 -2
    -10 -8 -3
    -10 -8 -4
    10 8 -13
    -10 -8 -4
    10 9 -12
    10 9 -11
    10 -9 2
    -10 9 11
    10 9 -10
    10 -9 1
    -10 9 10
    10 9 -9
    10 -9 0
    -10 9 9
    10 9 -8
    10 -9 -1
    -10 9 8
    -10 -9 7
    10 -9 -2
    -10 9 7
    -10 -9 6
    10 -9 -3
    -10 9 6
    -10 -9 5
    10 -9 -4
    -10 9 5
    -10 -9 4
    10 -9 -5
    -10 9 4
    -10 9 3
    -10 -9 2
    -10 -9 1
    -10 -9 0
    -10 -9 -1
    -10 -9 -2
    -10 -9 -3
    10 10 -10
    10 10 -9
    10 -10 0
    -10 10 9
    -10 -10 8
    10 -10 -1
    -10 10 8
    -10 -10 7
    10 -10 -2
    -10 10 7
    -10 -10 6
    10 -10 -3
    -10 10 6
    -10 -10 5
    10 -10 -4
    -10 10 5
    -10 -10 4
    10 -10 -5
    -10 10 4
    -10 -10 3
    10 -10 -6
    -10 10 3
    -10 -10 2
    10 -10 -7
    -10 10 2
    -10 -10 1
    -10 -10 0
    -11 0 14
    -11 0 12
    -11 0 10
    -11 0 8
    -11 0 6
    -11 0 4
    -11 0 2
    -11 0 0
    -11 0 -2
    -11 0 14
    11 0 4
    -11 1 14
    11 1 -13
    11 1 -12
    11 1 -11
    -11 1 10
    -11 1 9
    -11 1 8
    -11 1 7
    -11 1 6
    -11 1 5
    -11 1 4
    -11 1 3
    -11 1 2
    -11 -1 1
    -11 1 0
    -11 1 -1
    -11 1 -2
    -11 1 -3
    -11 -1 13
    11 1 3
    -11 -1 14
    11 1 4
    -11 2 14
    11 2 -13
    11 2 -12
    11 2 -11
    11 2 -10
    11 2 -9
    11 2 -8
    -11 2 7
    -11 2 6
    -11 2 5
    -11 -2 4
    -11 2 3
    -11 2 2
    -11 2 1
    -11 2 0
    -11 2 -1
    -11 2 -2
    -11 2 -3
    -11 3 14
    -11 3 13
    11 3 -12
    11 3 -11
    11 3 -10
    11 3 -9
    11 3 -8
    -11 3 7
    -11 3 6
    -11 3 5
    -11 3 4
    -11 3 3
    -11 3 2
    -11 3 1
    -11 3 0
    -11 3 -1
    -11 3 -2
    -11 3 -3
    -11 4 13
    11 4 -12
    11 4 -11
    11 4 -10
    11 4 -9
    -11 4 8
    -11 4 7
    -11 4 6
    -11 4 5
    -11 4 4
    -11 4 3
    -11 4 2
    -11 4 1
    -11 4 0
    -11 4 -1
    -11 4 -2
    11 5 -12
    -11 5 11
    11 5 -10
    -11 5 9
    -11 5 8
    -11 5 7
    -11 5 6
    -11 5 5
    -11 5 4
    -11 5 3
    -11 5 2
    -11 5 1
    -11 5 0
    -11 5 -1
    11 5 -11
    -11 -5 -1
    11 5 -12
    -11 -5 -2
    11 6 -11
    11 6 -10
    11 6 -9
    -11 -6 8
    -11 -6 7
    -11 -6 6
    -11 -6 5
    -11 -6 4
    -11 -6 3
    -11 -6 2
    -11 6 1
    -11 -6 0
    11 6 -11
    -11 -6 -1
    11 7 -9
    11 -7 -1
    -11 7 9
    11 -7 -2
    -11 7 8
    -11 -7 7
    11 -7 -3
    -11 7 7
    -11 -7 6
    11 -7 -4
    -11 7 6
    -11 -7 5
    11 -7 -5
    -11 7 5
    -11 -7 4
    11 -7 -6
    -11 7 4
    -1 0 24
    1 0 -22
    1 0 -20
    1 0 -18
    1 0 -16
    1 0 -14
    1 0 -12
    1 0 -10
    1 0 -8
    1 0 -6
    1 0 -4
    1 0 -2
    1 0 0
    1 0 2
    1 0 4
    -1 0 -6
    -1 0 -8
    -1 0 -10
    -1 0 -12
    -1 0 -14
    -1 0 -16
    1 0 18
    1 0 20
    1 0 22
    1 0 24
    -1 1 1
    1 2 -2
    -2 0 2
    -2 -1 4
    -2 1 3
    -2 1 2
    -2 1 1
    -2 -1 -14
    2 1 18
    -2 2 2
    2 2 -1
    2 -3 -4
    -2 3 2
    2 3 -1
    2 3 0
    2 -4 -1
    2 -4 0
    3 0 -24
    3 0 -22
    3 0 -20
    -3 0 18
    3 0 -16
    3 0 -14
    3 0 -12
    3 0 -10
    -3 0 8
    -3 0 6
    3 0 -4
    3 0 -2
    3 0 0
    3 0 2
    3 0 4
    3 0 6
    3 0 8
    3 0 10
    3 0 12
    3 0 14
    3 0 16
    3 0 18
    3 0 20
    3 0 22
    -3 1 8
    -3 -1 7
    -3 -1 5
    3 1 -4
    -3 1 3
    -3 1 2
    3 1 0
    -3 -1 -13
    -3 -2 7
    -3 -2 6
    -3 2 5
    3 -2 -4
    3 2 -3
    3 2 -2
    3 2 -1
    3 2 0
    3 -2 1
    3 -3 -5
    3 -3 -4
    3 3 -3
    3 3 -2
    3 3 -1
    3 3 0
    3 3 1
    3 4 -16
    3 -4 -6
    -3 4 5
    3 4 -4
    3 -4 -3
    3 4 -2
    3 4 -1
    3 4 0
    3 4 1
    3 -5 -5
    -3 5 3
    3 -5 -2
    3 -5 -1
    3 5 0
    3 5 1
    3 -6 -2
    3 6 0
    -4 0 10
    4 0 -8
    4 0 -6
    -4 0 4
    4 0 -2
    -4 0 0
    4 0 2
    4 0 4
    -4 -1 11
    -4 -1 10
    -4 -1 9
    -4 1 8
    -4 1 7
    4 -1 -6
    4 -1 -5
    4 -1 -4
    4 -1 -3
    4 -1 -2
    4 -1 -1
    4 -1 0
    4 1 1
    4 1 2
    4 -1 3
    4 -1 4
    4 1 5
    4 1 6
    4 1 7
    4 -2 -10
    4 2 -9
    -4 2 8
    -4 2 7
    4 -2 -6
    4 -2 -5
    4 -2 -4
    4 2 -3
    4 2 -2
    -4 2 1
    4 -2 0
    4 -2 1
    4 -2 2
    4 2 3
    4 2 4
    -4 -2 -5
    4 -2 6
    4 2 7
    -4 2 -12
    -4 -2 -13
    4 3 -11
    4 3 -10
    4 -3 -9
    4 3 -8
    4 3 -7
    4 3 -6
    4 3 -5
    4 3 -4
    4 3 -3
    4 3 -2
    4 3 -1
    4 3 0
    4 3 1
    4 3 2
    4 3 3
    4 3 4
    -4 -3 -5
    4 3 6
    4 3 11
    4 3 21
    4 4 -10
    4 4 -9
    4 4 -8
    4 4 -7
    4 4 -6
    4 4 -5
    4 4 -4
    4 4 -3
    4 4 -2
    4 4 -1
    4 4 0
    4 4 1
    4 4 2
    4 4 3
    4 4 4
    4 4 5
    4 4 6
    4 4 7
    -4 5 15
    4 5 -11
    4 5 -10
    4 5 -9
    4 5 -8
    4 5 -7
    4 5 -6
    4 5 -5
    4 5 -4
    4 5 -3
    4 5 -2
    4 5 -1
    4 5 0
    4 5 1
    4 5 2
    4 5 3
    4 5 4
    4 5 5
    4 5 6
    4 6 -11
    4 6 -10
    4 6 -9
    4 6 -8
    4 6 -7
    4 6 -6
    4 6 -5
    4 6 -4
    4 6 -3
    4 6 -2
    4 6 -1
    4 6 0
    4 6 1
    4 6 2
    4 6 3
    4 6 4
    4 6 5
    4 6 6
    4 6 7
    4 7 -10
    4 7 -9
    4 7 -8
    4 7 -7
    4 7 -6
    4 7 -5
    4 7 -4
    -4 7 3
    -4 7 2
    -4 7 1
    -4 7 0
    -4 7 -1
    4 7 2
    4 7 3
    4 7 4
    4 7 5
    4 7 6
    4 8 -11
    4 8 -10
    4 8 -9
    4 8 -8
    4 8 -7
    4 8 -6
    4 8 -5
    4 8 -4
    4 8 -3
    -4 8 2
    -4 8 1
    4 8 0
    4 8 1
    4 8 2
    4 8 3
    4 8 4
    4 8 5
    4 8 6
    4 9 -11
    4 9 -10
    4 9 -9
    4 9 -8
    4 9 -7
    4 9 -6
    4 9 -5
    4 9 -4
    4 9 -3
    4 9 -2
    4 9 -1
    4 9 0
    4 9 1
    4 9 2
    4 9 3
    4 9 4
    4 9 5
    4 9 6
    4 10 -11
    4 10 -10
    4 10 -9
    4 10 -8
    4 10 -7
    4 10 -6
    4 10 -5
    4 10 -4
    4 10 -3
    4 10 -2
    4 10 -1
    4 10 0
    4 10 1
    4 10 2
    4 10 3
    4 10 4
    4 10 5
    4 10 6
    -4 10 -18
    4 11 -11
    4 11 -10
    4 11 -9
    4 11 -8
    4 11 -7
    4 11 -6
    4 11 -5
    4 11 -4
    4 11 -3
    4 11 -2
    4 11 -1
    4 11 0
    4 11 1
    4 11 2
    4 11 3
    4 11 4
    4 11 5
    4 11 6
    4 12 -11
    4 12 -10
    4 12 -9
    4 12 -8
    4 12 -7
    4 12 -6
    4 12 -5
    4 12 -4
    4 12 0
    4 12 1
    4 12 2
    4 12 3
    4 12 4
    4 12 5
    4 12 6
    4 13 -11
    4 13 -10
    4 13 -9
    4 13 -8
    4 13 -7
    4 13 -6
    4 13 -5
    4 13 1
    4 13 2
    4 13 3
    4 13 4
    4 13 5
    4 13 6
    4 14 -11
    4 15 -11
    4 16 -11
    4 17 -11
    4 18 6
    -5 0 24
    -5 0 22
    -5 0 20
    -5 0 18
    -5 0 16
    -5 0 14
    -5 0 12
    5 0 -10
    5 0 -8
    -5 0 6
    -5 0 4
    -5 0 2
    -5 0 0
    -5 0 -2
    5 0 4
    5 0 6
    5 0 8
    -5 0 -10
    5 0 12
    5 0 14
    5 0 16
    5 0 18
    -5 -1 13
    -5 -1 12
    5 1 -11
    5 1 -10
    5 1 -9
    5 1 -8
    5 1 -7
    5 1 -6
    5 1 -5
    -5 1 4
    5 1 -3
    5 1 -2
    5 1 -1
    5 1 0
    5 1 1
    5 1 2
    5 1 3
    5 1 4
    5 -1 5
    5 1 6
    5 -1 7
    5 1 8
    5 1 9
    -5 1 -10
    -5 1 -11
    -5 -1 -12
    -5 1 -13
    5 1 14
    -5 -2 13
    -5 2 12
    5 -2 -11
    5 -2 -10
    5 -2 -9
    5 -2 -8
    5 -2 -7
    5 -2 -6
    5 -2 -5
    5 -2 -4
    5 -2 -3
    5 -2 -2
    5 -2 -1
    5 -2 0
    5 2 1
    5 2 2
    5 2 3
    5 2 4
    5 2 5
    5 2 6
    5 2 7
    5 2 8
    5 2 9
    -5 2 -10
    -5 2 -11
    -5 2 -12
    -5 -2 -13
    5 2 14
    -5 -3 12
    5 -3 -11
    5 -3 -10
    5 -3 -9
    5 -3 -8
    5 -3 -7
    5 -3 -6
    5 -3 -5
    5 -3 -4
    5 3 -3
    5 3 -2
    5 -3 -1
    5 -3 0
    5 -3 1
    5 3 2
    5 3 3
    5 3 4
    5 3 5
    5 3 6
    5 3 7
    5 3 8
    5 3 9
    -5 3 -10
    5 3 11
    -5 -3 -12
    -5 3 -13
    -5 -3 -14
    -5 4 12
    5 -4 -11
    5 -4 -10
    -5 -4 9
    5 4 -8
    5 4 -7
    5 4 -6
    5 4 -5
    5 4 -4
    5 4 -3
    5 4 -2
    5 4 -1
    5 4 0
    5 4 1
    5 4 2
    5 4 3
    5 4 4
    5 -4 5
    5 -4 6
    5 4 7
    5 4 8
    5 4 9
    5 4 10
    5 4 11
    -5 -4 -12
    5 4 13
    -5 -4 -14
    -5 5 15
    5 5 -11
    5 5 -10
    5 5 -9
    5 5 -8
    5 5 -7
    5 5 -6
    5 5 -5
    5 5 -4
    5 5 -3
    5 5 -2
    5 5 -1
    5 5 0
    5 5 1
    5 5 2
    5 5 3
    5 5 4
    5 5 5
    5 5 6
    5 5 7
    5 5 8
    5 5 9
    -5 -5 -10
    5 5 11
    5 5 12
    -5 -5 -13
    -5 -5 -14
    -5 5 -19
    5 6 -11
    5 6 -10
    5 6 -9
    5 6 -8
    5 6 -7
    5 6 -6
    5 6 -5
    5 6 -4
    5 6 -3
    5 6 -2
    5 6 -1
    5 6 0
    5 6 1
    5 6 2
    5 6 3
    5 6 4
    5 6 5
    5 6 6
    5 6 7
    5 6 8
    5 6 9
    5 6 10
    5 6 11
    5 6 12
    5 6 13
    5 6 14
    -5 -6 -15
    -5 6 -16
    -5 6 -17
    -5 6 -19
    5 7 -11
    5 7 -10
    5 7 -9
    5 7 -8
    5 7 -7
    5 7 -6
    5 7 -5
    5 7 -4
    5 7 -3
    5 7 -2
    5 7 -1
    5 7 0
    5 7 1
    5 7 2
    5 7 3
    5 7 4
    5 7 5
    5 7 6
    5 7 7
    -5 7 -8
    -5 7 -9
    -5 7 -10
    5 7 11
    5 7 12
    5 7 13
    5 7 14
    5 7 15
    -5 7 -17
    -5 7 -18
    5 8 -11
    5 8 -10
    5 8 -9
    5 8 -8
    5 8 -7
    5 8 -6
    5 8 -5
    5 8 -4
    5 8 -3
    5 8 -2
    -5 8 1
    5 8 0
    5 8 1
    5 8 2
    5 8 3
    5 8 4
    5 8 5
    5 8 6
    -5 8 -7
    -5 8 -8
    5 8 9
    5 8 10
    -5 8 -11
    5 8 13
    5 8 14
    5 8 15
    -5 8 -16
    5 8 18
    5 9 -11
    5 9 -10
    5 9 -9
    5 9 -8
    5 9 -7
    5 9 -6
    5 9 -5
    5 9 -4
    5 9 -3
    5 9 -2
    5 9 -1
    5 9 0
    5 9 1
    -5 9 -2
    5 9 3
    5 9 4
    -5 9 -5
    -5 9 -6
    -5 9 -7
    -5 9 -8
    -5 9 -9
    -5 9 -10
    -5 9 -12
    -5 -9 -15
    5 9 16
    5 10 -11
    5 10 -10
    5 10 -9
    5 10 -8
    5 10 -7
    5 10 -6
    5 10 -5
    5 10 -4
    5 10 -3
    5 10 -2
    5 10 -1
    5 10 0
    5 10 1
    5 10 2
    5 10 3
    -5 10 -4
    5 10 5
    5 10 6
    -5 10 -7
    -5 10 -8
    -5 10 -9
    -5 -10 -16
    5 11 -11
    5 11 -10
    5 11 -9
    5 11 -8
    5 11 -7
    5 11 -6
    5 11 -5
    5 11 -4
    5 11 -3
    5 11 -2
    5 11 -1
    5 11 0
    5 11 1
    5 11 2
    5 11 3
    5 11 4
    -5 11 -5
    5 11 6
    -5 11 -7
    -5 11 -10
    5 12 -11
    5 12 -10
    5 12 -9
    5 12 -8
    5 12 -7
    5 12 -6
    5 12 -5
    5 12 -4
    5 12 -3
    5 12 -2
    5 12 -1
    5 12 0
    5 12 1
    -5 12 -2
    5 12 3
    5 12 4
    5 12 5
    -5 12 -6
    -5 12 -7
    -5 12 -8
    -5 12 -9
    -5 12 -10
    -5 12 -12
    -5 12 -13
    5 13 -11
    5 13 -10
    5 13 -9
    5 13 -8
    5 13 -7
    5 13 -6
    5 13 -5
    5 13 -4
    5 13 -3
    5 13 -2
    5 13 -1
    5 13 0
    5 13 1
    5 13 2
    5 13 3
    5 13 4
    -5 13 -5
    -5 13 -6
    -5 13 -7
    -5 13 -8
    -5 13 -9
    -5 13 -11
    -5 13 -13
    5 14 -11
    5 14 -10
    5 14 -9
    5 14 -8
    5 14 -7
    5 14 -6
    5 14 -5
    5 14 -4
    5 14 -3
    5 14 -2
    5 14 -1
    5 14 0
    5 14 1
    5 14 2
    5 14 3
    5 14 4
    5 14 5
    5 14 6
    -5 14 -9
    -5 14 -10
    -5 14 -12
    5 15 -11
    5 15 -10
    5 15 -9
    5 15 -8
    5 15 -7
    5 15 -6
    5 15 -5
    5 15 -4
    5 15 -3
    5 15 -2
    5 15 -1
    5 15 0
    5 15 1
    5 15 2
    5 15 3
    5 15 4
    5 15 5
    5 15 6
    5 16 -11
    5 16 -10
    5 16 -9
    5 16 -8
    5 16 -7
    5 16 -6
    5 16 -5
    5 16 -4
    5 16 -3
    5 16 -2
    5 16 -1
    5 16 0
    5 16 1
    5 16 2
    5 16 3
    5 16 4
    5 16 5
    5 16 6
    5 17 -11
    5 17 -10
    5 17 -9
    5 17 -8
    5 17 -7
    5 17 -6
    5 17 -5
    5 17 -4
    5 17 -3
    5 17 -2
    5 17 -1
    5 17 0
    5 17 1
    5 17 2
    5 17 3
    5 17 4
    5 17 5
    5 17 6
    5 18 -4
    5 18 -3
    5 18 -2
    5 18 -1
    -5 18 0
    -5 18 -1
    -6 0 18
    -6 0 14
    -6 0 12
    6 0 -10
    6 0 -8
    6 0 -6
    -6 0 4
    -6 0 2
    -6 0 0
    6 0 2
    6 0 4
    6 0 6
    -6 0 -8
    6 0 10
    6 0 12
    6 0 14
    6 0 16
    6 0 18
    -6 -1 18
    -6 -1 17
    -6 -1 16
    -6 -1 15
    -6 1 14
    -6 -1 12
    6 -1 -11
    6 1 -10
    6 1 -9
    6 1 -8
    6 1 -7
    -6 -1 6
    6 1 -5
    -6 1 4
    -6 1 3
    -6 1 2
    -6 1 1
    -6 1 0
    -6 1 -1
    -6 1 -2
    -6 1 -3
    -6 1 -4
    6 1 5
    6 1 6
    6 1 7
    -6 1 -8
    6 -1 9
    6 -1 10
    6 -1 11
    6 -1 12
    6 1 13
    6 1 14
    6 -1 15
    6 -1 16
    6 -1 17
    6 1 18
    -6 -2 17
    -6 -2 16
    -6 -2 15
    -6 2 14
    -6 -2 13
    -6 -2 12
    6 2 -11
    6 2 -10
    6 -2 -9
    6 -2 -8
    6 -2 -7
    6 -2 -6
    6 -2 -5
    6 -2 -4
    6 -2 -3
    6 -2 -2
    6 -2 -1
    -6 2 0
    -6 2 -1
    -6 2 -2
    -6 2 -3
    6 2 4
    6 2 5
    6 2 6
    6 2 7
    -6 -2 -8
    6 2 9
    6 -2 10
    6 -2 11
    6 -2 12
    6 -2 13
    6 2 14
    6 -2 15
    6 2 16
    6 2 17
    6 2 18
    -6 -3 17
    -6 -3 16
    -6 -3 15
    -6 3 14
    -6 -3 13
    -6 -3 12
    6 -3 -11
    6 -3 -10
    6 -3 -9
    6 -3 -8
    6 -3 -7
    6 -3 -6
    6 -3 -5
    6 -3 -4
    6 -3 -3
    6 -3 -2
    6 -3 -1
    6 -3 0
    6 -3 1
    6 -3 2
    6 3 3
    6 3 4
    6 3 5
    6 3 6
    6 3 7
    -6 3 -8
    6 3 9
    6 3 10
    6 3 11
    6 3 12
    6 3 13
    6 3 14
    6 3 15
    6 3 16
    6 3 17
    6 3 18
    -6 4 20
    -6 -4 18
    -6 4 17
    -6 -4 16
    -6 -4 15
    -6 4 14
    -6 -4 13
    -6 -4 12
    6 -4 -11
    6 -4 -10
    6 -4 -9
    6 -4 -8
    6 -4 -7
    6 -4 -6
    6 -4 -5
    6 -4 -4
    6 -4 -3
    6 -4 -2
    6 -4 -1
    6 -4 0
    6 -4 1
    6 -4 2
    6 -4 3
    6 -4 4
    6 -4 5
    6 4 6
    6 4 7
    -6 -4 -8
    6 4 9
    6 4 10
    6 4 11
    6 4 12
    6 4 13
    6 4 14
    6 4 15
    6 4 16
    6 4 17
    6 4 18
    -6 5 16
    -6 5 15
    -6 5 14
    -6 5 13
    6 5 -12
    6 -5 -11
    6 5 -10
    6 -5 -9
    6 -5 -8
    6 5 -7
    6 5 -6
    6 5 -5
    6 5 -4
    6 5 -3
    6 5 -2
    6 5 -1
    6 5 0
    6 5 1
    -6 -5 -2
    6 -5 3
    6 5 4
    6 -5 5
    -6 -5 -6
    -6 -5 -7
    -6 -5 -8
    6 5 9
    6 5 10
    6 5 11
    6 5 12
    6 5 13
    6 5 14
    6 5 15
    6 5 16
    6 5 17
    -6 6 16
    -6 6 15
    -6 6 14
    -6 6 13
    6 -6 -11
    6 6 -10
    6 6 -9
    6 6 -8
    6 6 -7
    6 6 -6
    6 6 -5
    6 6 -4
    6 6 -3
    6 6 -2
    6 6 -1
    6 6 0
    6 6 1
    6 6 2
    6 6 3
    6 6 4
    6 -6 5
    6 -6 6
    -6 -6 -7
    -6 -6 -8
    -6 -6 -9
    -6 -6 -10
    6 6 11
    6 6 12
    6 6 13
    6 6 14
    6 6 15
    6 6 16
    6 6 17
    -6 7 15
    -6 7 14
    -6 7 13
    6 -7 -11
    6 -7 -10
    6 -7 -9
    6 7 -8
    6 7 -7
    6 7 -6
    6 7 -5
    6 7 -4
    6 7 -3
    6 7 -2
    6 7 -1
    6 7 0
    6 7 1
    6 7 2
    6 -7 3
    6 -7 4
    -6 7 -5
    -6 7 -6
    -6 -7 -9
    -6 7 -10
    -6 7 -11
    -6 7 -12
    -6 7 -13
    6 7 14
    6 7 15
    6 7 16
    6 7 17
    -6 8 17
    6 8 -11
    6 8 -10
    6 8 -9
    6 8 -8
    6 8 -7
    6 8 -6
    6 8 -5
    6 8 -4
    6 8 -3
    6 8 -2
    6 8 -1
    -6 8 0
    -6 8 -1
    6 8 2
    6 8 3
    6 8 4
    6 8 5
    -6 8 -6
    -6 8 -7
    -6 8 -8
    -6 8 -9
    -6 8 -10
    -6 8 -11
    -6 8 -12
    -6 8 -13
    -6 8 -14
    -6 8 -15
    -6 8 -16
    6 9 -11
    6 9 -10
    6 9 -9
    6 9 -8
    6 9 -7
    6 9 -6
    6 9 -5
    6 9 -4
    6 9 -3
    6 9 -2
    6 9 -1
    6 9 0
    6 9 1
    -6 9 -2
    6 9 3
    6 9 4
    6 9 5
    -6 9 -6
    -6 9 -7
    -6 9 -8
    -6 9 -9
    -6 9 -10
    -6 9 -11
    -6 9 -12
    -6 9 -13
    -6 9 -14
    -6 9 -15
    6 10 -12
    6 10 -11
    6 10 -10
    6 10 -9
    6 -10 -8
    6 10 -7
    6 10 -6
    6 10 -5
    6 10 -4
    6 10 -3
    6 10 -2
    6 10 -1
    6 10 0
    6 10 1
    -6 10 -2
    6 10 3
    6 10 4
    -6 10 -5
    -6 10 -6
    -6 10 -7
    -6 10 -8
    -6 10 -9
    -6 10 -10
    -6 10 -11
    -6 10 -12
    -6 10 -13
    -6 10 -14
    6 11 -12
    6 11 -11
    6 11 -10
    6 11 -9
    6 11 -8
    6 11 -7
    6 11 -6
    6 11 -5
    6 11 -4
    6 11 -3
    6 11 -2
    6 11 -1
    -6 11 0
    6 11 1
    -6 11 -2
    6 11 3
    -6 11 -4
    6 11 5
    -6 11 -6
    -6 11 -7
    -6 11 -8
    -6 11 -9
    -6 11 -10
    -6 11 -11
    -6 11 -12
    -6 11 -13
    6 12 -12
    6 12 -11
    6 12 -10
    6 12 -9
    6 12 -8
    6 12 -7
    6 12 -6
    6 12 -5
    6 12 -4
    6 12 -3
    6 12 -2
    6 12 -1
    6 12 0
    -6 12 -1
    6 12 2
    6 12 3
    6 12 4
    -6 12 -5
    -6 12 -6
    -6 12 -7
    -6 12 -8
    -6 12 -9
    -6 12 -10
    -6 12 -11
    -6 12 -12
    6 13 -12
    6 13 -11
    6 13 -10
    6 13 -9
    6 13 -8
    6 13 -7
    6 13 -6
    6 13 -5
    6 13 -4
    6 13 -3
    6 13 -2
    6 13 -1
    6 13 0
    6 13 1
    -6 13 -2
    6 13 3
    6 13 4
    6 13 5
    -6 13 -6
    -6 13 -7
    -6 13 -8
    -6 13 -9
    -6 13 -10
    -6 13 -11
    6 14 -12
    6 14 -11
    6 14 -10
    6 14 -9
    6 14 -8
    6 14 -7
    6 14 -6
    6 14 -5
    6 14 -4
    6 14 -3
    6 14 -2
    6 14 -1
    6 14 0
    6 14 1
    6 14 2
    6 14 3
    6 14 4
    6 14 5
    -6 14 -6
    -6 14 -7
    -6 14 -8
    -6 14 -9
    6 15 -12
    6 15 -11
    6 15 -10
    6 15 -9
    6 15 -8
    6 15 -7
    6 15 -6
    6 15 -5
    6 15 -4
    6 15 -3
    6 15 -2
    6 15 -1
    6 15 0
    6 15 1
    6 15 2
    6 15 3
    6 15 4
    6 15 5
    6 16 -12
    6 16 -11
    6 16 -10
    6 16 -9
    6 16 -8
    6 16 -7
    6 16 -6
    6 16 -5
    6 16 -4
    6 16 -3
    6 16 -2
    6 16 -1
    6 16 0
    6 16 1
    6 16 2
    6 16 3
    6 16 4
    6 16 5
    6 17 -6
    6 17 -5
    6 17 -4
    6 17 -3
    6 17 -2
    6 17 -1
    6 17 0
    -7 0 22
    -7 0 20
    -7 0 18
    -7 0 16
    -7 0 14
    7 0 -12
    7 0 -10
    7 0 -8
    7 0 -6
    7 0 -4
    7 0 -2
    7 0 0
    7 0 2
    7 0 4
    -7 0 -6
    -7 0 -8
    -7 0 -10
    7 0 12
    7 0 14
    7 0 16
    -7 -1 23
    -7 -1 22
    -7 -1 21
    -7 -1 20
    -7 -1 19
    -7 -1 18
    -7 -1 17
    -7 -1 16
    -7 -1 15
    -7 -1 14
    -7 -1 13
    7 -1 -12
    7 -1 -11
    7 -1 -10
    7 -1 -9
    7 1 -8
    7 1 -7
    7 1 -6
    -7 -1 5
    -7 1 4
    -7 1 3
    -7 1 2
    -7 1 1
    -7 1 0
    -7 1 -1
    7 1 2
    7 -1 3
    7 -1 4
    7 -1 5
    -7 1 -6
    -7 1 -7
    7 1 8
    7 1 9
    7 1 10
    7 1 11
    7 1 12
    7 1 13
    7 1 14
    7 1 15
    7 1 16
    -7 -2 23
    -7 -2 22
    -7 -2 21
    -7 -2 20
    -7 -2 19
    -7 -2 18
    -7 -2 17
    -7 -2 16
    -7 -2 15
    -7 -2 14
    -7 -2 13
    7 -2 -12
    7 -2 -11
    7 2 -10
    7 2 -9
    7 2 -8
    7 2 -7
    7 2 -6
    -7 -2 5
    -7 -2 4
    -7 -2 3
    -7 -2 2
    -7 2 1
    -7 2 0
    -7 2 -1
    7 2 2
    7 2 3
    -7 2 -4
    -7 2 -5
    -7 2 -6
    7 2 7
    7 2 8
    7 2 9
    7 2 10
    7 2 11
    7 2 12
    7 2 13
    7 2 14
    7 2 15
    7 2 16
    -7 -3 23
    -7 -3 22
    -7 -3 21
    -7 -3 20
    -7 -3 19
    -7 -3 18
    -7 -3 17
    -7 -3 16
    -7 -3 15
    -7 -3 14
    7 3 -13
    7 -3 -12
    7 -3 -11
    7 -3 -10
    7 -3 -9
    7 -3 -8
    7 -3 -7
    7 -3 -6
    7 -3 -5
    7 -3 -4
    7 -3 -3
    7 -3 -2
    7 -3 -1
    7 -3 0
    7 -3 1
    7 -3 2
    7 -3 3
    -7 -3 -4
    -7 -3 -5
    -7 -3 -6
    7 3 7
    7 3 8
    7 3 9
    7 3 10
    7 3 11
    7 3 12
    7 3 13
    7 3 14
    7 3 15
    7 3 16
    -7 4 22
    -7 4 21
    -7 4 20
    -7 4 19
    -7 4 18
    -7 4 17
    -7 4 16
    -7 4 15
    -7 4 14
    7 -4 -12
    7 -4 -11
    7 -4 -10
    7 -4 -9
    7 -4 -8
    7 -4 -7
    7 -4 -6
    7 -4 -5
    7 -4 -4
    7 -4 -3
    7 -4 -2
    7 -4 -1
    7 -4 0
    7 -4 1
    7 -4 2
    7 -4 3
    7 -4 4
    7 -4 5
    -7 -4 -6
    -7 -4 -7
    -7 -4 -8
    -7 -4 -9
    7 4 10
    7 4 11
    7 4 12
    7 4 13
    7 4 14
    7 4 15
    7 4 16
    -7 5 22
    -7 5 21
    -7 5 20
    -7 5 19
    -7 5 18
    -7 5 17
    -7 5 16
    -7 5 15
    -7 5 14
    7 -5 -12
    7 -5 -11
    7 -5 -10
    7 -5 -9
    7 -5 -8
    7 -5 -7
    7 -5 -6
    7 -5 -5
    7 -5 -4
    7 -5 -3
    7 -5 -2
    7 -5 -1
    7 -5 0
    7 -5 1
    7 -5 2
    7 -5 3
    7 -5 4
    7 -5 5
    -7 -5 -6
    -7 -5 -7
    -7 -5 -8
    -7 -5 -9
    -7 -5 -10
    -7 -5 -11
    7 5 12
    7 5 13
    7 5 14
    7 5 15
    7 5 16
    -7 6 20
    -7 6 19
    -7 6 18
    -7 6 17
    -7 6 16
    -7 6 15
    -7 6 14
    7 -6 -12
    7 -6 -11
    7 -6 -10
    7 -6 -9
    7 -6 -8
    7 -6 -7
    7 -6 -6
    7 -6 -5
    7 -6 -4
    7 -6 -3
    7 -6 -2
    7 -6 -1
    7 -6 0
    7 -6 1
    7 -6 2
    7 -6 3
    7 -6 4
    7 -6 5
    -7 -6 -6
    -7 -6 -7
    -7 -6 -8
    -7 -6 -9
    -7 -6 -10
    -7 -6 -11
    -7 -6 -12
    -7 -6 -13
    -7 -6 -14
    7 6 15
    -7 7 21
    -7 7 20
    -7 7 19
    -7 7 18
    -7 7 17
    -7 7 16
    -7 7 15
    -7 7 14
    -7 7 13
    7 -7 -12
    7 -7 -11
    7 -7 -10
    7 -7 -9
    7 7 -8
    7 7 -7
    7 7 -6
    7 7 -5
    7 7 -4
    7 7 -3
    7 7 -2
    7 7 -1
    7 7 0
    7 7 1
    -7 7 -2
    7 -7 3
    7 -7 4
    7 -7 5
    -7 7 -6
    -7 -7 -7
    -7 7 -8
    -7 7 -9
    -7 7 -10
    -7 7 -11
    -7 7 -12
    -7 7 -13
    -7 7 -14
    -7 -7 -15
    -7 8 20
    -7 8 17
    -7 8 16
    -7 8 15
    -7 8 14
    -7 8 13
    7 -8 -12
    7 -8 -11
    7 8 -10
    7 8 -9
    7 8 -8
    7 8 -7
    7 8 -6
    7 8 -5
    7 8 -4
    7 8 -3
    7 8 -2
    7 8 -1
    7 8 0
    7 8 1
    7 8 2
    7 8 3
    -7 8 -4
    7 -8 5
    -7 8 -6
    -7 8 -7
    -7 8 -8
    -7 8 -9
    -7 8 -10
    -7 8 -11
    -7 8 -12
    -7 8 -13
    -7 -8 -14
    -7 9 19
    -7 9 15
    -7 9 14
    -7 9 13
    7 9 -12
    7 9 -11
    7 9 -10
    7 9 -9
    7 9 -8
    7 9 -7
    7 9 -6
    7 9 -5
    7 9 -4
    7 9 -3
    7 9 -2
    -7 9 1
    7 9 0
    7 9 1
    7 9 2
    7 9 3
    -7 9 -4
    -7 9 -5
    -7 9 -6
    -7 9 -7
    -7 9 -8
    -7 9 -9
    -7 9 -10
    -7 9 -11
    -7 9 -12
    -7 9 -13
    -7 10 17
    -7 10 16
    7 -10 -15
    -7 10 13
    7 10 -12
    7 10 -11
    7 10 -10
    7 10 -9
    7 10 -8
    7 10 -7
    7 10 -6
    7 10 -5
    7 10 -4
    7 10 -3
    7 10 -2
    -7 10 1
    -7 10 0
    7 10 1
    7 10 2
    7 10 3
    7 10 4
    -7 10 -5
    -7 10 -6
    -7 10 -7
    -7 10 -8
    -7 10 -9
    -7 10 -10
    -7 10 -11
    -7 10 -12
    7 -11 -16
    -7 11 15
    -7 11 14
    7 -11 -13
    7 11 -12
    7 11 -11
    7 11 -10
    7 11 -9
    7 11 -8
    7 11 -7
    7 11 -6
    7 11 -5
    7 11 -4
    7 11 -3
    7 11 -2
    7 11 -1
    7 11 0
    7 11 1
    7 11 2
    7 11 3
    7 11 4
    7 11 5
    -7 11 -6
    -7 11 -7
    -7 11 -8
    -7 11 -9
    -7 11 -10
    -7 11 -11
    7 -12 -13
    7 12 -12
    7 12 -11
    7 12 -10
    7 12 -9
    7 12 -8
    7 12 -7
    7 12 -6
    7 12 -5
    7 12 -4
    7 12 -3
    7 12 -2
    7 12 -1
    7 12 0
    7 12 1
    7 12 2
    7 12 3
    7 12 4
    -7 12 -5
    -7 12 -6
    -7 12 -7
    -7 12 -8
    -7 12 -9
    7 13 -12
    7 13 -11
    7 13 -10
    7 13 -9
    7 13 -8
    7 13 -7
    7 13 -6
    7 13 -5
    7 13 -4
    7 13 -3
    7 13 -2
    7 13 -1
    7 13 0
    7 13 1
    7 13 2
    7 13 3
    7 13 4
    7 13 5
    -7 13 -6
    -7 13 -7
    -7 13 -8
    7 14 -12
    7 14 -11
    7 14 -10
    7 14 -9
    7 14 -8
    7 14 -7
    7 14 -6
    7 14 -5
    7 14 -4
    7 14 -3
    7 14 -2
    7 14 -1
    7 14 0
    7 14 1
    7 14 2
    7 14 3
    -7 14 -4
    7 14 5
    -7 14 -6
    7 15 -11
    7 15 -10
    7 15 -9
    7 15 -8
    7 15 -7
    7 15 -6
    7 15 -5
    7 15 -4
    7 15 -3
    7 15 -2
    7 15 -1
    7 15 0
    7 15 1
    7 15 2
    7 15 3
    7 15 4
    7 15 5
    7 16 -4
    7 16 -3
    7 16 -2
    -7 -16 1
    -7 -16 0
    -8 0 22
    -8 0 20
    -8 0 18
    -8 0 16
    -8 0 14
    8 0 -12
    8 0 -10
    8 0 -8
    8 0 -6
    8 0 -4
    8 0 -2
    -8 0 0
    -8 0 -2
    -8 0 -4
    -8 0 -6
    -8 0 -8
    -8 0 -10
    -8 0 -12
    -8 0 -14
    -8 -1 22
    -8 -1 21
    -8 -1 20
    -8 -1 19
    -8 -1 18
    -8 -1 17
    -8 -1 16
    -8 -1 15
    -8 -1 14
    -8 -1 13
    8 -1 -12
    8 -1 -11
    8 -1 -10
    8 -1 -9
    8 -1 -8
    8 -1 -7
    8 -1 -6
    8 -1 -5
    8 -1 -4
    8 -1 -3
    8 -1 -2
    8 -1 -1
    8 -1 0
    8 -1 1
    -8 1 -2
    -8 1 -3
    -8 1 -4
    -8 1 -5
    -8 1 -6
    -8 1 -7
    -8 1 -8
    -8 1 -9
    -8 1 -10
    -8 1 -11
    -8 1 -12
    -8 -1 -13
    -8 -1 -14
    -8 -2 22
    -8 -2 21
    -8 -2 20
    -8 -2 19
    -8 -2 18
    -8 -2 17
    -8 -2 16
    -8 -2 15
    -8 -2 14
    8 2 -13
    8 -2 -12
    8 -2 -11
    8 -2 -10
    8 2 -9
    8 2 -8
    8 2 -7
    8 2 -6
    8 2 -5
    -8 -2 4
    8 2 -3
    8 2 -2
    -8 -2 1
    -8 -2 0
    -8 2 -1
    -8 2 -2
    8 -2 3
    8 -2 4
    8 -2 5
    -8 2 -6
    -8 2 -7
    -8 2 -8
    -8 2 -9
    -8 -2 -10
    -8 -2 -11
    -8 -2 -12
    -8 -2 -13
    -8 -2 -14
    -8 -3 22
    -8 -3 21
    -8 -3 20
    -8 -3 19
    -8 -3 18
    -8 -3 17
    -8 -3 16
    -8 -3 15
    -8 3 14
    8 -3 -12
    8 3 -11
    8 -3 -10
    8 3 -9
    8 3 -8
    8 3 -7
    8 -3 -6
    8 -3 -5
    8 -3 -4
    8 -3 -3
    8 -3 -2
    -8 -3 1
    -8 -3 0
    -8 -3 -1
    8 -3 2
    -8 -3 -3
    8 -3 4
    8 -3 5
    -8 -3 -6
    -8 -3 -7
    -8 -3 -8
    -8 -3 -9
    -8 -3 -10
    -8 -3 -11
    8 3 12
    8 3 13
    8 3 14
    -8 4 21
    -8 4 20
    -8 4 19
    -8 4 18
    -8 4 17
    8 4 -16
    -8 4 15
    -8 4 14
    8 4 -13
    8 -4 -12
    8 -4 -11
    8 -4 -10
    8 -4 -9
    8 -4 -8
    8 -4 -7
    8 -4 -6
    8 -4 -5
    8 -4 -4
    8 -4 -3
    8 -4 -2
    8 -4 -1
    8 -4 0
    8 -4 1
    -8 -4 -2
    -8 -4 -3
    -8 -4 -4
    -8 -4 -5
    -8 -4 -6
    -8 -4 -7
    -8 -4 -8
    -8 -4 -9
    -8 -4 -10
    -8 -4 -11
    -8 -4 -12
    8 4 13
    8 4 14
    -8 5 20
    -8 5 19
    -8 5 18
    -8 5 17
    -8 5 16
    -8 5 15
    -8 5 14
    8 -5 -12
    8 -5 -11
    8 -5 -10
    8 -5 -9
    8 -5 -8
    8 -5 -7
    8 -5 -6
    8 -5 -5
    8 -5 -4
    8 -5 -3
    8 -5 -2
    8 -5 -1
    8 -5 0
    8 -5 1
    8 -5 2
    8 -5 3
    8 -5 4
    -8 -5 -5
    -8 -5 -6
    -8 -5 -7
    -8 -5 -8
    -8 -5 -9
    -8 -5 -10
    -8 -5 -11
    -8 -5 -12
    -8 -5 -13
    -8 6 20
    -8 6 19
    -8 6 18
    -8 6 17
    -8 6 16
    -8 6 15
    8 6 -14
    8 -6 -12
    8 -6 -11
    8 -6 -10
    8 -6 -9
    8 -6 -8
    8 -6 -7
    8 -6 -6
    8 -6 -5
    8 -6 -4
    8 -6 -3
    8 -6 -2
    8 -6 -1
    8 -6 0
    8 -6 1
    8 -6 2
    8 -6 3
    8 -6 4
    8 -6 5
    -8 -6 -6
    -8 -6 -7
    -8 -6 -8
    -8 -6 -9
    -8 -6 -10
    -8 -6 -11
    -8 -6 -12
    -8 -6 -13
    -8 7 19
    -8 7 18
    -8 7 17
    -8 7 16
    -8 7 15
    -8 7 14
    8 7 -12
    8 7 -11
    8 -7 -10
    8 -7 -9
    8 -7 -8
    8 -7 -7
    8 7 -6
    8 -7 -5
    8 7 -4
    8 -7 -3
    -8 -7 2
    8 -7 -1
    8 -7 0
    8 -7 1
    8 -7 2
    -8 7 -3
    -8 7 -4
    -8 7 -5
    -8 7 -6
    -8 7 -7
    -8 7 -8
    -8 7 -9
    -8 7 -10
    -8 7 -11
    -8 7 -12
    -8 8 19
    -8 8 18
    -8 8 17
    -8 8 16
    -8 8 15
    -8 8 14
    8 8 -13
    8 8 -12
    8 8 -11
    8 8 -10
    8 8 -9
    8 8 -8
    8 8 -7
    8 8 -6
    8 8 -5
    8 8 -4
    8 8 -3
    -8 -8 2
    -8 -8 1
    -8 -8 0
    -8 -8 -1
    -8 -8 -2
    -8 8 -3
    -8 8 -4
    -8 8 -5
    -8 8 -6
    -8 8 -7
    -8 8 -8
    -8 8 -9
    -8 8 -10
    -8 8 -11
    -8 9 18
    -8 9 17
    -8 9 16
    -8 9 15
    -8 9 14
    8 9 -13
    8 9 -12
    8 9 -11
    8 9 -10
    8 9 -9
    8 9 -8
    8 9 -7
    8 9 -6
    8 9 -5
    8 9 -4
    8 9 -3
    -8 9 2
    -8 -9 1
    -8 -9 0
    -8 -9 -1
    -8 9 -2
    -8 9 -3
    -8 9 -4
    -8 9 -5
    -8 9 -6
    -8 9 -7
    -8 9 -8
    -8 9 -9
    -8 9 -10
    -8 10 17
    -8 10 16
    -8 10 15
    -8 10 14
    8 10 -13
    8 10 -12
    8 10 -11
    8 10 -10
    8 10 -9
    8 10 -8
    8 10 -7
    8 10 -6
    8 10 -5
    8 10 -4
    8 10 -3
    8 10 -2
    8 10 -1
    8 10 0
    8 10 1
    -8 -10 -2
    -8 10 -3
    -8 10 -4
    -8 10 -5
    -8 10 -6
    -8 10 -7
    -8 10 -8
    -8 10 -9
    -8 11 16
    -8 11 15
    -8 11 14
    -8 11 13
    8 11 -12
    8 11 -11
    8 11 -10
    8 11 -9
    8 11 -8
    8 11 -7
    8 11 -6
    8 11 -5
    8 11 -4
    8 11 -3
    -8 11 2
    8 11 -1
    8 11 0
    8 11 1
    8 11 2
    -8 11 -3
    -8 11 -4
    -8 11 -5
    -8 11 -6
    -8 11 -7
    -8 11 -8
    -8 12 15
    -8 12 14
    8 12 -13
    8 12 -12
    8 12 -11
    8 12 -10
    8 12 -9
    8 12 -8
    8 12 -7
    8 12 -6
    8 12 -5
    8 12 -4
    8 12 -3
    8 12 -2
    -8 12 1
    8 12 0
    -8 12 -1
    8 12 2
    -8 12 -3
    -8 12 -4
    -8 12 -5
    -8 12 -6
    -8 12 -7
    8 13 -13
    8 13 -12
    8 13 -11
    8 13 -10
    8 13 -9
    8 13 -8
    8 13 -7
    8 13 -6
    8 13 -5
    8 13 -4
    8 13 -3
    8 13 -2
    8 13 -1
    -8 13 0
    8 13 1
    -8 13 -2
    8 13 3
    8 13 4
    -8 13 -5
    8 14 -10
    8 14 -9
    8 14 -8
    8 14 -7
    8 14 -6
    8 14 -5
    8 14 -4
    8 14 -3
    8 14 -2
    8 14 -1
    8 14 0
    8 14 1
    8 14 2
    -9 0 20
    -9 0 18
    -9 0 16
    -9 0 14
    9 0 -12
    9 0 -10
    9 0 -8
    9 0 -6
    9 0 -4
    -9 0 2
    -9 0 0
    -9 0 -2
    -9 0 -4
    -9 0 -6
    -9 0 -8
    -9 0 -10
    -9 -1 20
    -9 -1 19
    -9 -1 18
    -9 -1 17
    -9 -1 16
    -9 -1 15
    -9 -1 14
    9 -1 -13
    9 -1 -12
    9 -1 -11
    9 -1 -10
    9 -1 -9
    9 -1 -8
    9 -1 -7
    9 -1 -6
    9 -1 -5
    -9 -1 4
    -9 -1 3
    -9 -1 2
    -9 -1 1
    -9 1 0
    -9 1 -1
    -9 1 -2
    -9 1 -3
    -9 1 -4
    -9 1 -5
    -9 1 -6
    -9 1 -7
    -9 1 -8
    -9 1 -9
    -9 -1 -10
    -9 -1 -11
    -9 -2 20
    -9 -2 19
    -9 -2 18
    -9 -2 17
    -9 -2 16
    -9 2 15
    -9 -2 14
    9 -2 -13
    9 -2 -12
    9 -2 -11
    9 -2 -10
    9 -2 -9
    9 -2 -8
    9 -2 -7
    9 -2 -6
    9 -2 -5
    9 -2 -4
    9 -2 -3
    9 -2 -2
    9 -2 -1
    9 -2 0
    9 -2 1
    -9 -2 -2
    9 -2 3
    9 -2 4
    -9 -2 -5
    -9 -2 -6
    -9 -2 -7
    -9 -2 -8
    -9 -2 -9
    -9 -2 -10
    -9 -2 -11
    -9 3 19
    -9 3 18
    -9 3 17
    -9 3 16
    -9 3 15
    9 3 -14
    9 -3 -13
    9 -3 -12
    9 -3 -11
    9 -3 -10
    9 3 -9
    9 3 -8
    9 3 -7
    9 3 -6
    9 3 -5
    9 3 -4
    -9 -3 3
    -9 -3 2
    -9 -3 1
    -9 -3 0
    -9 -3 -1
    9 -3 2
    9 -3 3
    9 -3 4
    -9 -3 -5
    -9 -3 -6
    -9 -3 -7
    -9 -3 -8
    -9 -3 -9
    -9 -3 -10
    -9 -3 -11
    -9 4 19
    -9 4 18
    -9 4 17
    9 4 -16
    9 4 -15
    9 4 -14
    9 4 -13
    9 4 -12
    9 4 -11
    9 4 -10
    9 4 -9
    9 4 -8
    9 4 -7
    9 4 -6
    9 4 -5
    9 4 -4
    -9 -4 3
    -9 -4 2
    -9 -4 1
    -9 -4 0
    -9 -4 -1
    -9 -4 -2
    -9 -4 -3
    -9 -4 -4
    -9 -4 -5
    -9 -4 -6
    -9 -4 -7
    -9 -4 -8
    -9 -4 -9
    -9 -4 -10
    9 5 -19
    -9 5 18
    -9 5 17
    9 5 -16
    -9 5 15
    9 5 -13
    9 5 -12
    9 5 -11
    9 5 -10
    9 5 -9
    9 5 -8
    9 5 -7
    9 5 -6
    9 -5 -5
    9 -5 -4
    -9 -5 3
    -9 -5 2
    -9 -5 1
    -9 -5 0
    -9 -5 -1
    -9 -5 -2
    -9 -5 -3
    -9 -5 -4
    -9 -5 -5
    -9 -5 -6
    -9 -5 -7
    -9 -5 -8
    -9 -5 -9
    -9 -5 -10
    9 -5 11
    -9 6 18
    9 6 -17
    9 6 -16
    -9 6 15
    9 6 -14
    9 6 -13
    9 6 -12
    9 6 -11
    9 6 -10
    9 6 -9
    9 6 -8
    9 6 -7
    9 6 -6
    9 -6 -5
    9 -6 -4
    9 -6 -3
    -9 -6 2
    -9 -6 1
    -9 -6 0
    -9 -6 -1
    -9 -6 -2
    -9 -6 -3
    -9 -6 -4
    -9 -6 -5
    -9 -6 -6
    -9 -6 -7
    -9 -6 -8
    -9 -6 -9
    9 -6 10
    9 7 -17
    -9 7 16
    -9 7 15
    -9 7 14
    9 7 -13
    9 7 -12
    9 7 -11
    9 7 -10
    9 7 -9
    9 7 -8
    9 7 -7
    9 7 -6
    9 -7 -5
    9 -7 -4
    9 -7 -3
    -9 -7 2
    -9 -7 1
    -9 -7 0
    -9 -7 -1
    -9 -7 -2
    -9 -7 -3
    -9 7 -4
    -9 7 -5
    -9 7 -6
    -9 7 -7
    -9 7 -8
    -9 7 -9
    -9 8 16
    9 8 -15
    -9 8 14
    9 8 -13
    9 8 -12
    9 8 -11
    9 8 -10
    9 8 -9
    9 8 -8
    9 8 -7
    9 8 -6
    9 8 -5
    9 8 -4
    9 -8 -3
    -9 -8 2
    -9 -8 1
    -9 -8 0
    -9 -8 -1
    -9 -8 -2
    -9 -8 -3
    -9 8 -4
    -9 8 -5
    -9 8 -6
    -9 8 -7
    -9 8 -8
    -9 9 15
    -9 9 14
    9 9 -13
    9 9 -12
    9 9 -11
    9 9 -10
    9 9 -9
    9 9 -8
    9 9 -7
    9 9 -6
    9 -9 -5
    9 -9 -4
    9 9 -3
    -9 -9 2
    -9 -9 1
    -9 -9 0
    -9 -9 -1
    -9 -9 -2
    -9 -9 -3
    -9 -9 -4
    -9 9 -5
    -9 9 -6
    -9 9 -7
    -9 10 14
    9 10 -13
    9 10 -12
    9 10 -11
    9 10 -10
    9 10 -9
    9 10 -8
    9 10 -7
    9 10 -6
    9 10 -5
    9 -10 -4
    9 10 -3
    9 -10 -2
    -9 -10 1
    -9 10 0
    -9 -10 -1
    -9 -10 -2
    -9 10 -3
    -9 10 -4
    -9 10 -5
    -9 10 -6
    9 11 -13
    9 11 -12
    9 11 -11
    9 11 -10
    9 11 -9
    9 11 -8
    9 11 -7
    9 11 -6
    9 11 -5
    9 -11 -4
    9 11 -3
    9 11 -2
    -9 -11 1
    -9 11 0
    -9 -11 -1
    -9 -11 -2
    -9 -11 -3
    -9 11 -4
    -9 11 -5
    9 12 -11
    9 12 -10
    9 12 -9
    9 12 -8
    9 12 -7
    9 -12 -6
    9 12 -5
    9 12 -4
    9 12 -3
    -9 12 2
    -9 -12 1
    -9 -12 0
    -9 -12 -1
    -9 -12 -2
    -9 13 3
    -9 13 2
    -9 13 1
    -10 0 18
    -10 0 16
    -10 0 14
    10 0 -12
    10 0 -10
    10 0 -8
    10 0 -6
    10 0 -4
    10 0 -2
    -10 0 0
    -10 0 -2
    -10 0 -4
    -10 0 -6
    -10 0 -8
    -10 -1 18
    -10 -1 17
    -10 -1 16
    -10 -1 15
    -10 1 14
    10 -1 -13
    10 -1 -12
    10 -1 -11
    10 -1 -10
    10 -1 -9
    10 -1 -8
    10 -1 -7
    10 -1 -6
    10 -1 -5
    10 -1 -4
    -10 -1 3
    -10 -1 2
    -10 -1 1
    -10 -1 0
    -10 -1 -1
    -10 -1 -2
    -10 -1 -3
    -10 -1 -4
    -10 -1 -5
    -10 -1 -6
    -10 -1 -7
    -10 -1 -8
    -10 2 17
    -10 2 16
    -10 2 14
    10 -2 -13
    10 -2 -12
    10 -2 -11
    10 -2 -10
    10 -2 -9
    10 -2 -8
    10 -2 -7
    10 -2 -6
    10 -2 -5
    10 -2 -4
    -10 -2 3
    -10 -2 2
    -10 -2 1
    -10 -2 0
    -10 -2 -1
    -10 -2 -2
    -10 -2 -3
    -10 -2 -4
    -10 -2 -5
    -10 -2 -6
    -10 -2 -7
    -10 -2 -8
    -10 3 17
    -10 3 15
    -10 3 14
    10 -3 -13
    10 -3 -12
    10 -3 -11
    10 -3 -10
    10 -3 -9
    10 -3 -8
    10 -3 -7
    10 -3 -6
    10 -3 -5
    10 -3 -4
    10 -3 -3
    -10 -3 2
    10 -3 -1
    10 -3 0
    10 -3 1
    10 -3 2
    10 -3 3
    -10 -3 -4
    -10 -3 -5
    -10 -3 -6
    -10 -3 -7
    -10 4 16
    -10 4 15
    10 4 -14
    10 -4 -13
    10 -4 -12
    10 -4 -11
    10 -4 -10
    10 -4 -9
    10 4 -8
    10 4 -7
    10 4 -6
    10 4 -5
    10 4 -4
    10 4 -3
    -10 -4 2
    10 -4 -1
    10 -4 0
    10 -4 1
    10 -4 2
    10 -4 3
    10 -4 4
    -10 -4 -5
    -10 -4 -6
    -10 -4 -7
    10 5 -17
    -10 5 16
    -10 5 15
    10 5 -14
    10 5 -13
    10 -5 -12
    10 5 -11
    10 5 -10
    10 5 -9
    10 5 -8
    10 -5 -7
    10 5 -6
    10 5 -5
    10 5 -4
    10 5 -3
    -10 -5 2
    -10 -5 1
    -10 -5 0
    -10 -5 -1
    -10 -5 -2
    10 -5 3
    -10 -5 -4
    -10 -5 -5
    -10 -5 -6
    10 6 -16
    10 6 -15
    10 6 -13
    10 6 -12
    10 6 -11
    10 6 -10
    10 6 -9
    10 6 -8
    10 -6 -7
    10 6 -6
    10 6 -5
    10 6 -4
    10 6 -3
    -10 -6 2
    -10 -6 1
    -10 -6 0
    -10 -6 -1
    -10 -6 -2
    -10 -6 -3
    -10 -6 -4
    -10 -6 -5
    -10 6 -6
    10 7 -15
    10 7 -14
    10 7 -13
    10 7 -12
    10 7 -11
    10 7 -10
    10 7 -9
    10 7 -8
    10 -7 -7
    10 -7 -6
    10 -7 -5
    10 7 -4
    10 7 -3
    -10 -7 2
    -10 -7 1
    -10 -7 0
    -10 -7 -1
    -10 -7 -2
    -10 -7 -3
    -10 -7 -4
    -10 7 -5
    10 8 -13
    10 8 -12
    10 8 -11
    10 8 -10
    10 8 -9
    10 8 -8
    10 8 -7
    10 8 -6
    10 -8 -5
    10 8 -4
    10 8 -3
    10 8 -2
    -10 -8 1
    -10 -8 0
    -10 -8 -1
    -10 -8 -2
    -10 -8 -3
    -10 8 -4
    10 9 -12
    10 9 -11
    10 9 -10
    10 9 -9
    10 9 -8
    10 9 -7
    10 -9 -6
    10 9 -5
    10 9 -4
    10 9 -3
    10 9 -2
    -10 -9 1
    -10 -9 0
    -10 -9 -1
    -10 -9 -2
    10 9 3
    10 10 -9
    10 10 -8
    10 10 -7
    10 10 -6
    10 10 -5
    10 10 -4
    10 10 -3
    10 10 -2
    -10 -10 1
    -10 -10 0
    11 0 -14
    11 0 -12
    11 0 -10
    11 0 -8
    11 0 -6
    11 0 -4
    11 0 -2
    11 0 0
    11 0 2
    11 1 -14
    11 -1 -13
    11 -1 -12
    11 -1 -11
    11 -1 -10
    11 1 -9
    11 -1 -8
    11 -1 -7
    11 -1 -6
    11 -1 -5
    11 -1 -4
    11 -1 -3
    11 -1 -2
    11 -1 -1
    11 -1 0
    -11 -1 -1
    -11 -1 -2
    -11 -1 -3
    11 -2 -14
    11 -2 -13
    11 -2 -12
    11 -2 -11
    11 -2 -10
    11 -2 -9
    11 -2 -8
    11 -2 -7
    11 -2 -6
    11 -2 -5
    11 -2 -4
    11 -2 -3
    -11 -2 2
    -11 -2 1
    -11 -2 0
    -11 -2 -1
    -11 -2 -2
    -11 -2 -3
    11 -3 -14
    11 -3 -13
    11 -3 -12
    11 -3 -11
    11 -3 -10
    11 -3 -9
    11 -3 -8
    11 -3 -7
    11 -3 -6
    11 -3 -5
    11 -3 -4
    11 -3 -3
    -11 -3 2
    -11 -3 1
    -11 -3 0
    -11 -3 -1
    -11 -3 -2
    11 -3 3
    11 -4 -13
    11 -4 -12
    11 -4 -11
    11 -4 -10
    11 -4 -9
    11 -4 -8
    11 -4 -7
    11 -4 -6
    11 -4 -5
    11 -4 -4
    11 -4 -3
    11 -4 -2
    -11 -4 1
    -11 -4 0
    -11 -4 -1
    -11 -4 -2
    11 -5 -11
    11 -5 -10
    11 -5 -9
    11 -5 -8
    11 -5 -7
    11 -5 -6
    11 -5 -5
    11 -5 -4
    11 -5 -3
    -11 -5 2
    11 -5 -1
    -11 -5 0
    11 -5 1
    11 6 -10
    11 6 -9
    11 6 -8
    11 6 -7
    11 6 -6
    11 6 -5
    11 6 -4
    11 6 -3
    11 6 -2
    11 -6 -1
    -11 -6 0
    11 7 -6
    11 7 -5
    11 7 -4
    -11 -7 1
_diffrn_reflns_number     10509
_diffrn_reflns_av_R_equivalents     0.0476
_diffrn_reflns_av_unetI/netI     0.0170
_diffrn_reflns_theta_min     2.18
_diffrn_reflns_theta_max     37.08
_diffrn_reflns_theta_full     25.2417
_diffrn_measured_fraction_theta_max     0.9660
_diffrn_measured_fraction_theta_full     0.9921
_diffrn_reflns_limit_h_min     -11
_diffrn_reflns_limit_h_max     11
_diffrn_reflns_limit_k_min     -20
_diffrn_reflns_limit_k_max     20
_diffrn_reflns_limit_l_min     -25
_diffrn_reflns_limit_l_max     25
_diffrn_radiation_probe     x-ray
_refine_special_details
;
NoSpherA2 refinement, some displacement ellipsoid restraints used.
 Non-merohedral twinning was handled with CrysAlisPro, twin law [-1 0 0 / 0 -1
 0 / 0.9467 0 1] and refined twin scale factor 0.4990(6).
;
_reflns_number_total     10509
_reflns_number_gt     9767
_reflns_threshold_expression     I>=2u(I)
_refine_ls_structure_factor_coef     Fsqd
_refine_ls_matrix_type     full
_refine_ls_R_factor_all     0.0319
_refine_ls_R_factor_gt     0.0295
_refine_ls_wR_factor_gt     0.0833
_refine_ls_wR_factor_ref     0.0856
_refine_ls_goodness_of_fit_ref     1.0357
_refine_ls_restrained_S_all     1.0302
_refine_ls_number_reflns     10509
_refine_ls_number_parameters     260
_refine_ls_number_restraints     111
_refine_ls_number_constraints     0
_refine_ls_hydrogen_treatment     refall
_refine_ls_weighting_scheme     calc
_refine_ls_weighting_details
              'w=1/[\s^2^(Fo^2^)+(0.0571P)^2^+0.1359P] where P=(Fo^2^+2Fc^2^)/3'
_atom_sites_solution_primary     direct
_refine_ls_shift/su_max     -0.0006
_refine_ls_shift/su_mean     0.0001
_refine_diff_density_max     1.0191
_refine_diff_density_min     -0.4650
loop_
    _atom_type_symbol
    _atom_type_scat_dispersion_source
    _atom_type_scat_dispersion_real
    _atom_type_scat_dispersion_imag
    _atom_type_scat_source
    B 'Brennan, Cowan, Rev. Sci. Instrum., 1992, 63, 850' 0.00156 0.00068
                             'NoSpherA2: Chem.Sci. 2021, DOI:10.1039/D0SC05526C'
    C 'Brennan, Cowan, Rev. Sci. Instrum., 1992, 63, 850' 0.00313 0.00162
                             'NoSpherA2: Chem.Sci. 2021, DOI:10.1039/D0SC05526C'
    F 'Brennan, Cowan, Rev. Sci. Instrum., 1992, 63, 850' 0.01756 0.01033
                             'NoSpherA2: Chem.Sci. 2021, DOI:10.1039/D0SC05526C'
    H 'Brennan, Cowan, Rev. Sci. Instrum., 1992, 63, 850' 0.00000 0.00000
                             'NoSpherA2: Chem.Sci. 2021, DOI:10.1039/D0SC05526C'
    N 'Brennan, Cowan, Rev. Sci. Instrum., 1992, 63, 850' 0.00612 0.00332
                             'NoSpherA2: Chem.Sci. 2021, DOI:10.1039/D0SC05526C'
    Ni 'Brennan, Cowan, Rev. Sci. Instrum., 1992, 63, 850' 0.34081 1.11732
                             'NoSpherA2: Chem.Sci. 2021, DOI:10.1039/D0SC05526C'
    O 'Brennan, Cowan, Rev. Sci. Instrum., 1992, 63, 850' 0.01085 0.00610
                             'NoSpherA2: Chem.Sci. 2021, DOI:10.1039/D0SC05526C'
    S 'Brennan, Cowan, Rev. Sci. Instrum., 1992, 63, 850' 0.12485 0.12449
                             'NoSpherA2: Chem.Sci. 2021, DOI:10.1039/D0SC05526C'
_computing_data_collection
;
CrysAlisPro (Rigaku OD, 2024)
;
_computing_cell_refinement
;
CrysAlisPro (Rigaku OD, 2024)
;
_computing_data_reduction
;
CrysAlisPro (Rigaku OD, 2024)
;
_computing_structure_solution
;
SHELXS  (Sheldrick, 2008)
;
_computing_structure_refinement
;
<i>olex2.refine</i> (Bourhis <i>et al.</i>,  2015) and <i>NoSpherA2</i>
(Kleemiss <i>et al.</i>,  2021)
;
_computing_molecular_graphics
;
Olex2 (Dolomanov <i>et al.</i>,  2009) and MERCURY (Macrae <i>et
al.</i>,  2020)
;
_computing_publication_material
;
publCIF (Westrip, 2010)
;
loop_
    _atom_site_type_symbol
    _atom_site_label
    _atom_site_fract_x
    _atom_site_fract_y
    _atom_site_fract_z
    _atom_site_U_iso_or_equiv
    _atom_site_adp_type
    _atom_site_occupancy
    Ni Ni1 0.0 0.5 0.0 0.01554(3) Uani 1.000000
    S S1 0.51294(3) 0.714938(19) 0.195111(15) 0.02452(4) Uani 1.000000
    O O1 0.20854(7) 0.60036(5) 0.07412(4) 0.01866(9) Uani 1.000000
    O O2 -0.10841(9) 0.46202(6) 0.11422(5) 0.02351(10) Uani 1.000000
    H H2a -0.122(3) 0.3961(16) 0.1328(14) 0.051(4) Uani 1.000000
    H H2b -0.062(3) 0.5008(14) 0.1661(14) 0.038(5) Uani 1.000000
    N N2 -0.14605(7) 0.64682(5) -0.00535(5) 0.01763(10) Uani 1.000000
    C C1 -0.33236(9) 0.66168(7) -0.04418(6) 0.02221(13) Uani 1.000000
    H H1 -0.407(2) 0.5867(17) -0.0779(14) 0.051(5) Uani 1.000000
    C C2 -0.42673(10) 0.76294(8) -0.03927(6) 0.02484(15) Uani 1.000000
    H H2 -0.5776(18) 0.7711(16) -0.0713(13) 0.040(4) Uani 1.000000
    C C3 -0.32397(11) 0.84908(7) 0.01029(7) 0.02557(15) Uani 1.000000
    H H3 -0.3928(19) 0.9261(14) 0.0201(12) 0.035(4) Uani 1.000000
    C C4 -0.13057(10) 0.83255(6) 0.05346(6) 0.02240(13) Uani 1.000000
    H H4 -0.047(2) 0.8930(16) 0.0989(13) 0.043(4) Uani 1.000000
    C C5 -0.04442(9) 0.73122(6) 0.04249(5) 0.01673(10) Uani 1.000000
    C C6 0.16137(8) 0.69937(6) 0.08269(5) 0.01650(10) Uani 1.000000
    C C7 0.30595(9) 0.77502(6) 0.13156(5) 0.01887(11) Uani 1.000000
    C C8 0.31606(11) 0.89175(7) 0.13509(6) 0.02567(14) Uani 1.000000
    H H8 0.217(2) 0.9425(13) 0.1003(12) 0.059(5) Uani 1.000000
    C C9 0.49357(14) 0.92843(9) 0.18999(8) 0.03150(18) Uani 1.000000
    H H9 0.527(3) 1.0200(18) 0.206(2) 0.080(9) Uani 1.000000
    C C10 0.61176(13) 0.84113(9) 0.22691(7) 0.03060(17) Uani 1.000000
    H H10 0.754(2) 0.8531(17) 0.2664(15) 0.059(6) Uani 1.000000
    F F1 0.16379(8) 0.59372(6) 0.40965(5) 0.03488(13) Uani 1.000000
    F F2 -0.13872(8) 0.63709(9) 0.33296(5) 0.04540(19) Uani 1.000000
    F F3 0.08886(10) 0.58187(7) 0.25713(6) 0.04152(17) Uani 1.000000
    F F4 0.11487(11) 0.75000(6) 0.32510(6) 0.03963(15) Uani 1.000000
    B B1 0.05459(10) 0.63984(7) 0.33141(6) 0.01851(12) Uani 1.000000
loop_
    _atom_site_aniso_label
    _atom_site_aniso_U_11
    _atom_site_aniso_U_22
    _atom_site_aniso_U_33
    _atom_site_aniso_U_12
    _atom_site_aniso_U_13
    _atom_site_aniso_U_23
    Ni1 0.01687(5) 0.01203(5) 0.01510(6) 0.00016(3) -0.00211(4) -0.00188(4)
    S1 0.02372(7) 0.02472(9) 0.02122(9) -0.00632(5) -0.00344(6) 0.00232(7)
    O1 0.01799(17) 0.0133(2) 0.0212(2) 0.00127(13) -0.00320(15) -0.00312(18)
    O2 0.0323(2) 0.0169(3) 0.0205(3) -0.00054(18) 0.0039(2) -0.0011(2)
    H2a 0.081(11) 0.026(4) 0.040(8) -0.014(3) 0.002(6) 0.004(2)
    H2b 0.074(12) 0.017(7) 0.018(5) -0.007(5) -0.001(4) 0.003(3)
    N2 0.01724(19) 0.0151(2) 0.0179(3) 0.00239(15) -0.00166(16) 0.0000(2)
    C1 0.0179(2) 0.0233(3) 0.0222(3) 0.00361(19) -0.0023(2) 0.0012(3)
    H1 0.036(7) 0.034(6) 0.071(14) 0.002(3) -0.013(6) -0.014(4)
    C2 0.0200(2) 0.0272(4) 0.0264(4) 0.0085(2) 0.0031(2) 0.0062(3)
    H2 0.023(4) 0.043(8) 0.050(10) 0.012(2) -0.003(2) 0.002(5)
    C3 0.0258(3) 0.0207(3) 0.0317(4) 0.0097(2) 0.0094(3) 0.0045(3)
    H3 0.031(5) 0.028(5) 0.044(9) 0.014(2) 0.003(4) -0.001(3)
    C4 0.0249(3) 0.0150(3) 0.0280(4) 0.0045(2) 0.0072(2) -0.0007(3)
    H4 0.043(6) 0.024(7) 0.056(10) 0.005(3) 0.001(4) -0.016(4)
    C5 0.0192(2) 0.0119(2) 0.0180(3) 0.00215(16) 0.00177(18) -0.0002(2)
    C6 0.0182(2) 0.0127(3) 0.0167(3) -0.00050(16) -0.00035(18) -0.0018(2)
    C7 0.0222(2) 0.0147(3) 0.0178(3) -0.00397(17) 0.0005(2) -0.0022(2)
    C8 0.0301(3) 0.0187(3) 0.0265(4) -0.0087(2) 0.0025(3) -0.0015(3)
    H8 0.059(4) 0.030(4) 0.074(10) -0.0002(16) -0.018(3) 0.003(2)
    C9 0.0372(4) 0.0239(4) 0.0328(5) -0.0133(3) 0.0064(3) -0.0097(3)
    H9 0.062(8) 0.027(2) 0.12(2) -0.0111(14) -0.039(6) -0.0161(16)
    C10 0.0308(3) 0.0348(5) 0.0225(4) -0.0144(3) -0.0020(3) -0.0054(3)
    H10 0.042(3) 0.035(6) 0.080(13) -0.0138(15) -0.025(3) -0.006(3)
    F1 0.0359(2) 0.0336(3) 0.0294(3) 0.0018(2) -0.0050(2) 0.0100(3)
    F2 0.0210(2) 0.0763(6) 0.0379(4) -0.0031(2) 0.0043(2) 0.0044(4)
    F3 0.0493(3) 0.0429(4) 0.0327(3) -0.0044(3) 0.0096(3) -0.0207(3)
    F4 0.0557(3) 0.0152(3) 0.0485(5) -0.0017(2) 0.0129(3) 0.0015(3)
    B1 0.0191(2) 0.0171(3) 0.0180(3) -0.00108(19) 0.0011(2) -0.0020(3)
loop_
    _geom_bond_atom_site_label_1
    _geom_bond_atom_site_label_2
    _geom_bond_site_symmetry_2
    _geom_bond_distance
    _geom_bond_publ_flag
    Ni1 O1 3_565 2.0402(5) ?
    Ni1 O1 . 2.0402(5) ?
    Ni1 O2 3_565 2.0989(7) ?
    Ni1 O2 . 2.0989(7) ?
    Ni1 N2 3_565 2.0342(6) ?
    Ni1 N2 . 2.0342(6) ?
    S1 C7 . 1.7243(7) ?
    S1 C10 . 1.6924(9) ?
    O1 C6 . 1.2481(8) ?
    O2 H2a . 0.852(18) ?
    O2 H2b . 0.91(2) ?
    N2 C1 . 1.3321(8) ?
    N2 C5 . 1.3565(9) ?
    C1 H1 . 1.109(19) ?
    C1 C2 . 1.3958(11) ?
    C2 H2 . 1.075(13) ?
    C2 C3 . 1.3865(14) ?
    C3 H3 . 1.070(15) ?
    C3 C4 . 1.3950(11) ?
    C4 H4 . 1.082(17) ?
    C4 C5 . 1.3861(10) ?
    C5 C6 . 1.4987(9) ?
    C6 C7 . 1.4445(9) ?
    C7 C8 . 1.4022(11) ?
    C8 H8 . 0.989(15) ?
    C8 C9 . 1.4160(12) ?
    C9 H9 . 1.14(2) ?
    C9 C10 . 1.3797(16) ?
    C10 H10 . 1.060(15) ?
    F1 B1 . 1.3833(11) ?
    F2 B1 . 1.3734(9) ?
    F3 B1 . 1.3931(11) ?
    F4 B1 . 1.3982(11) ?
loop_
    _geom_angle_atom_site_label_1
    _geom_angle_atom_site_label_2
    _geom_angle_atom_site_label_3
    _geom_angle_site_symmetry_1
    _geom_angle_site_symmetry_3
    _geom_angle
    _geom_angle_publ_flag
    O1 Ni1 O1 3_565 . 180.0 ?
    O2 Ni1 O1 . . 91.27(2) ?
    O2 Ni1 O1 . 3_565 88.73(2) ?
    O2 Ni1 O1 3_565 . 88.73(2) ?
    O2 Ni1 O1 3_565 3_565 91.27(2) ?
    O2 Ni1 O2 3_565 . 180.0 ?
    N2 Ni1 O1 3_565 3_565 79.07(2) ?
    N2 Ni1 O1 3_565 . 100.93(2) ?
    N2 Ni1 O1 . . 79.07(2) ?
    N2 Ni1 O1 . 3_565 100.93(2) ?
    N2 Ni1 O2 3_565 3_565 86.89(3) ?
    N2 Ni1 O2 . . 86.89(3) ?
    N2 Ni1 O2 3_565 . 93.11(3) ?
    N2 Ni1 O2 . 3_565 93.11(3) ?
    N2 Ni1 N2 3_565 . 180.0 ?
    C10 S1 C7 . . 91.87(4) ?
    C6 O1 Ni1 . . 116.21(4) ?
    H2a O2 Ni1 . 3_565 124.3(14) ?
    H2b O2 Ni1 . 3_565 118.7(13) ?
    H2b O2 H2a . . 103.4(17) ?
    C1 N2 Ni1 . . 125.28(5) ?
    C5 N2 Ni1 . . 114.84(4) ?
    C5 N2 C1 . . 119.58(6) ?
    H1 C1 N2 . . 114.8(9) ?
    C2 C1 N2 . . 122.06(8) ?
    C2 C1 H1 . . 123.1(9) ?
    H2 C2 C1 . . 119.6(10) ?
    C3 C2 C1 . . 118.55(6) ?
    C3 C2 H2 . . 121.8(10) ?
    H3 C3 C2 . . 121.3(8) ?
    C4 C3 C2 . . 119.48(7) ?
    C4 C3 H3 . . 119.1(9) ?
    H4 C4 C3 . . 123.0(9) ?
    C5 C4 C3 . . 118.66(8) ?
    C5 C4 H4 . . 118.2(9) ?
    C4 C5 N2 . . 121.58(6) ?
    C6 C5 N2 . . 112.38(6) ?
    C6 C5 C4 . . 125.99(7) ?
    C5 C6 O1 . . 117.25(6) ?
    C7 C6 O1 . . 118.43(6) ?
    C7 C6 C5 . . 124.31(6) ?
    C6 C7 S1 . . 116.32(5) ?
    C8 C7 S1 . . 111.46(5) ?
    C8 C7 C6 . . 132.16(7) ?
    H8 C8 C7 . . 124.7(9) ?
    C9 C8 C7 . . 111.34(8) ?
    C9 C8 H8 . . 123.8(9) ?
    H9 C9 C8 . . 122.7(11) ?
    C10 C9 C8 . . 112.53(8) ?
    C10 C9 H9 . . 124.6(12) ?
    C9 C10 S1 . . 112.79(6) ?
    H10 C10 S1 . . 124.3(12) ?
    H10 C10 C9 . . 122.8(12) ?
    F2 B1 F1 . . 110.16(8) ?
    F3 B1 F1 . . 109.54(7) ?
    F3 B1 F2 . . 110.76(8) ?
    F4 B1 F1 . . 108.43(7) ?
    F4 B1 F2 . . 110.11(8) ?
    F4 B1 F3 . . 107.79(8) ?
loop_
    _geom_torsion_atom_site_label_1
    _geom_torsion_atom_site_label_2
    _geom_torsion_atom_site_label_3
    _geom_torsion_atom_site_label_4
    _geom_torsion_site_symmetry_1
    _geom_torsion_site_symmetry_2
    _geom_torsion_site_symmetry_3
    _geom_torsion_site_symmetry_4
    _geom_torsion
    _geom_torsion_publ_flag
    Ni1 O1 C6 C5 . . . . 3.44(6) ?
    Ni1 O1 C6 C7 . . . . -177.61(5) ?
    Ni1 N2 C1 C2 . . . . 175.01(7) ?
    Ni1 N2 C5 C4 . . . . -172.91(6) ?
    Ni1 N2 C5 C6 . . . . 4.95(6) ?
    S1 C7 C6 O1 . . . . -14.34(7) ?
    S1 C7 C6 C5 . . . . 164.53(5) ?
    S1 C7 C8 C9 . . . . -0.05(7) ?
    S1 C10 C9 C8 . . . . 0.81(8) ?
    O1 C6 C5 N2 . . . . -5.61(8) ?
    O1 C6 C5 C4 . . . . 172.14(7) ?
    O1 C6 C7 C8 . . . . 162.53(7) ?
    N2 C1 C2 C3 . . . . -2.25(10) ?
    N2 C5 C4 C3 . . . . -3.18(9) ?
    N2 C5 C6 C7 . . . . 175.51(6) ?
    C1 N2 C5 C4 . . . . 1.14(9) ?
    C1 N2 C5 C6 . . . . 179.00(7) ?
    C1 C2 C3 C4 . . . . 0.11(10) ?
    C2 C1 N2 C5 . . . . 1.63(10) ?
    C2 C3 C4 C5 . . . . 2.48(10) ?
    C3 C4 C5 C6 . . . . 179.26(7) ?
    C4 C5 C6 C7 . . . . -6.74(10) ?
    C5 C6 C7 C8 . . . . -18.60(10) ?
    C6 C7 S1 C10 . . . . 177.93(7) ?
    C6 C7 C8 C9 . . . . -177.03(10) ?
    C7 S1 C10 C9 . . . . -0.71(6) ?
    C7 C8 C9 C10 . . . . -0.48(9) ?
    C8 C7 S1 C10 . . . . 0.43(7) ?
loop_
    _geom_hbond_atom_site_label_D
    _geom_hbond_atom_site_label_H
    _geom_hbond_atom_site_label_A
    _geom_hbond_site_symmetry_A
    _geom_hbond_distance_DH
    _geom_hbond_distance_HA
    _geom_hbond_distance_DA
    _geom_hbond_angle_DHA
    O2 H2a F4 2_545 0.852(18) 1.862(18) 2.7091(10) 172(2)
    O2 H2b F3 . 0.91(2) 1.83(2) 2.7206(10) 164(2)
