# Supplementary material for: trans-Di­aqua­bis­(pyridin-2-yl thio­phen-2-yl ketone-κ2N,O)nickel(II) bis­(tetra­fluorido­borate)
Source: IUCrdata. 2026 Mar 11;11(Pt 3):x260240. doi: 10.1107/S2414314626002403 (PMC13055976; doi:10.1107/S2414314626002403)
Supplement: Supplementary file 2 [file x-11-x260240-Isup2.hkl]

data_I
_computing_structure_refinement   'olex2.refine 1.5-beta (Bourhis et al., 2015)'
_shelx_refln_list_code            4
loop_
  _space_group_symop_id
  _space_group_symop_operation_xyz
  1  x,y,z
  2  -x,y+1/2,-z+1/2
  3  -x,-y,-z
  4  x,-y-1/2,z-1/2

_space_group_crystal_system       monoclinic
_space_group_IT_number            14
_space_group_name_H-M_alt         'P 1 21/c 1'
_space_group_name_Hall            '-P 2ybc'
_symmetry_space_group_name_H-M    'P 1 21/c 1'
_symmetry_space_group_name_Hall   '-P 2ybc'
_symmetry_Int_Tables_number       14
_cell_length_a                    7.07483(19)
_cell_length_b                    11.9935(3)
_cell_length_c                    15.2159(4)
_cell_angle_alpha                 90
_cell_angle_beta                  102.760(3)
_cell_angle_gamma                 90
_cell_volume                      1259.22(6)
loop_
  _refln_index_h
  _refln_index_k
  _refln_index_l
  _refln_F_squared_calc
  _refln_F_squared_meas
  _refln_F_squared_sigma
  _refln_F_squared_weight
  _refln_observed_status
0 0 8 13.285 8.166 0.689 162.446 o
0 0 -10 1992.040 2067.190 12.698 0.029 o
0 0 -12 1309.900 1738.360 11.848 0.056 o
0 0 -14 57.383 66.723 3.019 13.800 o
0 0 16 1341.960 1226.460 14.689 0.068 o
0 0 18 15.575 13.699 1.384 86.367 o
0 0 20 294.615 293.095 5.380 1.151 o
0 0 22 361.435 353.274 6.170 0.798 o
0 0 -24 277.515 277.247 5.755 1.255 o
0 -1 1 2084.380 2895.800 5.749 0.022 o
0 -1 2 814.228 1082.990 4.303 0.144 o
0 -1 3 11124.200 7833.410 43.572 0.001 o
0 -1 4 44.914 47.565 3.177 17.442 o
0 -1 -6 834.142 442.190 5.503 0.232 o
0 -1 7 1327.030 1244.260 9.023 0.070 o
0 -1 -8 1759.250 1443.560 10.037 0.044 o
0 -1 9 1600.300 1655.320 7.909 0.046 o
0 1 -10 206.328 196.097 2.514 2.402 o
0 -1 -11 941.593 1108.430 5.013 0.119 o
0 -1 12 6.028 6.827 0.551 313.421 o
0 -1 -13 104.732 130.755 1.963 6.600 o
0 -1 14 1119.480 1366.550 8.520 0.082 o
0 -1 15 1136.500 1137.700 7.194 0.091 o
0 -1 16 933.912 959.761 11.631 0.128 o
0 1 17 231.626 256.635 3.829 1.719 o
0 1 18 27.414 26.229 1.254 52.964 o
0 1 19 290.260 293.294 3.754 1.223 o
0 1 -20 161.443 163.092 3.335 3.403 o
0 1 -21 42.094 41.129 1.851 27.307 o
0 -1 -22 58.862 59.568 2.242 16.522 o
0 1 23 26.994 25.298 1.405 51.490 o
0 1 -24 18.533 18.155 1.309 75.925 o
0 1 25 147.129 142.622 6.320 3.134 o
0 -2 0 4899.900 7031.320 11.186 0.004 o
0 -2 1 2054.330 2368.300 7.212 0.026 o
0 -2 2 1452.060 1604.310 7.600 0.053 o
0 -2 3 85.475 115.574 1.815 8.778 o
0 -2 4 146.652 170.112 2.550 3.836 o
0 -2 -5 2.882 3.808 0.565 513.910 o
0 -2 6 462.898 404.308 5.143 0.555 o
0 -2 7 27.107 42.730 1.484 40.393 o
0 2 -8 9014.210 8549.610 19.516 0.002 o
0 2 -9 2580.090 2557.520 10.665 0.018 o
0 2 -10 1020.450 1197.440 7.374 0.101 o
0 -2 11 1469.510 1609.990 6.422 0.052 o
0 -2 12 1905.400 2209.960 11.051 0.030 o
0 -2 -13 786.001 925.533 6.739 0.167 o
0 -2 14 546.086 719.725 5.913 0.309 o
0 -2 -15 20.461 19.166 1.054 78.563 o
0 -2 16 129.062 149.125 2.695 4.708 o
0 2 -17 12.871 14.777 1.366 94.013 o
0 2 18 603.409 619.388 5.886 0.305 o
0 -2 19 81.946 86.192 2.084 10.538 o
0 2 20 18.928 21.081 1.219 74.578 o
0 2 -21 4.462 2.737 0.720 368.307 o
0 2 -22 1.555 0.681 0.766 529.138 o
0 -2 -23 143.307 137.659 2.890 4.353 o
0 2 -24 7.804 9.759 1.227 139.803 o
0 -3 1 4186.680 4768.440 8.753 0.006 o
0 -3 2 1639.880 1743.200 8.181 0.043 o
0 -3 3 42.590 49.020 0.947 29.916 o
0 -3 4 25.685 29.551 1.182 54.315 o
0 -3 5 253.294 343.347 4.015 1.277 o
0 3 -6 57.431 56.340 0.890 21.073 o
0 -3 7 5323.940 5548.500 13.992 0.004 o
0 3 -8 946.484 966.234 5.916 0.129 o
0 -3 -9 935.322 924.069 5.514 0.135 o
0 -3 10 119.401 126.125 1.816 5.933 o
0 -3 11 78.615 99.486 2.184 10.029 o
0 3 12 226.754 288.685 2.964 1.669 o
0 -3 13 1122.920 1236.940 5.863 0.088 o
0 3 14 20.048 28.345 1.024 69.095 o
0 -3 -15 2.264 3.986 0.685 458.451 o
0 -3 16 0.107 -0.031 0.412 2253.030 o
0 -3 -17 760.438 954.821 7.469 0.169 o
0 -3 18 25.125 21.908 1.143 62.505 o
0 -3 -19 263.997 259.201 3.557 1.481 o
0 3 -20 29.355 27.162 1.542 45.179 o
0 -3 -21 4.439 3.179 1.195 199.233 o
0 -3 -22 30.887 24.384 2.026 37.761 o
0 3 -23 111.884 113.145 3.940 5.617 o
0 3 -24 6.114 3.865 1.161 186.078 o
0 -4 0 6.722 6.338 0.403 336.381 o
0 -4 1 409.907 550.400 2.947 0.538 o
0 -4 2 200.347 253.886 2.228 2.128 o
0 -4 3 0.042 1.671 0.513 1175.750 o
0 -4 4 437.614 353.764 5.010 0.643 o
0 -4 -5 4246.030 4488.410 7.077 0.007 o
0 4 -6 3445.900 4026.920 7.887 0.009 o
0 4 -7 1363.210 1517.470 6.769 0.060 o
0 -4 8 38.002 28.902 0.896 42.325 o
0 -4 9 1281.300 1261.640 6.564 0.073 o
0 -4 10 1579.920 1788.480 5.724 0.044 o
0 -4 11 869.378 751.599 5.013 0.169 o
0 4 -12 343.343 380.871 2.862 0.861 o
0 -4 -13 0.787 0.141 0.285 2522.940 o
0 -4 -14 4.356 3.981 0.566 423.620 o
0 4 15 100.930 98.979 2.262 7.838 o
0 -4 -16 389.339 436.105 3.605 0.670 o
0 -4 17 70.267 76.730 1.832 13.330 o
0 4 -18 4.851 6.868 0.826 263.636 o
0 -4 -19 75.188 70.375 2.256 12.335 o
0 -4 -20 237.378 232.893 4.962 1.697 o
0 4 -21 3.837 2.775 1.177 212.679 o
0 4 -22 54.411 54.049 2.797 16.278 o
0 4 -23 26.737 21.494 2.075 41.474 o
0 4 -24 30.411 31.733 2.377 31.194 o
0 -5 -1 6653.460 8123.600 14.152 0.002 o
0 -5 2 6.179 7.206 0.774 248.707 o
0 -5 -3 387.690 364.184 2.634 0.764 o
0 -5 -4 658.876 770.679 3.168 0.240 o
0 -5 5 3269.110 3695.670 8.563 0.010 o
0 -5 -6 146.361 160.134 1.511 4.160 o
0 5 -7 240.059 304.614 2.289 1.531 o
0 -5 -8 479.481 505.238 3.129 0.474 o
0 5 9 1292.630 1383.740 5.324 0.068 o
0 -5 -10 375.125 415.715 3.137 0.728 o
0 -5 11 2418.930 2428.240 7.780 0.021 o
0 -5 -12 83.789 81.503 1.168 11.500 o
0 -5 -13 3.463 3.630 0.368 617.358 o
0 -5 14 155.930 156.771 1.805 3.882 o
0 -5 -15 328.797 392.962 5.432 0.847 o
0 -5 16 99.638 98.504 2.092 8.080 o
0 -5 -17 13.865 12.084 0.966 121.984 o
0 -5 -18 34.604 44.092 1.554 33.110 o
0 5 -19 62.584 71.917 2.232 14.434 o
0 -5 -20 21.370 21.113 1.829 52.356 o
0 -5 -21 443.845 447.431 7.143 0.533 o
0 -5 -22 2.011 1.970 0.997 315.964 o
0 -5 -23 28.324 29.074 2.315 33.926 o
0 -6 0 449.823 497.469 3.077 0.518 o
0 -6 1 25.039 19.696 0.523 77.690 o
0 -6 -2 5087.560 5386.150 9.416 0.005 o
0 -6 3 815.574 771.076 3.312 0.183 o
0 -6 -4 4283.180 4971.590 8.890 0.006 o
0 6 -5 868.569 859.447 3.701 0.157 o
0 -6 -6 3264.150 3930.430 10.171 0.010 o
0 -6 7 798.754 975.974 4.971 0.159 o
0 6 -8 2089.410 2273.430 6.172 0.026 o
0 6 9 126.392 164.562 2.016 4.693 o
0 -6 -10 577.536 593.278 4.224 0.335 o
0 -6 11 539.448 507.238 3.338 0.406 o
0 6 -12 488.354 487.629 3.163 0.473 o
0 -6 13 100.637 114.333 1.459 7.692 o
0 -6 -14 785.635 957.813 6.468 0.163 o
0 -6 -15 8.681 9.555 0.803 189.965 o
0 -6 -16 107.473 108.335 2.248 7.017 o
0 -6 -17 118.907 119.140 2.362 5.948 o
0 -6 18 1174.760 1269.860 8.004 0.081 o
0 -6 -19 317.076 314.985 5.796 1.002 o
0 -6 -20 109.142 107.190 3.634 6.090 o
0 6 -21 2.337 2.104 1.259 211.630 o
0 -6 -22 96.625 94.650 3.594 7.215 o
0 6 -23 31.130 27.961 2.312 32.618 o
0 -7 -1 613.121 724.150 3.160 0.274 o
0 -7 2 2.232 6.543 0.410 568.480 o
0 -7 -3 4582.140 4705.460 7.997 0.006 o
0 -7 4 246.730 260.159 1.979 1.657 o
0 -7 -5 38.534 45.845 1.196 32.383 o
0 -7 -6 404.698 422.027 3.602 0.654 o
0 -7 7 2589.480 3565.570 10.210 0.014 o
0 7 -8 0.489 1.175 0.322 1989.780 o
0 -7 -9 2022.450 2315.110 6.666 0.027 o
0 -7 -10 524.583 556.405 3.853 0.395 o
0 -7 -11 44.989 34.866 1.067 32.465 o
0 -7 -12 16.545 15.145 0.645 117.246 o
0 -7 -13 693.382 633.950 4.467 0.254 o
0 -7 -14 242.224 261.163 3.053 1.652 o
0 -7 -15 103.624 109.376 1.798 7.495 o
0 -7 16 33.994 34.133 1.400 38.968 o
0 7 -17 334.332 330.566 4.133 0.953 o
0 -7 -18 4.926 4.161 1.004 235.652 o
0 7 -19 116.696 119.773 3.704 5.392 o
0 7 -20 8.366 8.821 1.504 110.480 o
0 -7 -21 150.867 150.979 4.437 3.529 o
0 -7 -22 0.412 -0.857 1.125 309.708 o
0 7 -23 139.941 152.065 4.644 3.715 o
0 8 0 3070.590 3245.440 7.224 0.012 o
0 -8 1 2650.850 2682.340 5.242 0.017 o
0 -8 2 1499.860 1524.810 5.046 0.053 o
0 -8 3 494.099 558.621 2.574 0.428 o
0 8 -4 434.859 487.694 2.896 0.548 o
0 -8 5 3721.230 4176.830 10.625 0.008 o
0 8 -6 3568.850 4068.980 11.752 0.009 o
0 -8 7 28.463 45.084 1.134 41.735 o
0 8 -8 455.987 499.301 3.240 0.507 o
0 8 -9 456.685 476.196 2.656 0.525 o
0 8 -10 85.550 91.936 1.152 10.544 o
0 -8 -11 205.376 205.652 2.547 2.348 o
0 -8 12 582.794 547.887 4.293 0.348 o
0 -8 13 50.488 39.626 1.734 24.424 o
0 -8 14 302.359 258.657 2.788 1.275 o
0 8 -15 13.776 38.636 1.811 51.340 o
0 -8 15 27.500 28.993 1.320 49.842 o
0 -8 -16 104.482 94.320 2.067 7.868 o
0 8 -17 37.280 44.369 2.313 25.462 o
0 -8 -18 300.100 303.971 5.739 1.092 o
0 -8 -19 89.050 92.147 3.357 8.084 o
0 -8 -20 41.803 41.461 2.489 23.044 o
0 8 -21 40.914 40.216 2.545 23.212 o
0 8 -22 82.497 93.027 3.704 8.155 o
0 9 1 1213.110 1308.840 4.556 0.077 o
0 -9 -2 1840.370 1880.630 5.506 0.035 o
0 9 3 374.597 396.306 2.639 0.756 o
0 -9 -4 519.648 510.482 4.118 0.422 o
0 -9 5 3631.370 3974.740 9.328 0.009 o
0 9 -6 131.067 114.761 2.194 5.507 o
0 -9 -7 161.968 191.445 2.484 3.212 o
0 -9 8 119.960 154.582 1.945 5.176 o
0 -9 -9 172.799 177.131 2.059 3.183 o
0 -9 -10 479.063 477.176 3.074 0.492 o
0 9 -11 973.519 1018.690 5.851 0.120 o
0 -9 -12 203.811 189.921 3.828 2.361 o
0 9 -13 187.297 185.629 2.792 2.750 o
0 9 -14 36.271 32.251 1.158 40.118 o
0 9 -15 398.518 384.854 3.478 0.707 o
0 9 -16 1.203 0.786 0.645 716.081 o
0 -9 -17 168.310 175.189 4.445 2.930 o
0 9 -18 28.551 24.340 1.959 40.677 o
0 9 -19 78.382 77.524 3.202 9.912 o
0 -9 -20 6.478 8.614 1.569 112.000 o
0 -9 -21 167.589 182.895 4.979 2.776 o
0 -9 -22 6.950 7.937 1.598 108.673 o
0 -10 0 296.464 293.942 4.047 1.183 o
0 -10 -1 240.346 262.883 2.731 1.673 o
0 -10 2 252.219 275.011 3.238 1.519 o
0 -10 3 46.376 58.046 1.581 22.987 o
0 -10 4 76.255 72.153 1.778 12.772 o
0 10 -5 134.423 129.140 2.151 5.047 o
0 10 -6 135.605 145.991 2.293 4.631 o
0 -10 7 2200.560 2194.150 10.073 0.025 o
0 -10 -8 82.507 78.605 1.990 11.067 o
0 -10 9 389.428 387.208 3.502 0.724 o
0 -10 -10 835.068 931.032 5.461 0.155 o
0 10 -11 21.585 18.449 0.842 82.824 o
0 10 -12 410.449 410.107 4.122 0.650 o
0 10 -13 32.830 39.125 1.465 37.151 o
0 10 -14 647.899 664.279 4.823 0.269 o
0 10 -15 98.500 90.160 2.547 8.182 o
0 10 -16 220.469 217.377 4.121 1.982 o
0 10 -17 20.338 19.359 1.234 72.784 o
0 10 -18 229.267 220.694 5.206 1.795 o
0 10 -19 77.840 89.906 3.482 8.956 o
0 10 -20 66.252 71.011 3.192 11.736 o
0 10 -21 0.611 1.055 1.258 239.328 o
0 -11 -1 261.313 251.346 2.373 1.567 o
0 -11 2 511.079 519.648 5.772 0.419 o
0 -11 -3 635.539 668.881 4.407 0.275 o
0 -11 4 188.470 153.447 2.172 3.092 o
0 11 -5 216.092 220.117 2.716 2.114 o
0 11 -6 117.317 107.119 2.422 6.345 o
0 -11 7 917.239 909.582 5.886 0.140 o
0 -11 -8 0.951 -0.182 0.565 994.243 o
0 11 -9 21.733 28.366 1.676 50.914 o
0 11 -10 130.869 130.526 2.661 5.012 o
0 11 -11 145.921 135.346 2.482 4.409 o
0 -11 -12 6.724 4.310 0.559 328.150 o
0 11 -13 834.989 900.197 5.566 0.159 o
0 11 -14 20.346 20.945 1.381 66.476 o
0 11 -15 46.167 43.674 1.914 24.440 o
0 -11 -16 31.969 29.870 1.510 41.561 o
0 11 -17 100.786 102.559 2.438 7.588 o
0 -11 -18 1.120 1.731 0.832 460.285 o
0 -11 -19 7.117 8.643 1.561 110.271 o
0 -11 -20 71.091 74.891 3.297 10.693 o
0 -12 0 859.237 882.991 7.741 0.154 o
0 -12 1 19.077 20.020 1.108 79.356 o
0 -12 2 1004.710 1035.740 6.893 0.114 o
0 -12 3 104.399 94.486 2.726 7.412 o
0 -12 4 1340.710 1388.150 7.062 0.065 o
0 -12 5 76.710 72.494 1.699 12.778 o
0 -12 -6 118.926 125.099 2.735 5.638 o
0 12 -7 212.644 219.476 3.408 2.110 o
0 -12 8 330.552 342.686 5.603 0.914 o
0 -12 9 41.484 42.589 1.752 27.915 o
0 12 -10 12.836 13.050 1.104 114.839 o
0 -12 11 52.119 55.093 1.498 21.645 o
0 12 -12 412.986 442.890 4.024 0.615 o
0 12 -13 13.130 11.298 1.179 112.111 o
0 12 -14 70.722 63.903 2.977 12.077 o
0 12 -15 118.647 122.853 4.016 5.085 o
0 12 -16 35.151 32.098 2.350 28.934 o
0 12 -17 102.153 106.812 2.519 7.277 o
0 12 -18 229.916 220.186 5.907 1.732 o
0 12 -19 24.465 24.004 3.152 26.631 o
0 -13 1 99.715 91.907 3.966 6.768 o
0 -13 2 167.882 155.262 5.151 2.967 o
0 -13 3 741.566 755.569 11.181 0.198 o
0 -13 4 237.540 227.298 4.319 1.762 o
0 -13 5 720.787 748.700 8.083 0.212 o
0 -13 6 114.248 112.843 3.375 5.848 o
0 13 -7 430.656 499.591 6.331 0.523 o
0 -13 8 20.608 23.363 1.664 56.051 o
0 13 -9 55.785 58.438 1.968 18.322 o
0 13 -10 13.656 15.567 0.950 115.020 o
0 13 -11 123.404 143.992 2.390 5.129 o
0 13 -12 342.694 368.945 4.928 0.851 o
0 13 -13 63.186 47.884 1.984 17.691 o
0 13 -14 59.091 61.889 2.271 16.115 o
0 13 -15 213.448 218.638 4.102 2.050 o
0 13 -16 28.722 30.851 1.802 40.095 o
0 13 -17 22.358 20.519 1.665 55.557 o
0 13 -18 8.509 6.239 1.613 104.906 o
0 -14 0 710.476 762.432 11.175 0.207 o
0 -14 1 2.713 2.426 0.636 516.447 o
0 -14 2 21.361 20.956 1.271 67.650 o
0 -14 -3 0.096 0.550 0.707 756.631 o
0 -14 4 1101.090 1202.800 6.972 0.092 o
0 -14 5 14.364 13.527 1.156 103.647 o
0 14 -6 1072.970 1316.260 10.488 0.088 o
0 14 -7 8.530 14.232 1.481 101.840 o
0 -14 8 115.667 142.834 3.730 4.951 o
0 14 -9 4.009 6.214 1.001 234.755 o
0 14 -10 798.382 883.303 9.187 0.167 o
0 14 -11 0.052 0.525 0.821 575.035 o
0 14 -12 168.255 172.631 3.569 3.114 o
0 14 -13 11.784 11.184 1.273 111.224 o
0 14 -14 129.315 150.962 3.473 4.420 o
0 14 -15 18.349 18.072 2.035 52.388 o
0 14 -16 191.330 187.276 5.273 2.358 o
0 14 -17 4.699 3.168 1.138 210.305 o
0 -15 1 247.325 251.585 4.008 1.605 o
0 -15 2 122.912 134.068 2.965 5.160 o
0 -15 3 283.165 328.598 3.893 1.168 o
0 -15 4 255.218 312.954 3.758 1.360 o
0 15 -5 137.801 150.576 3.106 4.263 o
0 15 -6 112.434 114.882 2.763 6.229 o
0 -15 7 234.872 253.019 4.072 1.693 o
0 15 -8 13.605 12.312 2.106 59.487 o
0 15 -9 291.589 335.810 5.823 1.059 o
0 15 -10 3.704 4.969 1.240 187.554 o
0 15 -11 128.936 132.470 2.713 5.034 o
0 15 -12 58.816 61.396 2.324 16.078 o
0 15 -13 222.076 229.426 4.288 1.894 o
0 15 -14 119.131 129.780 3.340 5.252 o
0 15 -15 223.703 254.386 4.675 1.741 o
0 15 -16 8.054 7.099 1.266 141.790 o
0 -16 0 124.268 120.188 5.106 4.389 o
0 -16 1 151.367 149.717 3.986 3.654 o
0 -16 2 63.296 56.958 2.103 16.193 o
0 -16 3 1.761 3.058 0.696 505.560 o
0 -16 4 87.754 87.983 2.512 9.307 o
0 -16 -5 100.134 114.027 3.421 6.544 o
0 16 -6 298.684 370.196 6.067 0.962 o
0 16 -7 53.844 67.144 2.779 15.119 o
0 -16 -8 86.928 100.261 3.325 7.967 o
0 16 -9 1.884 2.079 0.759 473.279 o
0 16 -10 14.890 10.826 1.257 100.523 o
0 16 -11 16.993 14.001 1.412 80.742 o
0 16 -12 252.854 287.595 4.852 1.405 o
0 16 -13 2.504 1.615 1.044 287.203 o
0 16 -14 27.923 32.558 1.958 37.849 o
0 16 -15 18.206 24.913 3.059 29.918 o
0 -17 1 19.770 18.579 1.770 57.773 o
0 -17 -2 167.042 196.876 3.776 2.876 o
0 -17 3 255.401 284.591 4.543 1.413 o
0 17 -4 85.687 95.377 3.314 8.270 o
0 -17 -5 146.534 167.860 4.275 3.478 o
0 -17 -6 71.826 77.512 3.019 10.959 o
0 -17 -7 156.977 180.320 4.549 3.070 o
0 17 -8 19.875 19.908 1.517 64.188 o
0 17 -9 58.131 65.140 2.394 15.612 o
0 17 -10 0.800 0.034 0.851 504.976 o
0 -17 -11 42.326 45.122 1.853 26.202 o
0 -17 -12 14.864 11.202 1.037 114.193 o
0 -17 -13 88.251 95.610 3.670 7.676 o
0 -18 0 192.437 193.552 6.944 2.065 o
0 -18 -1 31.180 30.728 2.235 32.705 o
0 -18 -2 160.731 184.669 3.845 3.095 o
0 -18 -3 3.458 3.885 1.356 170.329 o
0 -18 -4 125.428 157.837 4.307 4.140 o
0 -18 -5 8.212 6.854 1.485 116.845 o
0 18 -6 65.180 78.738 3.264 11.231 o
0 -18 -7 0.877 1.752 1.215 246.344 o
0 18 -8 45.647 51.120 2.208 21.630 o
0 -18 -9 215.239 238.054 4.458 1.905 o
0 -18 -10 10.149 13.133 1.241 116.768 o
0 18 -11 22.861 22.390 2.894 30.741 o
0 -19 1 162.463 190.211 4.036 2.975 o
0 19 -2 136.608 154.368 4.489 3.820 o
0 -19 -3 23.712 22.343 2.090 43.468 o
0 19 -4 69.298 80.563 3.356 10.466 o
0 19 -5 199.702 215.915 5.331 2.088 o
0 19 -6 0.056 0.385 1.237 260.141 o
0 19 -7 6.422 5.719 1.197 168.382 o
0 19 -8 21.148 35.922 3.399 23.331 o
0 20 0 237.320 308.718 8.757 1.208 o
0 20 -1 0.527 1.032 1.920 106.818 o
0 20 -2 187.707 250.209 8.048 1.719 o
-1 0 24 165.274 180.897 4.375 2.947 o
-1 0 22 1.180 2.021 1.084 292.553 o
-1 0 20 2.781 3.912 0.791 371.192 o
-1 0 18 753.587 792.129 4.404 0.198 o
1 0 -14 3.815 7.765 0.710 313.634 o
1 0 -12 1631.700 1484.190 4.304 0.048 o
1 0 -10 58.490 60.940 0.980 19.714 o
1 0 -8 4382.280 4298.540 10.390 0.006 o
1 0 -6 13.023 11.229 0.816 141.308 o
-1 0 4 367.294 391.046 1.596 0.788 o
-1 0 2 6915.000 5953.130 6.530 0.003 o
-1 0 0 5241.380 4987.240 5.894 0.005 o
-1 0 -4 137.215 147.272 0.899 4.789 o
1 0 6 226.782 266.768 1.772 1.805 o
-1 0 -8 722.044 844.399 3.329 0.201 o
1 0 10 22.296 26.410 0.603 74.699 o
-1 0 -12 3763.950 3857.250 6.538 0.009 o
-1 0 -14 146.173 155.585 2.034 4.159 o
1 0 16 42.483 44.102 1.798 26.720 o
-1 0 -18 530.732 577.323 3.753 0.381 o
-1 0 -20 42.389 43.912 2.196 24.256 o
1 0 22 117.315 133.743 2.414 5.636 o
-1 0 -24 129.740 171.375 4.013 3.926 o
-1 -1 25 47.413 50.268 2.173 21.345 o
-1 1 24 27.968 25.877 1.667 45.327 o
-1 1 23 119.673 116.149 3.745 5.321 o
-1 -1 22 67.617 72.996 2.953 11.927 o
-1 -1 21 83.209 78.332 2.934 9.757 o
-1 -1 20 135.505 140.288 2.692 4.634 o
-1 -1 19 413.764 426.900 4.455 0.625 o
1 -1 -18 115.420 117.807 2.371 6.171 o
-1 -1 17 286.151 290.894 4.241 1.235 o
-1 -1 16 243.571 247.633 3.726 1.664 o
1 1 -15 815.428 772.862 5.374 0.181 o
-1 1 14 54.992 57.548 1.181 21.088 o
1 -1 -13 503.977 501.978 4.143 0.443 o
1 -1 -12 1573.080 1598.370 5.640 0.048 o
1 1 -11 271.813 282.306 1.952 1.401 o
1 -1 -10 2451.570 2609.110 10.688 0.019 o
-1 1 9 1000.180 947.867 2.953 0.123 o
-1 1 8 1990.550 1833.540 7.543 0.032 o
1 -1 -7 2331.850 2131.060 5.710 0.024 o
1 1 -6 1477.630 1200.760 10.266 0.062 o
1 1 -5 9778.870 9916.610 14.840 0.001 o
-1 -1 4 31735.500 32968.200 21.506 0.000 o
-1 -1 3 8467.380 8214.420 16.236 0.002 o
1 1 -2 1860.440 1872.070 5.946 0.035 o
-1 -1 1 3774.040 3920.560 6.769 0.008 o
1 -1 0 39.100 52.595 0.838 31.493 o
-1 -1 0 3760.150 3598.400 8.730 0.009 o
1 -1 1 1864.420 2054.520 3.723 0.033 o
-1 -1 -2 8478.320 8897.180 9.348 0.002 o
-1 -1 -3 31622.100 28596.900 18.750 0.000 o
1 -1 4 9754.070 8536.680 15.826 0.001 o
-1 1 -5 1477.270 1450.440 6.460 0.056 o
-1 1 -6 2331.020 2278.930 7.132 0.023 o
-1 1 -7 1997.120 2020.110 6.568 0.030 o
-1 1 -8 997.605 1014.950 5.902 0.117 o
-1 1 -9 2460.450 2618.910 9.890 0.019 o
-1 1 -10 272.366 325.018 3.789 1.232 o
-1 -1 -11 1572.790 1741.560 8.173 0.045 o
-1 1 -12 502.912 616.102 5.542 0.382 o
-1 -1 -13 55.155 55.690 1.384 20.799 o
1 -1 14 812.737 783.189 4.867 0.181 o
1 -1 15 243.711 233.043 2.619 1.775 o
1 1 16 285.451 264.221 4.914 1.284 o
1 -1 17 115.845 106.389 2.136 6.591 o
1 -1 18 414.905 363.101 3.569 0.694 o
-1 -1 -19 135.639 125.367 2.490 4.977 o
1 1 20 83.308 81.161 2.067 10.702 o
-1 -1 -21 67.646 66.218 1.957 14.597 o
-1 1 -22 119.748 103.971 3.404 5.780 o
1 -1 23 28.062 24.232 1.603 47.244 o
1 -1 24 47.329 46.532 2.070 22.561 o
-1 -2 25 15.628 15.399 1.821 64.941 o
-1 -2 24 29.685 32.040 1.835 38.340 o
-1 2 23 4.715 5.967 1.360 153.461 o
-1 -2 22 187.854 185.515 3.789 2.625 o
1 2 -21 103.792 99.548 2.749 7.259 o
-1 2 20 234.184 234.175 4.794 1.729 o
-1 -2 19 5.740 4.699 0.817 269.951 o
-1 2 18 9.375 8.253 0.874 179.425 o
1 2 -17 401.503 436.372 5.048 0.633 o
1 -2 -16 332.108 327.656 4.224 0.964 o
1 -2 -15 190.222 179.862 2.547 2.774 o
-1 2 14 426.708 402.857 3.654 0.629 o
-1 2 13 55.617 54.208 1.342 21.025 o
-1 2 12 253.581 237.208 2.545 1.677 o
-1 2 11 2830.950 2909.930 6.498 0.015 o
-1 2 10 619.088 663.263 3.705 0.287 o
1 2 -9 981.456 958.523 4.107 0.125 o
-1 2 8 2182.260 2233.140 4.486 0.025 o
1 2 -7 98.280 96.222 1.328 8.765 o
-1 -2 6 1204.250 1211.350 5.821 0.082 o
1 2 -5 3056.250 2715.640 11.664 0.014 o
1 2 -4 322.219 317.301 3.775 1.028 o
1 -2 -1 9824.040 7660.610 6.602 0.001 o
1 -2 0 7066.700 7799.290 6.252 0.002 o
1 -2 1 2779.010 3136.760 7.664 0.015 o
-1 -2 -3 321.407 422.994 3.177 0.860 o
-1 -2 -4 3067.650 3558.730 12.609 0.012 o
1 -2 5 1200.850 972.410 4.474 0.094 o
-1 2 -6 98.102 98.945 1.425 8.601 o
-1 2 -7 2176.200 2249.800 7.141 0.025 o
-1 -2 -8 981.964 945.977 4.153 0.126 o
-1 -2 -9 616.960 667.465 4.825 0.285 o
-1 -2 -10 2837.140 3047.800 9.876 0.014 o
-1 -2 -11 254.487 237.873 2.322 1.674 o
-1 -2 -12 55.585 58.022 1.445 20.072 o
-1 2 -13 427.188 424.310 4.141 0.605 o
-1 -2 -14 190.771 186.229 2.751 2.692 o
1 -2 15 330.936 317.447 5.081 0.967 o
-1 -2 -16 402.701 350.352 5.283 0.716 o
-1 -2 -17 9.357 6.578 0.777 203.872 o
-1 2 -18 5.729 3.310 0.859 271.954 o
1 -2 19 233.316 216.549 3.323 1.914 o
-1 2 -20 104.179 91.871 2.576 7.637 o
-1 2 -21 188.379 168.275 3.531 2.790 o
-1 2 -22 4.709 4.307 1.043 227.189 o
-1 -2 -23 29.737 27.757 2.038 37.178 o
-1 -2 -24 15.636 9.714 1.674 76.680 o
-1 -3 24 12.142 14.488 1.395 95.065 o
-1 3 23 7.610 6.782 1.014 183.563 o
1 -3 -22 102.500 107.031 2.899 6.987 o
1 3 -21 36.477 39.118 2.219 27.760 o
-1 3 20 192.222 178.416 4.235 2.553 o
1 3 -19 67.270 65.473 1.957 14.749 o
-1 -3 18 133.727 132.870 2.542 4.887 o
-1 -3 17 259.264 247.312 3.952 1.537 o
-1 3 16 436.762 418.005 4.772 0.589 o
1 3 -15 327.608 311.650 3.396 1.025 o
-1 -3 14 116.955 113.388 2.010 6.364 o
1 3 -13 67.726 66.165 1.469 15.524 o
-1 -3 12 892.361 889.547 4.942 0.148 o
-1 3 11 869.662 879.817 4.846 0.154 o
-1 3 10 206.680 169.525 2.613 2.584 o
-1 3 9 61.498 53.367 0.825 20.257 o
-1 3 8 243.283 257.206 1.706 1.704 o
1 3 -7 1819.100 1756.290 5.228 0.037 o
-1 -3 6 7942.670 7791.160 10.240 0.002 o
-1 -3 5 2067.510 2345.470 11.798 0.026 o
-1 -3 4 1183.290 1181.560 6.753 0.085 o
-1 -3 3 1763.920 1775.580 7.134 0.039 o
-1 -3 2 4194.330 4312.440 10.498 0.007 o
-1 -3 1 1828.020 1983.920 4.206 0.034 o
-1 -3 0 1826.470 1956.740 3.927 0.035 o
1 -3 1 4202.940 4482.860 10.095 0.007 o
1 -3 2 1757.520 1691.770 6.251 0.040 o
-1 -3 -3 1180.200 1058.800 4.511 0.092 o
1 -3 4 2075.040 2694.970 12.645 0.023 o
-1 -3 -5 7953.550 8051.520 8.832 0.002 o
1 -3 6 1822.540 1839.990 5.247 0.036 o
-1 3 -7 243.585 260.036 2.186 1.677 o
1 -3 8 61.402 53.382 1.138 19.682 o
-1 3 -9 205.920 220.705 2.926 2.217 o
-1 3 -10 867.882 889.205 4.730 0.153 o
1 -3 11 895.253 845.827 3.878 0.152 o
1 -3 12 67.726 63.422 1.436 15.902 o
-1 3 -13 116.524 127.245 2.315 5.879 o
1 -3 14 327.765 301.687 2.879 1.053 o
1 -3 15 437.173 385.967 7.833 0.582 o
-1 -3 -16 259.097 232.991 3.657 1.604 o
-1 3 -17 133.950 126.661 2.780 4.926 o
-1 -3 -18 67.047 61.226 2.169 14.754 o
-1 -3 -19 192.942 163.526 3.349 2.777 o
-1 3 -20 36.359 37.737 2.301 27.445 o
-1 -3 -21 102.633 96.987 3.521 6.824 o
-1 -3 -22 7.635 5.822 1.371 134.778 o
-1 3 -23 12.156 12.584 1.760 76.767 o
-1 -4 24 34.530 36.283 2.006 31.513 o
1 4 -23 81.952 93.195 3.586 8.336 o
-1 4 22 87.396 89.655 2.655 9.104 o
1 -4 -21 87.422 86.779 2.542 9.369 o
-1 4 20 61.917 59.326 2.537 15.024 o
-1 4 19 408.788 397.738 4.492 0.662 o
1 -4 -18 405.862 402.818 4.353 0.664 o
-1 -4 17 116.395 111.867 2.748 6.102 o
1 -4 -16 68.281 62.315 1.968 14.843 o
1 4 -15 255.019 252.639 3.114 1.584 o
-1 -4 14 358.277 366.735 3.575 0.829 o
1 4 -13 187.801 172.235 2.387 2.901 o
1 -4 -12 94.151 94.454 1.539 9.150 o
1 -4 -11 56.478 58.028 1.188 20.453 o
1 -4 -10 1012.180 923.795 4.294 0.122 o
1 4 -9 2276.060 2228.940 7.600 0.024 o
1 4 -8 963.108 878.382 4.052 0.135 o
1 4 -7 618.134 623.784 2.907 0.300 o
1 4 -6 599.749 613.009 2.652 0.316 o
1 4 -5 158.546 156.069 1.731 3.827 o
1 4 -4 1886.040 1878.590 4.785 0.034 o
-1 -4 3 4690.540 4822.370 15.454 0.005 o
-1 -4 2 1016.810 1056.490 5.617 0.111 o
-1 -4 1 1081.840 1173.540 3.131 0.096 o
-1 -4 0 1077.890 1064.180 4.407 0.103 o
1 -4 1 1018.180 1092.530 6.591 0.108 o
1 -4 2 4701.420 5063.060 15.899 0.005 o
1 -4 3 1882.540 1728.900 10.488 0.036 o
-1 -4 -4 158.290 139.755 2.101 4.018 o
1 -4 5 598.642 549.906 4.555 0.335 o
-1 4 -6 620.422 677.005 2.525 0.283 o
-1 -4 -7 963.518 862.301 3.545 0.137 o
-1 -4 -8 2282.700 2262.650 5.478 0.023 o
1 4 9 1011.370 914.813 4.868 0.123 o
-1 4 -10 7.211 -1.626 1.626 119.810 o
-1 -4 -10 56.320 60.583 1.343 19.683 o
-1 -4 -11 93.815 90.662 1.416 9.466 o
-1 -4 -12 187.776 169.143 2.106 2.957 o
1 -4 13 357.590 359.617 3.444 0.843 o
1 -4 14 254.828 273.035 2.849 1.521 o
1 -4 15 68.024 68.749 2.378 13.408 o
1 -4 16 116.095 98.937 2.571 6.586 o
-1 4 -17 406.028 378.272 4.919 0.683 o
-1 4 -18 409.311 380.610 5.075 0.672 o
-1 4 -19 62.141 58.167 2.582 14.964 o
-1 4 -20 87.362 71.835 3.010 9.560 o
-1 4 -21 87.125 84.701 3.435 8.446 o
-1 -4 -22 82.211 75.277 3.287 9.509 o
-1 -4 -23 34.420 30.393 2.384 29.383 o
1 -5 -24 101.906 115.162 4.080 5.944 o
1 5 -23 188.818 205.820 4.997 2.312 o
1 5 -22 77.551 73.812 3.113 10.345 o
1 -5 -21 11.255 13.485 1.582 87.763 o
1 -5 -20 82.132 84.393 3.119 9.308 o
1 5 -19 103.872 92.549 2.241 7.875 o
1 -5 -18 345.737 325.163 3.972 0.926 o
1 -5 -17 80.328 73.109 2.299 11.322 o
-1 -5 16 83.019 83.232 1.666 11.042 o
1 -5 -15 198.004 183.031 2.587 2.616 o
-1 -5 14 1305.210 1262.800 5.787 0.072 o
-1 -5 13 611.847 535.809 3.459 0.333 o
-1 -5 12 319.383 306.105 2.509 1.084 o
-1 5 11 176.495 168.018 1.777 3.229 o
1 -5 -10 235.256 236.295 2.151 1.856 o
-1 5 9 1566.380 1572.630 5.188 0.049 o
1 -5 -8 381.698 372.660 2.450 0.769 o
1 5 -7 2108.230 2124.660 5.421 0.027 o
-1 -5 6 195.594 220.282 1.923 2.421 o
-1 -5 5 725.362 746.384 4.031 0.217 o
-1 -5 4 3306.240 3598.750 8.522 0.011 o
-1 -5 3 1275.930 1346.840 3.790 0.071 o
1 -5 -2 3010.870 3166.440 5.990 0.013 o
1 -5 -1 5690.570 5787.900 9.175 0.004 o
-1 -5 0 5707.760 5996.510 8.237 0.004 o
1 -5 1 3018.300 3260.280 9.797 0.013 o
1 -5 2 1272.970 1211.730 9.332 0.075 o
-1 5 -3 3317.280 3581.020 10.239 0.011 o
-1 -5 -4 725.627 674.561 4.781 0.230 o
1 -5 5 195.467 219.869 1.890 2.428 o
1 -5 6 2101.440 2031.520 6.332 0.028 o
-1 5 -7 382.842 364.616 2.106 0.779 o
-1 5 -8 1565.260 1452.170 5.083 0.052 o
-1 5 -9 236.141 238.184 1.771 1.851 o
-1 -5 -10 176.192 174.831 1.828 3.158 o
-1 5 -11 318.777 305.330 2.761 1.085 o
1 -5 12 609.686 545.817 4.220 0.329 o
-1 -5 -13 1308.580 1175.010 6.138 0.075 o
1 -5 14 198.497 184.846 3.461 2.509 o
-1 -5 -15 82.877 84.178 1.920 10.732 o
-1 5 -16 80.036 71.264 1.872 12.103 o
-1 5 -17 346.325 320.654 4.564 0.921 o
-1 -5 -18 103.609 82.172 2.627 8.022 o
-1 -5 -19 82.421 72.363 2.934 10.164 o
-1 -5 -20 11.282 10.819 1.513 96.063 o
-1 -5 -21 77.340 67.628 3.130 10.693 o
-1 -5 -22 188.155 187.098 5.140 2.420 o
-1 -5 -23 102.238 91.897 3.667 6.882 o
1 6 -23 13.496 16.098 1.871 65.936 o
1 -6 -22 42.875 42.247 2.462 22.695 o
1 -6 -21 151.006 158.123 4.283 3.485 o
1 6 -20 67.817 69.432 2.817 12.443 o
1 -6 -19 161.159 162.930 4.108 3.253 o
-1 -6 18 47.519 51.033 1.730 23.293 o
1 -6 -17 377.986 380.236 4.209 0.752 o
1 6 -16 120.089 113.650 2.258 6.076 o
1 -6 -15 154.936 149.220 2.387 3.927 o
1 -6 -14 529.521 477.999 3.480 0.431 o
1 6 -13 3.370 4.735 0.491 499.307 o
1 -6 -12 302.351 295.656 2.298 1.189 o
1 -6 -11 1187.390 1157.870 5.043 0.086 o
-1 6 10 769.500 748.867 3.899 0.200 o
1 6 -9 150.225 153.021 1.595 4.139 o
1 -6 -8 230.462 234.460 2.068 1.915 o
1 6 -7 1717.890 1773.940 6.862 0.040 o
1 -6 -6 2085.880 2123.870 5.266 0.028 o
-1 -6 5 1190.280 1222.480 4.437 0.083 o
1 -6 -4 172.239 196.582 1.929 3.008 o
-1 -6 3 1146.760 1140.470 4.544 0.091 o
-1 6 2 2474.540 2467.870 4.690 0.020 o
1 -6 -1 2298.210 2388.370 5.273 0.022 o
1 -6 0 2292.460 2297.270 5.531 0.023 o
-1 -6 -1 2472.340 2433.050 5.605 0.020 o
-1 6 -2 1151.050 1184.550 4.762 0.088 o
1 -6 3 172.536 194.076 2.039 3.017 o
1 -6 4 1189.960 1146.040 5.041 0.086 o
-1 -6 -5 2078.050 2069.730 6.673 0.028 o
1 -6 6 1722.700 1756.070 5.532 0.040 o
-1 -6 -7 230.373 195.873 2.456 2.104 o
1 -6 8 150.546 145.702 1.526 4.257 o
1 -6 9 769.912 762.874 3.639 0.198 o
-1 6 -10 1190.380 1135.300 4.411 0.087 o
1 -6 11 301.590 292.281 2.897 1.190 o
1 -6 12 3.376 4.901 0.515 479.351 o
-1 -6 -13 527.544 528.033 5.151 0.401 o
-1 -6 -14 155.142 147.197 3.119 3.801 o
-1 6 -15 119.807 115.570 2.594 5.895 o
-1 -6 -16 379.318 387.953 4.801 0.733 o
-1 6 -17 47.627 55.450 2.003 21.184 o
-1 -6 -18 161.766 146.561 3.956 3.452 o
-1 6 -19 67.678 60.786 2.917 12.891 o
-1 6 -20 151.321 146.028 4.328 3.607 o
-1 6 -21 42.819 37.650 2.507 23.245 o
-1 6 -22 13.546 12.486 1.750 74.472 o
-1 6 -23 34.580 43.569 3.981 15.802 o
1 -7 -23 10.877 7.586 1.581 97.538 o
1 -7 -22 141.877 152.374 4.436 3.728 o
1 -7 -21 174.441 175.111 4.434 2.827 o
1 -7 -20 19.547 20.153 1.824 55.465 o
1 -7 -19 83.159 79.926 2.929 9.686 o
1 7 -18 59.175 61.777 2.184 16.361 o
1 7 -17 72.357 67.701 1.905 13.647 o
-1 -7 16 693.153 695.979 5.606 0.238 o
1 -7 -15 380.061 376.598 3.606 0.758 o
1 -7 -14 379.867 372.163 4.371 0.756 o
1 7 -13 66.279 63.685 1.090 16.808 o
-1 -7 12 192.767 202.698 1.952 2.592 o
1 7 -11 1315.090 1340.740 5.038 0.068 o
1 7 -10 1021.920 1046.510 4.746 0.112 o
1 -7 -9 2897.510 2988.590 6.882 0.014 o
1 7 -8 9.905 10.224 0.554 202.535 o
1 7 -7 475.677 505.187 2.847 0.479 o
1 7 -6 1607.410 1724.840 6.480 0.044 o
1 -7 -5 2007.110 2122.100 5.484 0.029 o
1 -7 -4 469.082 514.665 3.334 0.480 o
1 -7 -3 319.319 309.294 1.740 1.087 o
-1 -7 2 599.729 590.575 2.678 0.323 o
1 -7 -1 1603.560 1638.210 4.537 0.046 o
-1 -7 0 1607.650 1734.610 4.478 0.044 o
-1 -7 -1 601.275 626.796 2.905 0.310 o
1 -7 2 318.212 292.680 2.347 1.121 o
1 -7 3 469.353 498.291 3.350 0.490 o
-1 -7 -4 2000.500 2146.430 6.901 0.029 o
-1 7 -5 1613.390 1655.000 4.889 0.045 o
1 -7 6 473.980 515.646 3.160 0.474 o
-1 -7 -7 9.889 9.095 0.495 217.688 o
-1 -7 -8 2887.040 2595.630 10.361 0.016 o
-1 -7 -9 1023.110 1027.320 4.500 0.113 o
1 -7 10 1310.340 1334.140 5.586 0.069 o
-1 7 -11 193.371 192.091 2.109 2.657 o
1 -7 12 66.312 60.527 1.437 16.600 o
1 -7 13 380.944 373.976 5.752 0.732 o
-1 7 -14 378.823 348.242 3.630 0.798 o
-1 7 -15 695.301 662.311 5.663 0.245 o
-1 -7 -16 72.090 62.084 2.273 13.499 o
-1 7 -17 59.331 51.641 2.526 16.416 o
-1 7 -18 82.874 71.599 3.153 9.826 o
-1 -7 -19 19.588 18.116 1.868 55.535 o
-1 7 -20 173.790 154.848 4.799 2.943 o
-1 -7 -21 142.353 135.495 4.333 3.969 o
-1 -7 -22 10.903 7.640 1.615 94.916 o
1 -8 -23 14.333 18.740 2.702 39.362 o
1 8 -22 76.031 81.066 3.289 9.835 o
1 -8 -21 42.796 43.242 2.542 22.058 o
1 8 -20 63.569 73.422 2.985 12.402 o
1 -8 -19 55.613 56.266 2.628 16.382 o
1 8 -18 127.581 124.712 3.494 4.944 o
1 -8 -17 159.965 150.561 2.676 3.717 o
1 8 -16 126.718 123.183 1.993 5.578 o
1 -8 -15 104.385 105.101 1.802 7.599 o
1 8 -14 50.481 44.946 1.531 24.236 o
1 -8 -13 522.501 534.980 4.314 0.406 o
1 8 -12 207.887 209.327 2.335 2.304 o
1 -8 -11 333.304 326.963 2.845 0.983 o
-1 -8 10 809.588 798.057 3.853 0.180 o
1 8 -9 595.883 640.206 3.599 0.308 o
1 -8 -8 913.786 949.031 4.448 0.137 o
1 -8 -7 2107.720 2148.280 5.894 0.027 o
1 -8 -6 1743.310 1776.090 5.493 0.039 o
1 -8 -5 325.909 330.604 2.441 1.010 o
-1 -8 4 1973.530 2042.660 5.165 0.030 o
1 -8 -3 120.578 118.787 1.389 6.198 o
1 -8 -2 359.197 382.180 2.434 0.817 o
-1 -8 1 1273.090 1249.550 4.533 0.075 o
-1 -8 0 1277.860 1311.910 4.484 0.072 o
-1 -8 -1 358.893 387.054 3.179 0.804 o
1 -8 2 120.806 121.882 1.797 5.978 o
1 -8 3 1977.740 2093.710 6.566 0.030 o
-1 8 -4 326.925 331.472 2.144 1.007 o
1 -8 5 1738.640 1714.770 5.255 0.040 o
1 -8 6 2113.570 2072.910 6.907 0.027 o
1 -8 7 917.168 988.288 4.251 0.133 o
-1 8 -8 593.722 634.643 3.349 0.312 o
1 -8 9 806.640 815.328 4.668 0.178 o
1 -8 10 333.102 321.589 2.962 0.992 o
1 -8 11 207.162 208.145 2.581 2.305 o
1 -8 12 524.440 496.730 9.325 0.395 o
-1 -8 -13 50.590 44.241 1.501 24.474 o
-1 8 -14 104.777 102.772 2.254 7.402 o
-1 -8 -15 126.256 113.732 2.281 5.739 o
-1 -8 -16 160.564 140.381 3.208 3.728 o
-1 8 -17 127.155 106.905 3.723 5.212 o
-1 -8 -18 55.788 50.834 2.635 16.929 o
-1 8 -19 63.438 58.889 3.051 13.363 o
-1 -8 -20 42.944 36.751 2.489 23.481 o
-1 -8 -21 75.792 72.989 3.527 9.880 o
-1 8 -22 14.383 15.173 2.832 37.710 o
1 9 -22 48.707 48.197 2.671 18.861 o
1 9 -21 113.396 114.291 3.895 5.550 o
1 -9 -20 93.034 98.367 3.491 7.427 o
1 9 -19 87.918 90.569 3.150 8.467 o
1 9 -18 117.649 117.332 3.552 5.485 o
1 9 -17 123.097 125.313 2.261 5.615 o
1 9 -16 8.321 8.785 0.745 208.078 o
-1 -9 15 271.192 274.471 2.890 1.407 o
1 9 -14 103.215 96.561 1.709 8.094 o
1 9 -13 650.530 585.721 6.280 0.286 o
1 9 -12 107.188 104.305 1.878 7.377 o
1 9 -11 124.279 136.298 1.743 5.449 o
1 -9 -10 455.020 468.746 3.183 0.531 o
1 -9 -9 238.101 245.295 2.175 1.787 o
1 -9 -8 1021.380 998.408 4.375 0.115 o
1 -9 -7 651.166 614.580 3.613 0.282 o
-1 -9 6 4.927 5.004 0.457 419.934 o
-1 -9 5 49.821 46.715 1.211 25.473 o
-1 -9 4 1359.810 1382.370 5.437 0.064 o
-1 9 3 2239.170 2175.050 6.814 0.025 o
-1 -9 2 833.013 833.846 4.303 0.169 o
1 -9 -1 686.914 691.773 3.589 0.244 o
-1 -9 0 687.253 698.449 3.634 0.243 o
1 -9 1 835.873 899.381 3.936 0.160 o
-1 9 -2 2233.750 2126.000 6.449 0.025 o
1 -9 3 1363.820 1400.840 5.731 0.063 o
-1 -9 -4 49.899 42.608 1.080 26.989 o
1 -9 5 4.941 5.372 0.482 400.986 o
-1 9 -6 652.273 622.546 4.689 0.278 o
1 -9 7 1025.190 1026.620 7.663 0.111 o
1 -9 8 237.714 237.364 3.994 1.739 o
-1 9 -9 456.488 469.962 3.507 0.526 o
-1 -9 -10 123.827 117.878 1.987 5.861 o
1 -9 11 106.794 98.143 4.520 5.790 o
-1 9 -12 648.578 619.924 6.216 0.277 o
-1 9 -13 103.476 98.212 2.204 7.706 o
-1 -9 -14 271.981 265.418 3.647 1.406 o
-1 9 -15 8.333 5.012 1.326 138.809 o
1 -9 15 8.353 9.831 1.116 149.477 o
-1 9 -16 122.684 115.238 3.054 5.551 o
-1 9 -17 117.625 107.173 3.718 5.624 o
-1 9 -18 87.613 74.418 3.374 8.922 o
-1 -9 -19 92.998 87.049 3.597 7.720 o
-1 -9 -20 113.532 99.449 3.890 5.893 o
-1 -9 -21 48.572 37.875 2.784 19.728 o
1 -10 -21 17.974 15.667 1.839 60.423 o
1 -10 -20 61.899 64.043 2.978 13.392 o
1 -10 -19 9.888 8.309 1.475 108.179 o
1 -10 -18 158.565 164.757 4.205 3.267 o
1 10 -17 51.251 52.283 1.734 21.600 o
1 10 -16 37.062 34.393 1.324 36.933 o
1 10 -15 223.921 218.280 2.689 2.038 o
1 -10 -14 243.992 225.225 2.619 1.808 o
-1 -10 13 375.456 375.014 4.102 0.766 o
1 10 -12 194.616 195.004 2.467 2.586 o
1 -10 -11 322.393 328.808 3.806 1.005 o
1 10 -10 150.383 156.175 2.185 3.995 o
1 10 -9 652.776 673.322 4.327 0.265 o
1 -10 -8 392.191 386.825 3.538 0.718 o
1 10 -7 19.199 13.704 0.945 95.338 o
-1 -10 6 48.727 52.871 1.195 24.591 o
1 10 -5 473.945 485.891 3.921 0.490 o
-1 10 4 711.976 736.931 3.975 0.224 o
1 -10 -3 411.933 393.639 3.310 0.670 o
-1 10 2 1969.720 2023.770 7.285 0.031 o
1 -10 -1 324.859 324.154 2.660 1.023 o
-1 -10 0 323.873 310.375 2.925 1.050 o
-1 -10 -1 1964.860 1922.910 6.327 0.032 o
1 -10 2 412.561 393.459 2.825 0.672 o
-1 -10 -3 710.384 686.684 4.413 0.234 o
1 -10 4 475.719 508.667 4.337 0.471 o
-1 10 -5 48.711 45.964 1.269 25.966 o
1 -10 6 19.185 12.674 0.968 96.317 o
1 -10 7 390.830 324.589 5.299 0.775 o
-1 10 -8 654.552 622.713 6.656 0.272 o
-1 10 -9 150.846 148.142 3.342 3.852 o
1 -10 10 321.696 255.929 7.831 1.022 o
-1 10 -11 194.365 201.474 3.556 2.439 o
-1 10 -12 376.852 367.651 4.074 0.772 o
-1 10 -13 243.253 202.234 3.380 1.883 o
-1 10 -14 224.108 208.253 3.395 2.046 o
-1 10 -15 37.020 29.307 1.739 34.889 o
-1 10 -16 51.065 45.408 1.868 22.363 o
-1 10 -17 158.371 138.702 4.379 3.514 o
-1 -10 -18 9.861 7.402 1.522 105.981 o
-1 10 -19 61.944 57.324 3.021 13.816 o
-1 10 -20 17.980 14.619 1.875 59.966 o
1 -11 -21 2.596 -0.027 1.719 126.272 o
1 -11 -20 52.892 53.640 2.848 16.458 o
1 11 -19 25.337 28.974 2.203 37.533 o
1 11 -18 39.258 34.796 1.882 30.310 o
1 -11 -17 25.529 21.662 1.310 58.313 o
1 11 -16 252.850 252.544 3.624 1.579 o
1 11 -15 471.565 470.471 4.699 0.499 o
-1 -11 14 154.056 153.732 2.804 3.809 o
1 11 -13 111.085 121.040 2.421 6.303 o
1 11 -12 538.589 559.843 4.429 0.379 o
-1 -11 11 320.800 328.850 4.328 1.000 o
-1 -11 10 131.404 134.785 3.487 4.619 o
-1 -11 9 28.463 27.651 1.290 49.935 o
1 -11 -8 229.882 235.654 3.055 1.870 o
1 11 -7 131.639 140.062 2.082 4.953 o
1 -11 -6 460.687 452.279 4.061 0.530 o
-1 -11 5 1072.830 1162.120 5.809 0.097 o
-1 11 4 232.796 240.393 2.549 1.844 o
-1 -11 3 322.809 339.976 3.239 0.992 o
-1 -11 2 438.984 446.180 3.616 0.570 o
1 -11 -1 733.881 721.518 4.621 0.218 o
1 -11 0 733.495 723.789 4.758 0.217 o
1 -11 1 437.430 412.390 4.328 0.596 o
1 -11 2 322.886 334.210 3.808 0.993 o
1 -11 3 233.457 248.066 3.285 1.769 o
-1 -11 -4 1068.830 940.675 5.994 0.112 o
1 -11 5 462.378 493.860 4.538 0.496 o
1 -11 6 132.074 136.597 3.188 4.670 o
-1 11 -7 230.535 244.858 4.298 1.749 o
1 -11 8 28.356 26.128 1.419 48.939 o
1 -11 9 131.880 131.794 3.485 4.657 o
-1 11 -10 319.743 300.083 4.414 1.058 o
-1 11 -11 540.543 545.527 5.943 0.378 o
-1 11 -12 110.843 115.615 2.917 6.214 o
-1 11 -13 154.371 156.018 3.479 3.626 o
-1 11 -14 472.428 488.403 7.566 0.466 o
-1 11 -15 253.724 258.327 5.723 1.443 o
-1 11 -16 0.220 -1.844 1.844 118.042 o
-1 11 -16 25.435 23.068 2.155 40.494 o
-1 11 -17 39.228 36.237 2.476 25.097 o
-1 11 -18 25.411 27.411 3.278 24.465 o
-1 11 -19 53.080 55.363 4.383 11.225 o
1 12 -20 143.379 157.442 4.395 3.642 o
1 12 -19 15.705 14.787 1.762 67.639 o
1 -12 -18 62.090 57.027 2.346 15.772 o
1 12 -17 185.826 179.472 4.914 2.538 o
1 12 -16 180.079 181.035 4.962 2.602 o
1 12 -15 131.840 121.035 3.832 4.712 o
1 12 -14 11.374 8.134 1.139 132.822 o
1 12 -13 66.559 59.663 2.664 13.789 o
-1 -12 12 157.504 163.674 2.859 3.579 o
1 12 -11 131.093 129.938 2.287 5.133 o
-1 -12 10 357.562 369.925 4.570 0.813 o
-1 -12 9 40.149 44.429 1.653 28.808 o
-1 -12 8 59.482 62.994 2.426 15.460 o
-1 -12 7 326.765 336.022 5.295 0.945 o
-1 -12 6 277.912 298.448 4.528 1.248 o
-1 -12 5 260.066 272.463 3.842 1.452 o
1 -12 -4 412.330 418.473 3.778 0.641 o
-1 -12 3 83.194 89.656 2.188 10.064 o
1 -12 -2 36.324 38.507 1.483 34.492 o
1 -12 -1 648.331 605.936 4.682 0.285 o
-1 -12 0 650.448 629.522 4.633 0.277 o
1 -12 1 36.434 39.561 1.454 34.270 o
1 -12 2 83.492 96.352 2.164 9.678 o
-1 -12 -3 410.793 358.814 4.374 0.700 o
1 -12 4 260.881 265.782 3.094 1.496 o
1 -12 5 276.872 254.002 3.827 1.405 o
-1 12 -6 327.995 329.953 5.113 0.955 o
1 -12 7 59.565 62.804 2.413 15.501 o
1 -12 8 40.030 29.439 3.053 21.682 o
-1 12 -9 356.665 325.347 4.966 0.873 o
-1 12 -10 131.583 134.251 3.079 4.769 o
-1 12 -11 156.970 156.697 3.477 3.554 o
-1 12 -12 66.697 67.438 2.869 12.646 o
-1 12 -13 11.334 5.829 1.084 146.286 o
-1 12 -14 132.337 126.711 4.126 4.476 o
-1 12 -15 179.668 167.445 4.873 2.727 o
-1 12 -16 186.465 198.357 5.335 2.341 o
-1 12 -17 62.313 69.576 3.358 11.973 o
-1 12 -18 15.692 13.803 2.695 40.193 o
-1 12 -19 143.022 146.623 6.911 2.988 o
1 13 -19 70.817 70.954 3.412 10.730 o
1 13 -18 2.658 12.774 2.787 46.401 o
1 13 -18 60.137 61.843 4.508 9.950 o
1 13 -17 19.319 19.573 2.068 49.615 o
1 13 -16 87.021 82.585 3.481 8.485 o
1 13 -15 62.589 61.677 2.933 13.591 o
1 13 -14 137.914 134.875 4.033 4.209 o
1 13 -13 218.998 219.777 5.014 1.908 o
1 13 -12 25.365 27.103 1.605 48.674 o
1 13 -11 145.773 158.498 2.496 4.039 o
1 -13 -10 75.257 80.111 1.786 12.275 o
1 13 -9 190.257 193.294 2.864 2.632 o
1 13 -8 233.028 240.736 3.307 1.804 o
-1 -13 7 376.127 404.195 5.831 0.708 o
1 13 -6 438.683 491.083 6.462 0.516 o
1 13 -5 542.463 615.999 6.854 0.345 o
-1 -13 4 570.819 577.097 9.598 0.326 o
-1 -13 3 398.736 440.313 7.915 0.600 o
-1 -13 2 194.698 191.865 5.485 2.259 o
-1 -13 1 390.876 382.416 7.600 0.672 o
1 -13 0 389.896 392.491 8.316 0.651 o
1 -13 1 194.945 189.917 5.921 2.206 o
1 -13 2 397.553 378.633 8.649 0.644 o
-1 -13 -3 572.752 575.317 6.782 0.338 o
-1 -13 -4 541.235 543.092 7.003 0.374 o
1 -13 5 439.547 440.300 6.183 0.554 o
1 -13 6 376.020 343.766 5.761 0.780 o
1 -13 7 233.895 240.781 4.622 1.716 o
1 -13 8 189.547 123.007 6.444 2.596 o
-1 13 -9 75.137 71.613 3.044 10.872 o
-1 13 -10 145.270 140.102 3.365 4.121 o
-1 13 -11 25.373 30.075 2.087 38.891 o
-1 13 -12 219.009 236.025 5.298 1.810 o
-1 13 -13 137.701 141.481 4.314 4.021 o
-1 13 -14 62.614 65.549 3.182 12.641 o
-1 13 -15 87.341 85.272 3.612 8.193 o
-1 13 -16 19.263 19.662 1.543 64.693 o
-1 13 -17 60.344 54.514 2.554 15.789 o
-1 13 -18 70.597 75.999 3.546 10.224 o
1 14 -18 92.258 86.461 3.841 7.532 o
1 14 -17 19.976 16.906 2.012 51.802 o
1 14 -16 6.271 6.181 1.463 129.648 o
1 14 -15 114.860 106.518 3.842 5.693 o
1 14 -14 77.269 89.044 3.464 9.071 o
1 14 -13 125.972 127.332 4.003 4.734 o
1 14 -12 292.409 292.864 4.635 1.187 o
1 14 -11 1.854 0.926 0.754 513.404 o
1 14 -10 5.942 6.209 0.996 209.226 o
1 14 -9 414.446 411.852 4.491 0.637 o
1 14 -8 443.728 511.514 4.736 0.508 o
-1 -14 7 113.500 120.190 2.866 5.974 o
-1 -14 6 92.302 93.037 2.537 8.605 o
1 -14 -5 215.074 224.978 3.842 2.020 o
1 14 -4 153.077 166.024 3.753 3.475 o
-1 -14 3 334.833 361.043 3.368 0.912 o
-1 -14 2 514.239 510.734 5.323 0.422 o
1 -14 -1 29.877 26.337 1.712 42.442 o
1 -14 0 29.786 25.596 1.427 47.399 o
-1 -14 -1 512.308 491.012 5.496 0.434 o
1 -14 2 336.043 359.746 4.563 0.891 o
1 -14 3 152.507 138.771 3.070 4.004 o
1 -14 4 215.853 230.040 3.152 2.034 o
-1 14 -5 92.406 85.798 2.050 9.395 o
-1 -14 -6 113.897 111.992 2.708 6.257 o
-1 -14 -7 442.222 459.448 5.673 0.541 o
-1 -14 -8 415.879 400.386 6.311 0.626 o
-1 -14 -9 5.940 4.968 1.173 180.159 o
-1 14 -10 1.857 1.724 1.150 255.627 o
-1 14 -11 291.311 266.745 4.441 1.264 o
-1 14 -12 126.418 143.620 4.387 4.290 o
-1 14 -13 76.985 84.631 3.489 9.263 o
-1 14 -14 115.204 115.894 4.233 5.242 o
-1 14 -15 6.282 5.450 1.159 177.333 o
-1 14 -16 19.993 18.027 2.104 48.818 o
-1 14 -17 91.918 52.027 5.567 6.532 o
1 15 -16 94.118 100.729 3.881 6.915 o
1 15 -15 97.003 94.388 3.703 7.098 o
1 15 -14 94.396 94.029 3.584 7.392 o
1 15 -13 133.470 138.472 4.282 4.197 o
1 15 -12 77.403 76.670 2.634 10.966 o
1 15 -11 284.101 304.193 4.779 1.195 o
1 15 -10 15.644 17.769 1.718 66.810 o
1 15 -9 175.297 183.986 4.401 2.746 o
-1 -15 8 112.066 123.274 3.053 5.872 o
1 15 -7 245.988 262.828 4.384 1.555 o
1 15 -6 257.044 274.800 4.459 1.437 o
-1 -15 5 11.869 9.759 1.377 105.743 o
1 -15 -4 284.616 272.885 4.330 1.287 o
1 -15 -3 242.016 239.976 3.380 1.725 o
-1 -15 2 39.546 38.251 1.715 30.489 o
-1 -15 1 112.628 104.110 3.276 6.219 o
-1 -15 0 112.590 98.959 3.214 6.403 o
1 -15 1 39.679 40.034 1.767 29.492 o
1 -15 2 241.508 226.819 3.993 1.751 o
-1 -15 -3 284.855 276.145 4.307 1.278 o
1 -15 4 11.895 9.743 0.970 140.882 o
1 -15 5 257.991 267.071 3.599 1.493 o
-1 -15 -6 246.831 266.920 5.054 1.498 o
-1 -15 -7 112.369 115.430 4.783 5.036 o
-1 -15 -8 174.711 158.241 5.791 2.695 o
-1 -15 -9 15.665 15.239 1.611 73.577 o
-1 -15 -10 283.103 283.947 4.748 1.251 o
-1 15 -11 77.607 79.365 2.646 10.752 o
-1 15 -12 133.255 136.910 3.435 4.537 o
-1 15 -13 94.665 91.972 2.875 8.131 o
-1 15 -14 96.639 91.867 3.955 6.963 o
-1 15 -15 94.408 103.928 4.197 6.523 o
1 16 -15 37.341 33.310 3.805 17.115 o
1 16 -14 77.550 74.912 5.282 7.027 o
1 16 -13 12.482 13.942 2.795 39.905 o
1 16 -12 72.508 77.915 3.394 10.194 o
1 16 -11 105.189 109.894 4.031 5.947 o
1 16 -10 166.086 183.107 6.568 2.483 o
1 16 -9 41.720 49.787 3.868 14.725 o
1 -16 -8 1.065 0.617 1.082 311.323 o
1 16 -7 234.007 264.066 7.959 1.390 o
1 -16 -6 222.967 237.732 5.172 1.779 o
1 -16 -5 96.977 89.831 2.744 8.150 o
-1 -16 4 153.778 137.440 3.145 3.968 o
1 -16 -3 19.500 17.870 1.384 71.327 o
-1 -16 2 3.658 1.556 0.732 418.055 o
1 -16 -1 221.460 200.754 4.870 1.990 o
1 -16 0 222.251 225.899 4.911 1.859 o
-1 -16 -1 3.662 1.292 0.850 354.210 o
1 -16 2 19.509 17.244 1.661 62.582 o
-1 -16 -3 153.219 123.404 3.240 4.168 o
-1 16 -4 97.308 98.895 2.686 7.810 o
-1 -16 -5 222.194 250.505 5.269 1.725 o
-1 -16 -6 234.729 237.586 5.002 1.696 o
-1 -16 -7 1.062 1.310 1.344 205.411 o
-1 -16 -8 41.862 46.861 3.391 17.119 o
-1 -16 -9 165.482 144.147 4.346 3.306 o
-1 16 -10 105.577 113.050 3.151 6.442 o
-1 16 -11 72.373 73.878 2.665 11.768 o
-1 -16 -12 12.482 13.870 1.422 93.335 o
-1 16 -13 77.285 76.556 2.758 10.791 o
-1 16 -14 37.462 34.258 2.662 24.701 o
1 17 -13 10.267 10.979 2.742 43.406 o
1 17 -12 21.927 21.793 2.203 43.026 o
1 17 -11 34.942 42.950 2.661 24.037 o
1 17 -10 20.424 24.107 2.990 30.114 o
1 -17 -9 101.955 116.616 3.008 6.644 o
1 -17 -8 39.302 36.103 1.832 30.326 o
1 17 -7 41.804 38.675 2.462 23.734 o
1 -17 -6 202.992 204.554 3.820 2.278 o
1 17 -5 122.441 115.367 3.898 5.143 o
1 -17 -4 127.732 122.555 4.032 4.744 o
1 -17 -3 0.786 0.287 1.034 349.946 o
1 17 -2 173.726 181.543 3.122 2.990 o
-1 -17 1 48.642 45.897 2.527 19.898 o
1 -17 0 48.460 37.315 2.434 21.791 o
1 -17 1 174.368 183.333 4.587 2.735 o
1 -17 2 0.783 0.661 1.025 350.499 o
-1 17 -3 127.670 124.509 3.252 5.046 o
1 -17 4 122.106 113.467 3.127 5.584 o
-1 -17 -5 203.528 227.395 5.014 2.023 o
-1 17 -6 41.649 43.773 2.617 21.887 o
-1 -17 -7 39.416 45.558 3.493 17.231 o
-1 -17 -8 102.332 115.121 5.253 5.105 o
-1 -17 -9 20.412 17.848 1.868 54.608 o
-1 -17 -10 34.832 34.294 1.663 35.464 o
-1 17 -11 22.009 23.524 1.724 52.560 o
-1 17 -12 10.289 11.030 1.425 105.585 o
-1 -17 -13 9.250 8.029 2.038 71.975 o
1 18 -11 17.075 15.361 1.932 58.835 o
1 18 -10 28.035 25.060 2.222 36.734 o
1 18 -9 19.239 20.962 1.596 61.958 o
1 -18 -8 108.150 96.217 3.814 6.303 o
1 -18 -7 43.808 47.999 2.093 23.498 o
1 -18 -6 0.809 0.675 1.161 277.820 o
1 18 -5 192.604 202.545 3.932 2.415 o
1 18 -4 41.053 47.857 2.747 20.656 o
1 -18 -3 84.553 74.342 3.519 8.999 o
1 18 -2 322.136 327.798 6.455 0.944 o
-1 -18 1 45.898 48.976 2.192 21.996 o
1 -18 0 45.748 42.043 2.623 20.831 o
1 -18 1 320.951 284.879 6.187 1.032 o
1 -18 2 84.815 90.868 2.769 9.169 o
1 -18 3 40.915 44.343 2.196 24.772 o
-1 18 -4 193.092 215.641 5.166 2.181 o
-1 18 -5 0.806 0.252 1.181 272.934 o
-1 -18 -6 43.970 51.260 3.794 14.572 o
-1 -18 -7 107.915 97.145 5.139 5.310 o
-1 -18 -8 19.292 21.861 2.037 49.194 o
-1 -18 -9 27.996 25.846 2.215 36.580 o
-1 18 -10 17.018 14.562 1.832 62.970 o
1 19 -8 73.268 72.896 4.980 7.739 o
1 19 -7 157.041 158.975 4.926 3.186 o
1 -19 -6 38.342 36.850 2.632 24.129 o
1 19 -5 92.318 78.771 3.625 8.045 o
1 19 -4 15.028 16.992 1.553 75.575 o
1 19 -3 134.677 137.228 4.390 4.139 o
1 -19 -2 15.541 14.553 1.954 60.832 o
1 -19 -1 40.230 35.883 2.611 23.769 o
-1 -19 0 40.223 37.580 2.100 27.283 o
-1 -19 -1 15.569 17.427 1.572 73.077 o
-1 -19 -2 134.181 107.314 3.492 5.028 o
-1 -19 -3 15.082 13.201 1.810 68.188 o
-1 -19 -4 92.154 100.368 3.619 7.297 o
-1 -19 -5 38.228 41.610 2.682 22.958 o
-1 -19 -6 156.657 167.850 6.908 2.633 o
-1 20 0 112.130 137.961 5.936 4.073 o
-1 20 -1 34.997 44.028 3.724 17.009 o
-1 20 -2 8.658 5.065 2.290 62.709 o
-1 20 -3 99.197 106.744 5.939 4.877 o
-2 0 24 7.659 6.160 2.000 78.567 o
-2 0 22 154.196 145.476 5.421 3.242 o
-2 0 20 500.807 576.014 9.926 0.377 o
2 0 -18 128.291 133.062 3.579 4.726 o
2 0 -16 1505.090 1521.440 17.080 0.051 o
-2 0 14 108.054 104.156 2.125 7.189 o
2 0 -12 1700.380 1774.350 5.975 0.041 o
2 0 -10 320.036 311.077 2.619 1.070 o
-2 0 8 1793.260 1825.430 4.028 0.037 o
-2 0 6 11070.900 11238.900 13.100 0.001 o
-2 0 4 1994.110 1923.910 6.898 0.031 o
-2 0 2 9992.070 10258.400 16.267 0.001 o
2 0 0 2955.650 3527.250 5.920 0.012 o
-2 0 0 9976.690 10736.100 16.234 0.001 o
-2 0 -2 1990.390 2050.980 7.146 0.030 o
-2 0 -4 11080.600 11257.800 9.135 0.001 o
-2 0 -6 1798.190 1878.140 3.737 0.036 o
2 0 8 318.908 300.303 2.224 1.103 o
-2 0 -10 1706.780 1760.620 5.833 0.041 o
-2 0 -12 107.681 102.280 1.658 7.523 o
-2 0 -14 1501.580 1386.120 9.100 0.056 o
-2 0 -16 127.869 137.011 3.052 4.867 o
-2 0 -18 498.950 491.996 6.526 0.442 o
-2 0 -20 154.581 134.053 4.872 3.513 o
-2 0 -22 7.658 4.789 1.781 95.484 o
-2 1 25 63.952 81.393 3.243 11.261 o
-2 -1 24 79.634 78.508 3.069 9.931 o
-2 1 23 145.243 141.823 3.839 3.959 o
-2 1 22 126.091 130.046 3.662 4.828 o
-2 -1 21 260.756 253.043 4.748 1.469 o
-2 1 20 116.716 101.998 3.002 6.217 o
2 1 -19 20.576 18.851 0.992 80.683 o
-2 1 18 19.616 19.302 0.926 85.010 o
2 1 -17 349.148 364.616 3.420 0.861 o
2 1 -16 500.697 492.493 4.875 0.449 o
2 1 -15 419.040 414.016 3.811 0.632 o
2 -1 -14 615.106 600.695 4.179 0.307 o
2 1 -13 918.817 918.906 3.582 0.140 o
-2 1 12 68.076 65.250 0.992 16.285 o
2 1 -11 1238.490 1227.800 3.800 0.078 o
2 1 -10 585.422 585.331 2.970 0.335 o
2 1 -9 2910.780 3032.590 4.890 0.014 o
-2 1 8 109.050 107.766 0.981 7.453 o
2 -1 -7 765.967 811.448 2.569 0.192 o
-2 1 6 4096.340 4260.130 5.984 0.007 o
-2 1 5 2700.740 2454.430 8.248 0.018 o
-2 1 4 2122.100 2090.890 7.547 0.027 o
-2 1 3 1514.510 1660.310 4.601 0.049 o
-2 -1 2 2503.510 2541.210 5.483 0.019 o
2 -1 -1 1705.020 1776.160 5.105 0.040 o
-2 -1 1 3403.640 3419.310 8.844 0.011 o
2 -1 0 2246.840 2481.730 6.503 0.022 o
-2 -1 0 2510.950 2402.410 5.641 0.020 o
2 -1 1 592.276 670.645 3.226 0.301 o
-2 -1 -1 1513.260 1728.620 4.657 0.048 o
-2 1 -2 2115.210 2181.500 4.466 0.027 o
-2 1 -3 2694.570 2538.990 4.699 0.017 o
2 -1 4 4083.730 4343.440 6.874 0.007 o
-2 1 -5 763.130 815.418 2.212 0.193 o
2 -1 6 109.348 108.883 0.749 7.442 o
-2 1 -7 2916.900 3020.030 4.035 0.014 o
2 -1 8 586.292 577.768 1.923 0.339 o
2 1 9 1243.030 1226.010 3.295 0.078 o
-2 1 -10 67.889 62.814 0.902 16.761 o
-2 -1 -11 921.138 934.167 3.546 0.138 o
2 1 12 617.096 609.436 2.994 0.305 o
-2 1 -13 417.798 407.830 2.552 0.648 o
-2 1 -14 502.208 462.812 3.176 0.472 o
2 1 15 348.510 371.837 3.536 0.851 o
-2 -1 -16 19.636 16.838 1.155 80.520 o
-2 1 -17 20.506 16.480 1.133 79.431 o
-2 1 -18 117.145 112.142 2.435 6.204 o
-2 1 -19 261.308 240.379 3.678 1.560 o
-2 -1 -20 126.028 128.653 2.864 5.181 o
-2 1 -21 145.470 131.633 3.511 4.200 o
-2 -1 -22 79.782 67.943 2.685 11.136 o
-2 -1 -23 63.878 70.523 4.206 9.871 o
-2 -2 25 5.470 6.151 1.448 135.703 o
-2 -2 24 171.021 182.543 4.472 2.816 o
-2 -2 23 2.934 2.877 1.031 271.765 o
-2 -2 22 28.120 30.273 1.990 38.139 o
2 2 -21 42.908 44.830 1.849 26.022 o
2 2 -20 364.466 355.918 4.524 0.814 o
-2 2 19 4.594 5.552 0.726 317.260 o
-2 2 18 318.044 326.744 3.606 1.029 o
2 -2 -17 15.585 13.387 1.055 104.889 o
-2 -2 16 640.542 611.264 6.526 0.283 o
2 2 -15 334.487 319.897 2.904 0.991 o
2 2 -14 953.881 927.246 4.026 0.132 o
2 2 -13 128.318 126.319 1.313 5.594 o
-2 2 12 705.721 698.997 3.205 0.235 o
2 -2 -11 455.803 446.112 2.693 0.548 o
2 -2 -10 450.916 496.566 3.304 0.516 o
2 -2 -9 3051.400 3072.230 5.655 0.013 o
2 2 -8 7698.030 8310.270 13.910 0.002 o
2 2 -8 7702.760 7509.860 8.489 0.002 o
-2 2 7 948.740 1012.550 2.810 0.126 o
2 2 -6 2204.460 2284.300 4.352 0.024 o
-2 -2 5 3101.710 3018.670 5.781 0.013 o
2 2 -4 1683.910 1713.880 3.967 0.042 o
-2 -2 3 638.510 647.569 2.333 0.282 o
-2 -2 2 1114.250 1195.010 3.406 0.092 o
2 -2 -1 1.487 1.217 0.361 1236.840 o
-2 -2 1 2.969 1.151 0.315 920.457 o
2 -2 0 54.060 64.592 1.280 19.926 o
-2 -2 0 1110.470 1101.290 5.364 0.097 o
-2 -2 -1 640.033 726.824 4.382 0.257 o
-2 -2 -2 1687.390 1841.460 4.609 0.040 o
-2 -2 -3 3110.130 3193.000 6.528 0.012 o
2 -2 4 2199.330 2174.890 4.760 0.025 o
-2 2 -5 705.357 636.646 4.723 0.247 o
-2 2 -5 950.466 1037.560 2.821 0.124 o
2 -2 6 7673.850 7636.900 7.151 0.002 o
-2 2 -7 3040.640 3134.760 4.442 0.013 o
-2 -2 -8 452.482 486.146 1.754 0.527 o
2 -2 9 454.846 447.792 2.103 0.551 o
-2 2 -10 704.239 692.270 3.178 0.237 o
-2 2 -11 127.848 127.065 1.333 5.595 o
-2 2 -12 956.640 942.971 3.748 0.130 o
-2 -2 -13 334.648 324.570 2.522 0.987 o
-2 2 -14 642.739 624.197 4.085 0.284 o
2 -2 15 15.568 14.676 0.984 106.195 o
-2 2 -16 318.206 319.002 4.081 1.034 o
-2 2 -17 4.578 4.008 0.649 373.889 o
-2 2 -18 365.832 344.704 5.200 0.815 o
-2 -2 -19 42.883 40.129 2.163 25.046 o
-2 2 -20 28.094 26.963 1.973 39.737 o
-2 2 -21 2.924 2.897 1.226 209.716 o
-2 2 -22 171.110 177.632 4.541 2.843 o
-2 -2 -23 5.452 1.690 1.413 153.929 o
-2 3 25 64.762 60.308 3.916 10.920 o
-2 -3 24 38.808 38.400 2.316 26.068 o
2 3 -23 125.194 138.571 3.255 4.865 o
-2 -3 22 2.006 2.561 0.943 335.927 o
-2 -3 21 112.813 106.685 2.657 6.502 o
2 3 -20 0.956 1.192 0.713 618.950 o
-2 3 19 534.023 528.798 4.693 0.397 o
-2 3 18 23.510 20.945 1.068 68.534 o
-2 -3 17 39.192 37.503 1.555 32.227 o
2 -3 -16 88.853 89.764 2.648 8.967 o
-2 -3 15 581.986 569.728 4.100 0.341 o
2 3 -14 84.862 87.007 1.660 10.556 o
-2 3 13 1057.280 1028.640 5.174 0.108 o
2 3 -12 7.535 11.613 0.585 223.304 o
2 3 -11 198.306 200.176 1.850 2.533 o
-2 3 9 1250.170 797.509 2.879 0.099 o
-2 3 8 4021.240 3931.810 5.653 0.008 o
2 3 -7 1594.230 1618.380 3.369 0.047 o
-2 -3 6 1219.960 1185.810 3.320 0.082 o
-2 -3 5 5972.030 6061.940 6.936 0.003 o
-2 -3 4 39.292 41.050 0.706 36.378 o
2 3 -3 1290.020 1333.700 3.075 0.070 o
-2 -3 2 421.171 428.638 2.022 0.624 o
-2 -3 2 682.150 699.820 4.404 0.244 o
-2 -3 1 633.985 704.948 1.893 0.269 o
-2 -3 1 1265.590 1326.630 6.449 0.072 o
2 -3 0 261.963 291.825 3.023 1.407 o
-2 -3 0 681.551 701.503 4.677 0.243 o
2 -3 1 1293.450 1448.950 4.553 0.066 o
-2 3 -2 12.578 13.529 0.710 144.293 o
-2 -3 -2 39.239 42.190 0.817 35.403 o
-2 3 -3 5994.000 6117.290 7.993 0.003 o
-2 3 -4 1215.830 1165.220 4.054 0.083 o
-2 3 -5 1588.540 1626.460 3.378 0.047 o
-2 3 -6 4033.550 4096.420 5.401 0.007 o
-2 -3 -7 820.529 801.227 2.360 0.177 o
2 3 8 429.404 424.562 1.836 0.614 o
-2 3 -9 198.158 201.865 1.799 2.525 o
-2 -3 -10 7.555 10.706 0.463 248.432 o
-2 -3 -11 1055.370 1047.100 4.136 0.107 o
2 -3 12 84.568 93.805 1.344 10.420 o
-2 3 -13 583.963 581.490 3.356 0.337 o
-2 3 -14 88.956 87.943 2.457 9.246 o
-2 -3 -15 39.064 39.232 1.528 31.950 o
-2 -3 -16 23.597 22.523 1.112 65.610 o
-2 3 -17 535.025 508.960 5.470 0.402 o
-2 3 -18 0.960 1.964 0.974 357.587 o
-2 3 -19 113.234 106.386 3.177 6.184 o
-2 -3 -20 1.999 1.644 1.094 276.026 o
-2 3 -21 124.834 124.819 3.853 4.889 o
-2 -3 -22 38.821 33.284 2.286 27.461 o
-2 3 -23 64.936 61.039 2.888 13.376 o
-2 4 25 7.484 11.355 2.246 62.248 o
2 4 -24 62.106 65.081 2.066 15.640 o
-2 -4 23 31.732 26.088 1.638 41.873 o
-2 4 22 329.430 318.929 4.612 0.981 o
-2 4 21 69.990 62.056 2.550 13.268 o
2 4 -20 124.466 124.551 3.366 5.127 o
-2 4 19 9.161 9.047 0.898 174.312 o
2 -4 -18 106.385 99.423 2.034 7.537 o
2 -4 -17 212.760 212.903 2.888 2.184 o
-2 -4 16 638.916 623.645 6.911 0.280 o
2 4 -15 21.528 21.926 0.993 73.967 o
2 4 -14 243.266 246.517 2.738 1.716 o
2 -4 -13 201.013 195.985 2.295 2.495 o
2 -4 -12 921.747 892.798 3.998 0.142 o
-2 4 11 1130.490 1089.080 4.868 0.095 o
-2 -4 10 935.535 913.349 4.217 0.137 o
-2 4 9 53.468 48.260 0.702 24.857 o
-2 4 8 1352.260 1464.470 3.419 0.062 o
2 4 -7 2151.080 2088.820 3.976 0.027 o
2 4 -6 571.954 650.533 3.058 0.321 o
2 4 -5 111.537 132.677 1.703 6.227 o
-2 -4 4 7460.750 7338.190 10.499 0.002 o
-2 -4 3 1543.810 1593.400 2.947 0.050 o
-2 4 2 653.313 727.527 4.770 0.250 o
2 -4 -2 6995.980 7379.760 7.677 0.002 o
-2 -4 1 722.651 776.610 2.901 0.213 o
2 -4 -1 1442.590 1511.750 4.825 0.056 o
-2 4 0 7017.460 7751.390 8.993 0.002 o
2 -4 1 1547.790 1628.330 4.213 0.049 o
2 -4 2 4209.430 4446.480 13.027 0.007 o
-2 4 -2 7464.290 7072.660 7.804 0.002 o
-2 -4 -3 111.284 133.989 1.161 6.355 o
-2 -4 -4 571.250 633.598 2.530 0.329 o
2 -4 5 2143.410 2229.300 5.622 0.026 o
2 4 6 1355.620 1525.890 3.024 0.060 o
-2 4 -7 53.503 50.007 0.622 24.581 o
-2 -4 -8 934.323 912.217 2.633 0.138 o
-2 4 -9 899.444 646.173 6.799 0.174 o
-2 -4 -9 1132.990 1206.360 4.472 0.089 o
2 -4 10 925.147 952.328 4.114 0.135 o
2 -4 11 201.677 201.275 1.989 2.466 o
-2 -4 -12 243.490 244.423 2.501 1.732 o
-2 4 -13 21.487 22.704 0.999 72.951 o
2 -4 14 638.592 627.164 9.330 0.272 o
-2 -4 -15 212.414 213.625 2.936 2.181 o
-2 -4 -16 106.764 101.432 2.160 7.361 o
2 -4 17 9.143 9.837 0.936 165.800 o
-2 -4 -18 124.403 119.332 3.474 5.189 o
-2 -4 -19 70.205 61.891 2.584 13.171 o
-2 -4 -20 330.154 306.674 5.567 0.977 o
-2 4 -21 31.851 23.021 1.931 38.904 o
-2 4 -22 62.137 60.141 2.893 13.907 o
-2 4 -23 7.481 5.163 2.061 76.138 o
2 5 -24 2.666 2.659 0.890 343.086 o
-2 -5 23 94.021 91.293 2.277 8.761 o
2 5 -22 27.266 25.156 1.944 41.684 o
2 5 -21 99.391 95.121 3.145 7.412 o
-2 5 20 13.819 12.198 1.371 94.834 o
-2 5 19 108.095 107.877 2.148 7.044 o
2 -5 -18 92.325 92.194 1.751 9.312 o
2 -5 -17 628.832 613.964 4.767 0.293 o
2 -5 -16 89.056 97.384 2.229 8.987 o
-2 5 15 613.941 587.598 5.409 0.309 o
2 -5 -14 248.478 241.711 2.704 1.694 o
2 5 -11 1535.530 1140.620 4.958 0.061 o
2 5 -10 175.124 177.106 1.886 3.151 o
-2 -5 9 230.924 214.515 1.603 2.030 o
2 5 -8 454.985 434.408 2.405 0.560 o
2 -5 -7 3993.980 3876.920 7.524 0.008 o
2 5 -6 662.675 667.759 2.807 0.263 o
-2 -5 5 1514.840 1575.160 4.238 0.051 o
-2 -5 4 3.166 3.248 0.337 695.386 o
2 -5 -3 2917.300 3011.500 4.340 0.014 o
2 -5 -2 1737.650 1637.880 2.568 0.042 o
2 -5 -1 1253.800 1308.160 2.433 0.074 o
2 -5 0 1743.780 1724.940 3.589 0.040 o
-2 -5 -1 2928.210 3148.840 5.737 0.014 o
-2 -5 -2 3.158 3.701 0.397 623.541 o
-2 -5 -3 1509.920 1708.110 4.895 0.048 o
-2 -5 -4 665.161 903.015 7.271 0.206 o
2 5 5 4003.720 4348.890 9.370 0.007 o
2 -5 6 456.701 521.983 3.295 0.491 o
-2 -5 -7 231.120 218.501 1.453 2.011 o
-2 -5 -8 174.466 196.539 1.810 2.975 o
2 -5 9 1154.430 1201.940 3.966 0.087 o
-2 5 -10 19.787 31.780 0.910 68.405 o
-2 5 -11 361.194 375.546 3.099 0.814 o
2 -5 12 249.378 244.533 2.585 1.680 o
2 -5 13 611.941 663.656 5.340 0.288 o
-2 -5 -14 89.376 93.213 2.637 8.767 o
-2 5 -15 630.322 585.747 5.819 0.299 o
-2 5 -16 92.467 83.631 2.376 9.192 o
2 -5 17 108.253 107.765 2.347 6.929 o
-2 5 -18 13.792 10.292 1.446 93.342 o
-2 5 -19 99.215 99.988 3.386 7.056 o
-2 5 -20 27.202 26.313 2.039 39.699 o
-2 5 -21 94.371 83.613 3.148 8.223 o
-2 -5 -22 2.656 1.990 1.217 220.464 o
-2 -6 24 54.195 62.971 2.414 16.670 o
2 6 -23 1.302 0.722 0.977 364.090 o
2 6 -22 43.068 41.955 2.339 23.456 o
2 -6 -21 64.368 67.683 2.177 14.626 o
2 6 -20 58.011 52.919 2.327 17.254 o
-2 6 19 142.494 134.165 2.690 4.494 o
2 -6 -18 227.131 227.947 2.776 1.949 o
-2 6 17 17.300 13.129 0.833 109.703 o
-2 -6 16 139.404 139.420 2.761 4.491 o
-2 -6 15 159.947 149.026 2.712 3.731 o
2 6 -14 1088.500 1187.270 8.756 0.093 o
-2 6 14 1408.430 1364.080 5.902 0.062 o
-2 6 13 464.417 462.789 3.159 0.521 o
-2 6 12 784.951 754.163 3.984 0.194 o
-2 -6 11 13.058 13.752 0.630 145.367 o
2 6 -10 1207.280 1203.690 4.965 0.082 o
2 -6 -9 1249.010 1258.780 4.365 0.076 o
-2 -6 8 671.371 709.111 3.527 0.248 o
-2 -6 7 120.368 128.373 1.456 5.923 o
-2 -6 6 320.138 312.358 2.051 1.074 o
2 6 -5 188.590 167.278 1.464 3.010 o
2 -6 -4 469.318 460.161 1.955 0.521 o
2 -6 -3 1135.850 1122.850 2.742 0.093 o
2 -6 -2 2771.490 2917.260 4.187 0.015 o
-2 -6 1 68.551 67.383 0.640 16.272 o
-2 -6 0 2761.880 2837.830 4.401 0.016 o
-2 -6 -1 1140.050 1175.450 3.355 0.090 o
-2 -6 -2 467.737 441.955 2.831 0.533 o
2 -6 3 187.891 118.846 3.020 3.362 o
-2 6 -4 320.534 362.478 3.132 0.961 o
2 6 5 119.916 104.746 2.533 6.210 o
2 -6 6 669.781 736.922 3.030 0.243 o
-2 6 -7 1245.380 1219.890 4.449 0.078 o
2 -6 8 1208.400 1179.530 4.996 0.083 o
-2 6 -9 13.019 14.136 0.668 141.638 o
2 -6 10 783.072 733.864 4.195 0.198 o
2 -6 11 465.649 451.979 3.510 0.526 o
-2 6 -12 1405.540 1450.080 6.973 0.059 o
2 -6 13 159.751 142.680 4.834 3.319 o
-2 6 -14 139.420 136.022 2.750 4.553 o
2 -6 15 17.235 11.657 0.923 108.774 o
2 -6 16 226.623 227.266 3.277 1.930 o
-2 -6 -17 142.442 135.966 3.116 4.346 o
-2 6 -18 58.094 53.886 2.546 16.377 o
-2 -6 -19 64.590 68.110 2.812 13.052 o
-2 6 -20 43.055 43.071 2.462 22.491 o
-2 6 -21 1.297 2.868 1.309 204.755 o
-2 -6 -22 54.154 58.018 2.894 15.576 o
2 7 -23 38.740 44.084 2.485 23.710 o
2 -7 -22 16.017 11.245 1.543 80.432 o
2 -7 -21 42.426 42.135 2.278 24.063 o
2 -7 -20 20.806 18.912 1.631 60.013 o
2 7 -19 245.748 253.850 3.720 1.623 o
2 -7 -18 4.455 2.908 0.636 407.914 o
-2 7 17 105.222 98.844 1.838 7.761 o
-2 -7 16 5.648 4.917 0.658 319.878 o
2 7 -15 790.408 794.496 6.032 0.185 o
2 -7 -14 272.284 274.570 3.513 1.381 o
2 -7 -13 575.213 588.143 4.248 0.339 o
2 7 -12 36.427 33.045 1.074 40.332 o
2 -7 -11 476.663 485.268 3.504 0.488 o
2 -7 -10 404.259 412.039 2.543 0.672 o
2 7 -9 708.241 701.877 3.759 0.233 o
2 -7 -8 145.203 136.772 1.664 4.578 o
2 7 -7 1118.640 1101.780 5.159 0.096 o
2 -7 -6 35.099 37.178 0.929 40.780 o
2 -7 -5 1414.900 1476.150 3.796 0.058 o
2 -7 -4 110.931 114.254 1.089 7.044 o
-2 -7 3 3238.360 3186.510 4.944 0.012 o
2 -7 -2 65.166 60.760 0.756 17.985 o
-2 -7 1 308.018 293.481 1.755 1.174 o
-2 7 0 65.203 66.919 0.842 17.003 o
-2 -7 -1 3237.160 3245.470 6.906 0.012 o
-2 7 -2 110.757 115.778 1.800 6.762 o
-2 7 -3 1420.190 1530.910 5.201 0.057 o
2 -7 4 35.210 36.478 0.693 42.684 o
2 -7 5 1115.850 1083.280 3.994 0.097 o
2 -7 6 144.673 132.399 1.869 4.641 o
-2 7 -7 708.238 689.086 4.875 0.234 o
-2 7 -8 405.538 410.239 3.434 0.665 o
-2 7 -9 476.517 478.692 3.377 0.493 o
2 -7 10 36.307 31.280 0.970 42.254 o
-2 -7 -11 573.857 576.056 3.965 0.345 o
2 -7 12 273.153 273.049 4.763 1.333 o
-2 7 -13 793.348 758.475 5.283 0.190 o
2 -7 14 5.638 4.607 0.675 319.003 o
-2 -7 -15 105.120 96.547 2.169 7.665 o
-2 7 -16 4.447 4.262 0.788 315.736 o
2 -7 17 245.983 235.269 4.151 1.671 o
-2 7 -18 20.882 16.515 1.662 60.889 o
-2 -7 -19 42.336 42.221 2.525 22.493 o
-2 7 -20 16.019 9.947 1.580 80.174 o
-2 7 -21 38.624 36.526 2.501 25.085 o
2 8 -23 0.653 1.450 1.245 240.588 o
2 -8 -22 104.351 108.858 3.554 6.356 o
2 8 -21 145.473 139.911 3.770 4.000 o
2 8 -20 211.293 205.399 4.474 2.111 o
2 -8 -19 49.885 53.295 1.852 21.425 o
2 8 -18 191.106 190.889 3.193 2.604 o
-2 -8 17 29.172 27.907 1.033 52.660 o
-2 -8 16 48.458 52.730 1.158 24.882 o
-2 -8 15 454.000 452.566 3.113 0.544 o
-2 -8 14 223.840 224.915 4.244 1.902 o
-2 -8 13 819.967 827.502 5.708 0.172 o
-2 -8 12 119.585 113.222 1.626 6.352 o
2 -8 -11 144.338 142.457 1.694 4.501 o
2 8 -10 569.120 563.055 2.949 0.356 o
2 8 -9 253.873 262.486 2.040 1.590 o
2 8 -8 345.721 367.442 2.319 0.879 o
2 8 -7 29.005 26.809 0.611 59.204 o
2 -8 -6 492.172 507.567 2.794 0.458 o
-2 8 5 745.687 763.587 4.048 0.206 o
-2 8 4 1997.920 1953.770 4.757 0.031 o
-2 8 3 381.070 366.774 2.191 0.780 o
2 -8 -2 705.136 734.864 2.886 0.228 o
2 -8 -1 802.671 793.542 2.930 0.183 o
-2 -8 0 704.727 738.770 2.889 0.227 o
-2 -8 -1 380.704 367.090 2.358 0.780 o
-2 -8 -2 2000.490 1960.860 5.312 0.031 o
2 -8 3 744.877 745.478 3.728 0.210 o
2 -8 4 492.101 512.685 2.745 0.455 o
-2 8 -5 29.112 30.651 0.763 54.062 o
-2 8 -6 346.164 366.329 3.147 0.871 o
-2 8 -7 254.546 245.784 3.122 1.613 o
2 -8 8 569.401 555.247 4.675 0.355 o
-2 8 -9 144.514 143.647 2.163 4.386 o
-2 8 -10 119.183 116.822 1.947 6.159 o
2 -8 11 819.672 801.343 7.689 0.174 o
2 -8 12 224.214 213.755 2.646 2.062 o
2 -8 13 452.482 421.759 4.416 0.563 o
2 -8 14 48.634 51.834 1.459 23.846 o
-2 8 -15 29.087 25.587 1.152 52.699 o
-2 8 -16 190.559 176.559 3.433 2.698 o
2 -8 17 50.014 49.406 2.038 21.244 o
-2 -8 -18 211.195 197.765 4.842 2.116 o
-2 8 -19 145.968 142.208 4.010 3.883 o
-2 8 -20 104.009 94.607 3.745 6.631 o
-2 -8 -21 0.652 -0.626 1.184 276.400 o
2 9 -22 8.689 5.989 1.457 119.509 o
2 9 -21 114.630 117.326 3.619 5.586 o
2 9 -20 47.754 47.055 1.865 23.345 o
2 -9 -19 13.606 12.820 1.198 105.486 o
2 -9 -18 55.201 54.792 1.880 19.321 o
2 9 -17 272.035 264.397 2.980 1.431 o
-2 -9 16 4.278 3.901 0.598 412.693 o
2 -9 -15 331.804 325.434 2.918 0.991 o
2 9 -14 496.105 515.794 4.374 0.443 o
2 -9 -13 87.639 91.482 1.955 9.689 o
2 9 -12 1.726 3.450 0.634 552.076 o
-2 -9 11 415.065 424.407 2.771 0.636 o
-2 -9 10 30.872 32.401 1.037 47.236 o
-2 -9 9 631.324 631.005 3.987 0.288 o
2 -9 -8 44.389 43.472 1.017 30.229 o
-2 -9 7 1186.040 1215.800 4.741 0.083 o
2 -9 -6 375.224 376.088 2.741 0.779 o
2 9 -5 1178.550 1189.940 4.738 0.085 o
2 -9 -4 518.754 488.903 3.318 0.437 o
-2 -9 3 294.565 285.939 2.149 1.256 o
-2 -9 2 52.959 43.011 0.816 26.147 o
-2 -9 1 3185.610 3236.150 6.655 0.012 o
-2 -9 0 53.070 45.795 0.988 24.898 o
2 -9 1 295.074 302.266 2.605 1.203 o
-2 -9 -2 517.726 477.886 2.888 0.446 o
-2 9 -3 1174.680 1111.800 4.946 0.089 o
-2 9 -4 374.294 359.785 2.506 0.805 o
-2 9 -5 1190.350 1280.100 4.991 0.080 o
2 -9 6 44.557 48.842 2.580 20.400 o
2 -9 7 631.704 630.915 9.559 0.273 o
2 -9 8 30.873 31.372 1.693 39.497 o
-2 9 -9 414.745 418.302 5.686 0.619 o
2 -9 10 1.729 2.518 1.310 201.858 o
2 -9 11 87.888 93.860 2.345 9.169 o
-2 9 -12 497.282 495.711 5.375 0.448 o
2 -9 13 330.579 327.428 4.578 0.962 o
-2 9 -14 4.198 1.531 1.021 264.265 o
-2 9 -14 4.294 3.552 0.912 281.483 o
-2 9 -15 272.342 268.555 5.344 1.324 o
-2 9 -16 55.004 55.419 3.786 12.723 o
-2 9 -17 13.586 12.332 2.298 52.907 o
-2 9 -18 47.890 43.668 3.537 15.609 o
-2 9 -19 114.413 118.809 5.783 4.344 o
-2 9 -20 8.713 11.507 2.505 51.192 o
2 -10 -22 175.304 161.145 5.611 2.701 o
2 10 -21 94.883 90.403 3.215 7.848 o
2 10 -20 148.409 152.844 3.170 3.896 o
2 10 -19 49.762 50.400 1.913 21.721 o
2 10 -18 323.160 310.197 3.639 1.041 o
2 10 -17 6.020 9.446 1.470 122.337 o
2 10 -17 13.124 12.790 1.139 111.653 o
2 -10 -16 233.970 229.116 2.728 1.878 o
-2 -10 15 24.264 26.139 1.126 60.542 o
2 10 -14 32.684 32.185 1.483 40.127 o
-2 -10 13 170.001 173.224 3.033 3.159 o
-2 -10 12 852.301 865.662 7.599 0.157 o
2 10 -11 62.647 61.136 2.030 16.054 o
2 10 -10 289.302 274.481 3.408 1.287 o
2 -10 -9 725.634 710.382 4.081 0.224 o
2 -10 -8 666.207 694.979 3.939 0.253 o
2 -10 -7 193.254 189.202 1.871 2.699 o
2 -10 -6 1840.680 1846.510 5.705 0.036 o
2 -10 -5 258.298 254.160 2.784 1.566 o
2 -10 -4 903.433 930.297 4.727 0.141 o
-2 -10 3 448.746 452.717 2.868 0.553 o
2 -10 -2 639.318 663.121 3.607 0.275 o
-2 -10 1 580.676 590.191 3.503 0.336 o
2 -10 0 638.372 657.609 3.734 0.277 o
2 -10 1 449.042 461.086 3.462 0.544 o
-2 -10 -2 900.090 842.599 4.193 0.151 o
2 -10 3 259.272 271.408 2.323 1.511 o
-2 10 -4 1839.260 1795.950 6.762 0.036 o
2 -10 5 193.282 191.268 2.226 2.656 o
-2 -10 -6 666.316 683.526 6.602 0.251 o
2 -10 7 724.788 670.239 7.561 0.227 o
2 -10 8 289.508 282.816 6.841 1.138 o
2 -10 9 62.497 57.738 3.455 12.499 o
2 -10 10 854.955 876.527 7.049 0.156 o
2 -10 11 170.216 172.460 3.306 3.120 o
-2 10 -12 32.782 30.159 1.582 39.754 o
-2 10 -13 24.174 26.839 1.568 51.035 o
-2 10 -14 234.516 239.905 5.153 1.678 o
-2 10 -15 13.128 13.569 1.650 79.164 o
-2 10 -16 324.236 336.519 6.139 0.931 o
-2 10 -17 49.900 55.237 4.128 12.325 o
-2 10 -18 148.207 165.758 6.666 2.829 o
-2 10 -19 95.238 96.818 5.363 5.635 o
2 11 -21 110.257 106.271 3.464 6.168 o
2 11 -20 15.976 12.827 1.316 89.996 o
2 11 -19 164.607 164.234 3.225 3.339 o
2 11 -18 6.913 5.061 1.046 194.245 o
2 11 -17 80.311 76.791 2.375 10.972 o
2 -11 -16 6.760 6.297 0.891 220.224 o
2 11 -15 178.450 181.453 2.542 2.973 o
2 -11 -14 119.952 106.992 1.937 6.405 o
-2 -11 13 529.223 534.251 4.085 0.401 o
-2 -11 12 41.636 38.015 1.096 33.588 o
2 -11 -11 284.609 273.133 2.896 1.331 o
2 -11 -10 103.974 109.538 2.335 7.168 o
-2 -11 9 902.753 897.878 11.434 0.139 o
2 -11 -8 3.612 4.514 0.733 361.132 o
2 -11 -7 182.802 189.477 2.159 2.856 o
-2 11 6 438.521 432.189 3.731 0.582 o
2 -11 -5 383.246 373.731 3.363 0.757 o
2 -11 -4 121.076 130.180 1.996 5.683 o
-2 -11 3 829.491 850.733 4.761 0.167 o
-2 11 2 123.701 126.164 1.882 5.687 o
-2 -11 1 489.583 507.947 4.031 0.457 o
-2 11 0 123.309 125.174 1.942 5.714 o
-2 -11 -1 826.385 806.913 4.223 0.174 o
2 -11 2 121.177 128.475 1.723 5.805 o
-2 -11 -3 382.829 363.597 2.907 0.774 o
-2 11 -4 438.582 430.499 2.826 0.588 o
-2 -11 -5 182.171 162.361 2.610 3.079 o
2 -11 6 3.600 4.701 0.915 283.066 o
-2 -11 -7 905.592 925.733 7.985 0.139 o
2 -11 8 103.872 105.117 2.407 7.288 o
2 -11 9 285.206 269.139 4.077 1.303 o
-2 11 -10 41.689 39.875 1.755 28.510 o
2 -11 11 528.540 530.139 5.977 0.396 o
-2 11 -12 120.060 107.944 2.823 5.973 o
-2 11 -13 179.108 189.908 4.624 2.605 o
-2 11 -14 6.742 6.946 1.419 130.635 o
-2 11 -15 2.802 -2.740 2.740 51.978 o
-2 11 -15 80.031 72.769 4.735 7.678 o
-2 11 -16 6.936 6.263 1.174 165.649 o
-2 11 -17 164.796 162.241 6.717 2.605 o
-2 11 -18 15.990 13.489 2.632 41.492 o
-2 11 -19 110.530 111.136 5.787 4.563 o
2 12 -20 69.262 74.683 4.504 8.702 o
2 12 -19 0.233 0.325 0.949 431.601 o
2 12 -18 101.898 103.719 3.820 6.433 o
2 12 -18 117.813 120.447 3.572 5.398 o
2 12 -17 26.203 24.040 1.573 50.138 o
2 12 -16 119.419 118.114 2.837 5.739 o
2 -12 -15 17.904 16.674 1.158 85.648 o
2 -12 -14 224.543 221.626 3.707 1.950 o
2 -12 -13 21.602 19.454 1.156 72.162 o
2 -12 -12 169.250 170.343 2.465 3.286 o
2 -12 -11 55.516 51.661 1.919 19.567 o
-2 -12 10 638.222 635.024 5.202 0.281 o
-2 -12 9 29.056 31.911 1.305 46.333 o
-2 -12 8 617.269 610.197 5.474 0.300 o
-2 -12 7 66.385 69.381 2.136 14.159 o
-2 -12 6 250.148 233.290 4.057 1.651 o
-2 12 5 166.799 163.247 3.062 3.330 o
2 -12 -4 751.642 737.899 7.213 0.205 o
-2 12 3 227.984 229.179 4.017 1.859 o
-2 12 2 126.911 121.015 2.349 5.503 o
-2 12 1 850.483 868.568 6.213 0.159 o
2 -12 0 126.641 119.147 1.975 5.687 o
-2 -12 -1 227.154 213.744 2.658 2.030 o
2 -12 2 753.371 792.323 5.712 0.197 o
2 -12 3 166.215 142.906 3.269 3.541 o
2 -12 4 251.032 269.072 3.245 1.548 o
-2 -12 -5 66.157 61.089 2.389 14.416 o
2 -12 6 617.777 604.649 10.713 0.283 o
2 -12 7 29.155 33.944 2.799 26.749 o
-2 -12 -8 639.581 646.286 7.015 0.273 o
-2 12 -9 55.665 55.907 1.675 19.690 o
2 -12 10 168.874 163.660 3.013 3.287 o
-2 12 -11 21.533 19.728 1.749 55.084 o
-2 12 -12 224.739 227.489 5.153 1.809 o
-2 12 -13 17.955 19.104 1.884 56.567 o
-2 12 -14 119.503 125.102 4.080 4.976 o
-2 12 -15 26.127 25.753 2.154 38.925 o
-2 12 -16 117.490 115.804 4.056 5.251 o
-2 12 -17 0.233 2.235 1.946 103.254 o
-2 12 -18 69.165 73.039 4.900 8.116 o
2 13 -19 65.794 65.846 3.057 12.463 o
2 13 -18 26.579 28.199 2.155 37.644 o
2 13 -17 209.358 208.926 4.890 2.071 o
2 13 -16 56.668 58.297 2.749 15.532 o
2 13 -15 57.292 58.273 3.977 11.716 o
2 -13 -14 73.641 74.448 2.969 11.015 o
2 -13 -13 133.018 134.989 3.834 4.432 o
2 13 -12 108.967 116.704 2.451 6.543 o
-2 -13 11 206.464 204.171 2.695 2.333 o
2 -13 -10 28.816 27.414 1.150 51.810 o
-2 -13 9 345.683 351.071 4.514 0.876 o
2 -13 -8 90.353 91.295 2.405 8.994 o
2 13 -7 211.862 224.355 4.541 1.998 o
2 -13 -6 177.335 188.126 4.145 2.720 o
2 13 -5 251.222 241.664 4.692 1.576 o
2 13 -4 100.727 100.123 3.020 7.248 o
2 13 -3 401.765 406.685 5.849 0.652 o
-2 -13 2 111.463 112.849 4.111 5.536 o
-2 -13 1 597.347 633.437 9.655 0.291 o
-2 -13 0 111.543 115.084 3.153 6.057 o
2 -13 1 401.793 407.891 5.808 0.651 o
-2 -13 -2 100.731 91.802 2.862 7.674 o
2 -13 3 251.745 244.704 4.488 1.573 o
-2 -13 -4 177.145 175.360 3.935 2.863 o
2 -13 5 212.479 231.440 4.350 1.973 o
-2 -13 -6 90.678 93.853 2.890 8.370 o
2 -13 7 345.705 352.700 5.598 0.853 o
2 -13 8 28.876 30.444 1.827 39.791 o
-2 13 -9 206.064 199.491 3.546 2.298 o
-2 13 -10 108.691 113.911 2.770 6.469 o
-2 13 -11 132.807 138.072 4.088 4.295 o
-2 13 -12 73.365 71.724 3.120 10.940 o
-2 13 -13 57.343 61.445 3.031 14.219 o
-2 13 -14 56.654 57.599 2.971 14.876 o
-2 13 -15 210.033 225.565 5.527 1.916 o
-2 13 -16 26.657 24.672 2.284 36.879 o
-2 13 -17 65.656 66.217 2.722 13.245 o
2 14 -18 71.132 71.793 3.171 11.111 o
2 14 -17 8.035 9.783 1.605 101.225 o
2 14 -16 172.382 173.675 4.626 2.839 o
2 14 -15 55.823 60.572 4.126 11.355 o
2 14 -14 31.555 28.666 3.093 24.072 o
2 14 -13 9.513 9.468 1.514 104.162 o
2 -14 -12 280.329 283.932 4.567 1.272 o
2 14 -11 44.980 48.015 2.421 21.250 o
2 -14 -10 220.421 232.770 4.819 1.852 o
2 -14 -9 134.202 142.085 3.838 4.280 o
2 -14 -8 143.371 144.646 3.859 3.966 o
2 14 -7 4.011 4.869 1.169 200.810 o
2 14 -6 283.166 301.806 5.478 1.180 o
2 14 -5 26.557 21.403 1.715 48.496 o
2 -14 -4 157.684 158.669 3.950 3.409 o
2 14 -3 11.653 10.426 1.947 70.465 o
2 -14 -2 707.543 629.148 6.784 0.244 o
2 -14 -1 88.073 86.527 2.628 9.222 o
-2 -14 0 709.426 703.745 5.984 0.229 o
-2 -14 -1 11.636 7.401 0.978 150.356 o
-2 -14 -2 157.553 153.352 2.951 3.691 o
-2 -14 -3 26.467 18.753 1.248 60.589 o
-2 -14 -4 282.938 280.560 3.943 1.289 o
-2 -14 -5 4.004 2.160 1.030 258.994 o
-2 -14 -6 143.901 143.497 3.675 4.022 o
-2 -14 -7 133.835 131.985 4.841 4.063 o
-2 -14 -8 219.780 216.600 5.994 1.823 o
-2 -14 -9 44.812 39.958 1.834 26.371 o
-2 14 -10 280.433 282.837 4.452 1.279 o
-2 14 -11 9.548 9.327 1.576 99.353 o
-2 14 -12 31.482 28.289 2.202 33.665 o
-2 14 -13 55.776 56.231 2.979 15.143 o
-2 14 -14 172.279 180.315 5.116 2.697 o
-2 14 -15 8.012 10.174 1.742 90.362 o
-2 14 -16 70.000 47.443 3.080 13.155 o
-2 14 -16 71.390 82.989 5.133 7.338 o
2 15 -17 65.533 70.402 4.426 9.303 o
2 15 -16 52.140 55.790 2.879 16.270 o
2 15 -15 64.927 64.004 4.411 9.651 o
2 15 -14 51.756 55.649 4.087 12.206 o
2 15 -13 157.433 173.741 6.621 2.649 o
2 -15 -12 27.399 24.863 1.680 46.269 o
2 -15 -11 215.098 217.948 4.977 1.958 o
2 -15 -10 16.177 21.976 1.892 56.801 o
2 15 -9 78.269 74.271 3.030 10.374 o
2 -15 -8 29.102 25.618 1.989 39.223 o
2 15 -7 113.672 111.209 3.683 5.735 o
2 15 -6 166.541 178.447 4.385 2.944 o
2 15 -5 347.908 363.594 6.248 0.818 o
2 15 -4 88.787 98.223 4.608 6.591 o
2 -15 -3 171.451 161.917 3.765 3.122 o
2 -15 -2 59.206 62.440 1.976 16.866 o
2 -15 -1 186.846 181.373 3.894 2.659 o
2 -15 0 58.984 56.222 2.369 16.489 o
2 -15 1 171.001 151.737 3.098 3.358 o
-2 -15 -2 88.549 82.585 2.342 9.691 o
-2 -15 -3 348.609 357.650 4.517 0.857 o
2 -15 4 166.038 149.094 3.599 3.405 o
-2 -15 -5 113.925 119.284 4.712 4.951 o
-2 -15 -6 29.088 29.649 2.674 29.007 o
-2 -15 -7 78.292 73.826 3.796 9.164 o
-2 -15 -8 16.230 18.720 2.247 48.565 o
-2 15 -9 214.826 206.184 3.926 2.118 o
-2 -15 -10 27.388 23.987 1.602 48.193 o
-2 15 -11 157.099 173.093 4.906 3.056 o
-2 15 -12 51.635 54.136 2.931 16.355 o
-2 15 -13 64.858 66.907 3.363 11.802 o
-2 15 -14 52.273 56.826 3.202 14.960 o
2 16 -15 8.149 8.374 2.409 56.569 o
2 16 -14 112.332 111.957 5.671 4.566 o
2 16 -13 16.125 13.051 2.649 41.166 o
2 16 -12 96.100 99.605 2.892 7.703 o
2 16 -11 67.764 70.489 3.135 11.694 o
2 -16 -10 193.564 202.145 5.162 2.255 o
2 16 -9 40.197 35.504 2.387 25.539 o
2 -16 -8 234.256 232.005 5.238 1.705 o
2 16 -7 29.253 32.233 2.231 33.455 o
2 16 -6 9.010 9.659 1.523 104.836 o
2 -16 -5 12.044 10.433 1.475 96.803 o
2 -16 -4 380.344 377.223 6.134 0.724 o
2 16 -3 41.386 45.368 2.314 23.609 o
2 -16 -2 401.345 400.702 6.086 0.656 o
2 -16 -1 54.215 48.910 2.287 18.939 o
-2 -16 0 400.530 375.256 5.908 0.685 o
-2 -16 -1 41.385 42.686 2.176 25.055 o
2 -16 2 380.427 386.067 5.837 0.718 o
-2 -16 -3 12.062 11.848 1.424 97.905 o
-2 -16 -4 8.997 7.955 1.289 131.065 o
-2 -16 -5 29.177 29.809 2.825 27.308 o
-2 -16 -6 234.317 233.255 6.832 1.572 o
-2 -16 -7 40.311 36.920 3.005 20.860 o
-2 -16 -8 194.014 205.577 6.247 2.087 o
-2 -16 -9 67.889 70.972 2.506 12.973 o
-2 16 -10 95.758 99.535 2.909 7.718 o
-2 16 -11 16.067 13.910 1.426 82.651 o
-2 16 -12 112.586 112.912 4.267 5.391 o
-2 16 -13 8.140 8.774 1.757 90.767 o
2 17 -13 23.673 17.261 2.859 32.016 o
2 17 -12 23.186 22.939 2.152 42.457 o
2 -17 -11 37.329 38.508 2.453 25.588 o
2 17 -10 23.290 23.606 2.115 42.806 o
2 17 -9 145.707 166.241 4.671 3.411 o
2 17 -8 18.985 18.044 1.979 53.219 o
2 -17 -7 110.246 105.585 3.546 6.133 o
2 -17 -6 101.824 98.951 3.340 6.960 o
2 -17 -5 85.770 79.993 3.212 9.049 o
2 -17 -4 36.915 37.836 2.262 27.493 o
2 17 -3 217.270 223.072 4.974 1.913 o
2 17 -2 9.633 8.591 1.468 109.220 o
2 -17 -1 164.756 145.694 3.975 3.390 o
-2 -17 0 9.647 9.614 1.433 110.200 o
2 -17 1 217.268 215.879 4.618 1.980 o
-2 -17 -2 36.811 30.053 2.056 31.511 o
2 -17 3 86.041 90.520 3.050 8.746 o
-2 -17 -4 101.445 101.629 4.980 5.595 o
-2 -17 -5 110.142 116.820 5.101 4.898 o
-2 -17 -6 19.033 19.758 2.503 40.010 o
-2 -17 -7 145.640 157.217 5.854 3.169 o
-2 -17 -8 23.236 24.104 2.701 32.841 o
-2 17 -9 37.213 32.144 1.899 32.186 o
-2 -17 -10 23.145 19.863 1.631 55.776 o
-2 -17 -11 23.597 18.723 1.612 56.417 o
2 18 -11 63.897 68.859 3.269 12.018 o
2 18 -10 97.833 96.256 5.329 5.571 o
2 -18 -9 0.946 -0.639 1.146 288.657 o
2 -18 -8 69.689 58.209 2.952 12.697 o
2 -18 -7 122.816 118.373 3.883 5.076 o
2 -18 -6 316.234 305.970 6.101 1.013 o
2 -18 -5 63.665 58.499 2.928 13.690 o
2 -18 -4 94.464 87.082 3.423 7.794 o
2 -18 -3 37.472 33.417 2.278 28.143 o
2 -18 -2 80.751 75.794 3.181 9.787 o
2 -18 -1 0.038 -0.694 1.052 363.539 o
2 -18 0 80.813 78.150 3.176 9.668 o
-2 -18 -1 37.473 30.781 2.113 30.355 o
-2 -18 -2 94.690 97.454 3.252 7.567 o
-2 -18 -3 63.903 64.465 2.765 13.576 o
-2 -18 -4 317.152 355.376 8.785 0.847 o
-2 -18 -5 122.834 141.428 5.759 3.847 o
-2 -18 -6 69.918 73.182 4.242 9.163 o
-2 -18 -7 0.945 1.069 1.721 130.380 o
-2 18 -8 97.712 91.451 2.953 7.838 o
-2 18 -9 63.795 62.288 3.043 13.063 o
2 19 -7 182.271 176.470 4.786 2.632 o
2 -19 -6 33.953 30.266 2.389 29.593 o
2 19 -5 116.171 115.252 3.846 5.435 o
2 19 -4 57.991 65.346 3.049 13.729 o
2 -19 -3 46.060 42.004 2.643 20.631 o
2 -19 -2 118.219 101.265 3.892 5.629 o
2 19 -1 98.646 96.615 3.648 6.974 o
2 -19 0 118.573 126.250 4.059 5.000 o
2 -19 1 46.119 42.544 3.361 16.841 o
2 -19 2 57.854 51.454 2.633 16.400 o
2 -19 3 115.755 93.913 3.419 6.234 o
-2 -19 -4 34.044 34.439 3.353 20.506 o
-2 -19 -5 182.601 203.741 6.911 2.117 o
-2 20 0 32.903 11.851 3.457 22.879 o
-3 0 24 60.332 69.032 2.919 13.396 o
-3 0 22 109.014 121.032 3.462 5.855 o
-3 0 20 8.752 12.205 1.337 116.993 o
-3 0 18 111.613 123.718 2.033 6.365 o
3 0 -16 91.850 90.943 2.259 9.001 o
3 0 -14 400.478 425.162 2.562 0.666 o
3 0 -12 4.548 7.255 0.434 393.737 o
-3 0 10 365.808 451.050 1.998 0.716 o
-3 0 8 6743.230 7229.660 10.463 0.003 o
-3 0 6 510.070 609.710 2.565 0.387 o
-3 0 4 2403.930 2404.680 5.285 0.021 o
-3 0 2 2.637 2.963 0.266 862.349 o
-3 0 0 2036.740 1940.940 3.666 0.030 o
-3 0 -2 8507.330 8681.610 6.820 0.002 o
-3 0 -4 997.235 1202.470 3.265 0.105 o
-3 0 -6 836.539 940.859 1.997 0.156 o
-3 0 -8 2022.590 2217.030 4.613 0.028 o
3 0 10 218.784 233.946 2.020 2.042 o
-3 0 -12 20.886 25.231 0.820 75.706 o
-3 0 -14 80.828 98.684 1.458 10.498 o
3 0 16 2.440 3.156 0.591 548.141 o
-3 0 -18 520.438 480.195 6.951 0.423 o
-3 0 -20 0.887 -0.038 1.261 241.450 o
-3 1 25 87.228 87.281 3.199 8.611 o
-3 1 24 143.592 143.803 3.839 3.978 o
-3 -1 23 74.381 86.969 3.074 10.032 o
-3 1 22 117.426 107.095 3.077 6.000 o
-3 1 21 92.979 98.751 3.045 7.838 o
-3 1 20 99.291 95.201 2.763 7.736 o
3 -1 -19 111.332 108.853 1.879 6.921 o
-3 1 18 8.121 8.813 0.728 213.405 o
-3 -1 17 197.487 195.216 2.488 2.539 o
3 1 -16 130.675 134.957 3.043 4.802 o
3 1 -15 18.171 15.536 0.619 108.898 o
-3 1 14 971.703 989.471 3.320 0.124 o
-3 1 13 439.250 455.939 2.139 0.569 o
-3 1 12 514.494 525.428 2.180 0.425 o
3 -1 -11 584.483 565.287 2.134 0.344 o
-3 1 10 436.331 459.429 1.465 0.573 o
-3 1 9 1024.810 1067.970 2.077 0.110 o
-3 -1 8 231.673 224.099 0.931 1.988 o
-3 1 7 29.024 27.738 0.407 60.118 o
3 1 -6 2959.810 2965.080 3.297 0.014 o
3 -1 -5 2155.040 2066.300 2.904 0.027 o
3 -1 -4 343.197 361.920 1.288 0.903 o
-3 -1 3 49.672 47.169 1.215 25.418 o
-3 -1 3 688.704 764.683 1.836 0.229 o
-3 -1 2 1758.010 1723.060 3.001 0.040 o
3 -1 -1 746.106 754.624 3.707 0.208 o
-3 1 1 1757.000 1733.350 3.009 0.040 o
3 -1 0 641.443 710.621 3.832 0.262 o
-3 -1 0 690.928 732.013 2.193 0.235 o
3 -1 1 279.620 294.298 2.145 1.315 o
-3 -1 -1 344.005 354.577 1.537 0.911 o
3 -1 2 390.842 406.704 1.463 0.712 o
-3 -1 -2 2149.880 2144.120 3.797 0.026 o
-3 1 -3 2961.630 2986.230 3.868 0.014 o
3 1 4 9.154 11.827 0.463 211.601 o
-3 1 -4 28.984 28.034 0.613 58.100 o
-3 1 -5 231.456 223.715 1.002 1.991 o
-3 1 -6 1026.710 1040.490 1.800 0.112 o
3 1 7 436.595 449.211 1.216 0.581 o
-3 -1 -8 585.941 554.754 1.939 0.348 o
-3 1 -9 512.590 505.706 2.337 0.437 o
-3 1 -10 439.866 452.317 2.249 0.570 o
3 1 11 971.673 980.680 3.629 0.125 o
-3 1 -12 18.202 17.714 0.630 103.291 o
-3 -1 -13 130.723 132.363 1.770 5.235 o
-3 1 -14 197.751 196.409 2.379 2.534 o
-3 -1 -15 8.111 8.341 0.930 183.830 o
3 1 16 111.228 96.674 1.700 7.447 o
3 1 17 99.378 93.836 1.753 8.532 o
-3 1 -18 92.827 92.353 2.411 8.703 o
-3 -1 -19 117.869 114.801 4.330 5.103 o
-3 -1 -20 74.147 66.963 4.011 9.476 o
-3 -1 -21 143.745 139.217 5.193 3.598 o
-3 -1 -22 87.293 86.059 4.406 7.234 o
-3 -2 25 10.124 7.721 1.496 106.640 o
-3 -2 24 60.059 64.233 2.795 14.185 o
-3 2 23 194.105 181.208 4.055 2.529 o
-3 -2 22 58.389 60.533 2.421 15.974 o
-3 2 21 25.049 24.896 1.750 47.538 o
-3 -2 20 109.787 106.640 2.992 6.485 o
-3 2 19 214.472 212.580 2.439 2.194 o
-3 2 18 76.440 69.732 1.318 13.565 o
-3 2 17 363.105 361.785 2.693 0.832 o
3 2 -16 307.669 312.416 3.567 1.102 o
-3 2 15 273.529 280.359 1.929 1.397 o
-3 -2 14 163.770 165.065 1.310 3.608 o
3 2 -13 1426.760 1423.330 3.773 0.059 o
3 -2 -12 599.383 584.299 2.311 0.326 o
-3 -2 11 248.011 247.853 1.509 1.708 o
-3 2 10 458.218 470.159 1.751 0.530 o
-3 -2 9 780.861 782.912 1.881 0.192 o
-3 2 8 97.323 76.375 0.593 10.294 o
-3 -2 7 2478.330 2555.250 3.165 0.019 o
-3 -2 6 3956.750 3929.070 4.039 0.008 o
-3 -2 5 27.484 34.707 0.996 50.694 o
-3 2 4 184.311 191.936 2.477 2.779 o
-3 -2 4 1685.830 1680.920 3.936 0.043 o
-3 -2 3 161.018 162.307 1.242 3.724 o
-3 -2 3 1431.190 1457.670 3.134 0.058 o
-3 -2 2 112.479 115.442 0.977 6.922 o
-3 -2 2 1577.750 1585.100 3.782 0.048 o
-3 -2 1 1470.800 1481.710 2.724 0.055 o
-3 -2 1 1582.860 1588.630 3.824 0.048 o
-3 2 0 1274.970 1342.170 3.738 0.071 o
-3 -2 0 1435.380 1467.920 3.690 0.057 o
-3 2 -1 1507.180 1532.000 4.866 0.052 o
-3 -2 -1 1690.800 1694.300 3.497 0.042 o
3 -2 2 17.101 22.420 0.632 97.880 o
-3 -2 -2 27.509 32.259 0.602 57.083 o
3 -2 3 3949.450 4010.960 5.251 0.008 o
3 2 4 2459.150 2392.700 5.873 0.020 o
-3 2 -4 2487.470 2544.390 3.218 0.019 o
3 -2 5 97.462 75.742 0.563 10.325 o
-3 2 -6 783.441 781.667 1.791 0.192 o
-3 2 -7 456.796 463.057 1.521 0.538 o
-3 -2 -8 247.406 242.371 1.401 1.739 o
-3 -2 -9 598.522 571.876 2.286 0.331 o
3 2 10 1432.080 1437.840 3.924 0.058 o
3 -2 11 163.503 161.921 1.501 3.639 o
-3 2 -12 274.329 280.487 2.221 1.385 o
-3 2 -13 306.690 283.969 3.629 1.169 o
3 -2 14 364.214 399.058 5.201 0.750 o
-3 -2 -15 76.698 76.421 1.960 12.097 o
-3 -2 -16 215.231 218.455 2.746 2.132 o
3 -2 17 109.525 102.509 2.431 6.972 o
-3 -2 -18 24.982 22.844 1.419 55.844 o
-3 2 -19 58.493 57.034 2.343 16.593 o
-3 2 -20 194.837 183.285 4.002 2.511 o
-3 -2 -21 59.975 57.255 2.693 15.152 o
-3 -2 -22 10.136 5.874 2.067 70.805 o
-3 3 25 49.934 50.426 3.671 14.188 o
-3 -3 24 88.627 86.048 3.032 8.735 o
-3 3 23 14.901 17.103 1.714 68.939 o
-3 3 22 73.844 72.552 2.692 11.607 o
-3 3 21 95.648 104.130 2.524 7.863 o
-3 3 20 62.965 68.593 1.994 15.243 o
-3 3 19 93.553 93.757 1.696 9.143 o
-3 3 18 535.023 537.480 3.691 0.395 o
3 3 -17 208.452 205.871 2.227 2.326 o
3 -3 -16 337.178 323.241 4.335 0.952 o
-3 3 15 808.976 802.843 3.198 0.180 o
3 -3 -14 1081.130 1128.300 3.913 0.099 o
3 -3 -13 548.359 515.007 2.559 0.396 o
3 3 -12 2090.300 2023.800 5.077 0.028 o
-3 3 11 1082.190 1084.870 3.582 0.101 o
3 3 -10 205.212 223.026 1.167 2.303 o
-3 -3 9 1407.130 1350.750 2.700 0.062 o
3 -3 -8 3008.670 2959.380 3.409 0.014 o
3 3 -7 1398.400 1451.220 2.576 0.060 o
3 3 -6 670.044 671.693 1.976 0.259 o
3 3 -5 2418.320 2386.850 3.336 0.021 o
-3 3 4 633.061 660.976 4.882 0.277 o
3 3 -4 2604.130 2749.410 3.420 0.017 o
-3 -3 3 246.627 250.785 1.606 1.706 o
3 3 -3 423.938 417.663 1.379 0.632 o
-3 -3 2 456.646 434.563 1.561 0.560 o
-3 -3 2 1373.220 1277.340 4.432 0.067 o
-3 3 1 920.027 983.705 3.408 0.133 o
-3 -3 1 1374.960 1391.920 3.703 0.063 o
3 -3 0 177.981 166.692 1.433 3.239 o
-3 -3 0 423.680 418.957 2.027 0.629 o
3 -3 1 1978.510 2138.580 6.240 0.029 o
-3 -3 -1 2609.190 2788.830 4.671 0.017 o
-3 3 -2 119.957 154.317 2.516 5.018 o
-3 -3 -2 2410.130 2361.590 4.783 0.021 o
-3 3 -3 672.037 696.727 1.884 0.252 o
-3 -3 -4 1393.350 1441.930 3.078 0.060 o
-3 -3 -5 3010.850 3013.140 4.230 0.013 o
3 -3 6 1402.390 1335.200 2.531 0.063 o
-3 3 -7 205.476 222.684 1.148 2.302 o
-3 3 -8 1078.200 1072.610 3.566 0.103 o
-3 3 -9 2094.100 2038.780 4.491 0.028 o
-3 3 -10 546.625 513.040 2.987 0.397 o
-3 -3 -11 1084.050 1143.150 5.091 0.097 o
-3 3 -12 805.952 849.491 4.631 0.174 o
-3 3 -13 338.115 321.088 5.698 0.922 o
3 3 14 208.439 208.356 3.036 2.255 o
-3 3 -15 537.042 553.144 4.198 0.384 o
3 -3 16 93.793 96.115 2.232 8.596 o
-3 3 -17 62.927 62.984 2.001 15.854 o
-3 3 -18 95.391 91.762 2.458 8.457 o
-3 3 -19 73.960 74.216 2.320 12.122 o
-3 3 -20 14.863 10.836 1.509 85.718 o
-3 3 -21 88.858 82.847 2.992 8.907 o
-3 3 -22 49.960 53.294 2.593 18.217 o
-3 4 25 103.498 97.118 4.621 5.885 o
-3 4 24 44.466 52.811 2.617 19.656 o
-3 -4 23 30.050 27.249 1.586 43.721 o
-3 -4 22 38.231 39.587 1.802 30.180 o
-3 4 21 140.507 133.989 2.739 4.554 o
-3 -4 20 61.194 55.984 1.821 17.619 o
-3 4 19 128.104 124.651 2.009 5.470 o
-3 4 18 153.345 155.485 2.105 3.931 o
3 -4 -17 216.550 205.291 2.532 2.208 o
3 -4 -16 208.033 195.202 2.612 2.378 o
3 -4 -15 1141.340 1100.200 5.200 0.093 o
3 4 -14 810.490 785.379 4.170 0.182 o
-3 4 13 176.033 178.345 2.208 3.088 o
3 4 -12 289.533 280.295 2.188 1.298 o
3 4 -11 887.864 896.684 3.278 0.149 o
3 4 -10 686.836 665.162 2.185 0.252 o
-3 4 9 284.625 296.292 1.387 1.292 o
3 4 -8 415.542 417.825 1.577 0.647 o
-3 -4 7 15.246 19.131 0.537 117.792 o
3 4 -6 641.099 658.303 1.888 0.278 o
3 4 -5 3057.400 3098.460 4.558 0.013 o
-3 -4 4 1381.170 1353.110 4.109 0.064 o
3 4 -4 2030.020 2020.160 3.599 0.030 o
-3 -4 3 145.097 162.452 1.128 4.207 o
-3 -4 3 694.744 743.430 2.813 0.230 o
-3 -4 2 1432.320 1492.300 2.696 0.057 o
3 -4 -2 2057.350 2124.990 3.686 0.028 o
3 -4 -1 627.389 657.103 3.007 0.284 o
-3 4 1 2054.330 2114.580 4.146 0.028 o
-3 4 0 551.721 588.205 3.523 0.359 o
-3 -4 0 696.273 771.282 2.632 0.224 o
-3 -4 -1 651.298 671.961 2.680 0.268 o
-3 -4 -1 2027.280 2044.660 5.756 0.029 o
3 -4 2 2981.190 3090.190 11.560 0.013 o
-3 4 -2 3068.270 3217.270 5.495 0.013 o
-3 4 -3 344.042 358.911 4.080 0.876 o
3 -4 3 641.271 663.514 2.070 0.276 o
3 -4 4 15.287 20.056 0.502 116.251 o
-3 -4 -5 414.674 417.924 1.810 0.648 o
3 -4 6 283.730 291.078 1.386 1.312 o
-3 4 -7 688.405 699.171 2.306 0.243 o
3 -4 8 890.997 905.176 3.303 0.147 o
3 -4 9 288.865 273.481 2.132 1.322 o
3 -4 10 176.052 175.913 1.831 3.149 o
-3 4 -11 810.412 794.761 3.611 0.181 o
3 -4 12 1145.110 1158.750 6.074 0.090 o
3 -4 13 208.287 202.114 5.013 2.106 o
3 -4 14 216.852 213.527 2.692 2.145 o
-3 4 -15 152.827 158.625 2.469 3.839 o
3 -4 16 128.017 122.221 2.275 5.448 o
-3 -4 -17 61.273 53.939 1.658 18.336 o
-3 4 -18 141.033 135.974 2.858 4.467 o
-3 4 -19 38.116 38.870 1.788 30.569 o
-3 4 -20 30.162 27.687 1.870 39.245 o
-3 4 -21 44.301 46.050 2.567 20.974 o
-3 4 -22 103.804 103.812 4.729 5.641 o
3 5 -24 25.802 26.715 1.659 47.393 o
-3 5 23 83.015 94.568 2.690 9.255 o
-3 5 22 72.218 76.328 2.273 12.305 o
-3 5 21 0.517 0.090 0.684 777.497 o
-3 5 20 189.185 178.495 2.995 2.756 o
-3 5 19 351.951 350.797 5.021 0.849 o
-3 5 18 126.557 111.651 2.042 5.863 o
-3 5 17 239.641 237.251 2.894 1.781 o
3 5 -16 302.319 339.422 6.173 1.000 o
3 -5 -16 845.217 847.417 7.461 0.161 o
3 -5 -15 181.665 165.202 3.240 2.978 o
3 5 -14 28.704 29.569 1.108 51.063 o
-3 5 13 284.337 258.021 2.288 1.392 o
-3 5 12 470.229 441.610 2.797 0.530 o
-3 5 11 230.237 229.475 1.953 1.946 o
-3 -5 10 1101.960 1117.420 3.612 0.097 o
-3 -5 9 81.888 93.714 0.896 11.070 o
3 5 -8 201.000 207.047 1.408 2.464 o
3 5 -7 1865.440 1857.060 4.391 0.035 o
-3 -5 6 1534.700 1564.310 3.767 0.050 o
-3 -5 5 192.814 196.313 1.030 2.691 o
-3 -5 4 829.118 849.791 3.957 0.168 o
3 -5 -4 1505.750 1581.610 3.900 0.051 o
-3 -5 3 4137.060 4143.380 10.852 0.007 o
3 -5 -3 4592.230 4545.070 5.480 0.006 o
-3 -5 2 531.309 507.212 2.265 0.417 o
3 -5 -2 547.961 526.411 2.013 0.392 o
3 -5 -1 16.714 20.434 0.770 98.876 o
-3 -5 1 546.027 516.013 2.080 0.398 o
3 -5 0 456.894 463.721 2.976 0.532 o
-3 -5 0 4578.400 4605.740 6.675 0.006 o
-3 -5 -1 1505.190 1599.350 3.236 0.051 o
-3 5 -2 119.173 119.992 2.441 5.878 o
-3 -5 -2 192.983 203.975 1.276 2.616 o
-3 -5 -3 1540.340 1609.910 3.907 0.049 o
3 -5 4 1861.610 1862.120 3.379 0.035 o
-3 -5 -5 201.758 213.523 1.254 2.412 o
-3 -5 -6 82.184 97.457 0.829 10.805 o
-3 -5 -7 1106.090 1151.270 2.877 0.095 o
3 -5 8 230.279 231.221 1.812 1.942 o
3 -5 9 469.939 443.729 2.646 0.529 o
3 -5 10 283.590 256.491 2.043 1.406 o
3 -5 11 28.617 29.905 0.910 53.667 o
-3 5 -12 181.023 190.052 2.681 2.832 o
3 -5 13 846.129 808.600 5.836 0.167 o
3 -5 14 238.765 241.044 2.928 1.770 o
3 -5 15 126.088 118.611 2.208 5.651 o
3 -5 16 351.108 341.508 3.789 0.885 o
-3 -5 -17 189.892 177.244 3.276 2.722 o
-3 -5 -18 0.516 -0.417 0.809 575.520 o
-3 5 -19 72.359 72.061 2.373 12.437 o
-3 5 -20 82.764 84.421 3.211 9.125 o
-3 5 -21 25.783 25.781 2.796 29.948 o
-3 6 24 44.140 43.239 1.641 27.078 o
-3 6 23 65.986 60.277 2.121 15.186 o
-3 6 22 53.841 56.949 1.710 19.994 o
-3 6 21 13.218 11.663 1.017 122.882 o
3 6 -20 62.041 64.990 1.934 15.992 o
-3 6 19 29.619 28.378 1.378 46.698 o
-3 6 18 77.404 67.212 1.528 13.353 o
3 -6 -17 171.588 172.315 2.203 3.245 o
3 -6 -16 140.160 142.089 2.205 4.557 o
-3 -6 15 238.801 227.719 3.620 1.793 o
3 6 -14 92.383 88.780 2.462 8.865 o
3 6 -14 156.376 150.239 2.238 3.897 o
3 6 -13 779.536 783.928 4.506 0.191 o
3 6 -12 647.634 606.585 3.878 0.286 o
3 6 -11 164.737 171.209 1.938 3.445 o
3 6 -10 484.546 479.037 2.554 0.486 o
3 -6 -9 379.770 394.845 2.211 0.748 o
3 -6 -8 135.995 135.514 1.130 5.056 o
-3 -6 7 876.736 898.387 3.102 0.151 o
3 -6 -6 611.261 567.822 2.330 0.324 o
-3 -6 5 273.401 256.813 1.722 1.478 o
3 -6 -4 410.083 419.292 1.775 0.656 o
-3 -6 3 127.194 134.384 1.466 5.421 o
3 -6 -3 2016.580 2029.730 4.120 0.030 o
3 -6 -2 949.293 986.101 2.318 0.128 o
-3 6 1 328.365 331.340 2.131 1.002 o
3 -6 -1 948.189 990.158 3.202 0.128 o
3 -6 0 2023.230 2081.200 3.860 0.029 o
-3 -6 -1 408.601 417.995 2.186 0.658 o
-3 -6 -2 272.591 255.064 2.007 1.484 o
-3 6 -3 612.402 583.096 2.679 0.317 o
-3 6 -4 878.397 904.525 4.526 0.149 o
3 -6 5 136.393 132.135 1.081 5.119 o
-3 -6 -6 380.430 396.655 1.780 0.747 o
3 -6 7 482.743 485.759 2.308 0.484 o
3 -6 8 164.268 169.947 1.663 3.501 o
-3 6 -9 647.228 599.012 3.144 0.290 o
-3 6 -10 781.079 782.999 6.936 0.188 o
3 -6 10 782.466 804.230 4.142 0.187 o
3 -6 11 156.271 150.567 2.018 3.931 o
3 -6 12 239.702 225.987 5.221 1.687 o
-3 6 -13 139.708 141.622 2.055 4.615 o
3 -6 14 171.212 172.411 2.571 3.207 o
3 -6 15 77.117 69.160 1.776 12.882 o
3 -6 16 29.578 30.710 1.347 45.839 o
-3 6 -17 62.106 59.110 2.063 16.328 o
-3 6 -18 13.204 11.734 1.260 105.120 o
-3 6 -19 53.896 51.832 2.593 17.419 o
-3 6 -20 66.226 58.679 3.717 11.310 o
-3 6 -21 44.262 42.087 3.303 17.553 o
-3 -7 23 24.870 21.998 1.502 54.795 o
-3 -7 22 7.789 7.031 0.952 190.820 o
3 -7 -21 38.218 35.884 1.973 29.804 o
3 7 -20 96.679 105.459 2.923 7.421 o
3 7 -19 6.179 7.582 1.189 164.115 o
3 7 -18 369.662 377.668 4.708 0.770 o
3 7 -17 5.154 4.719 0.728 312.452 o
3 -7 -16 13.117 12.274 0.858 133.805 o
3 -7 -15 312.698 293.637 4.178 1.106 o
3 7 -14 57.411 51.961 1.721 19.613 o
3 7 -13 10.819 8.663 1.086 140.003 o
3 -7 -12 225.556 231.199 2.191 1.977 o
3 7 -11 338.716 328.131 2.501 0.966 o
3 -7 -10 80.091 80.530 1.007 12.274 o
-3 -7 9 64.658 73.553 0.846 16.276 o
3 7 -8 519.236 493.660 2.215 0.437 o
3 7 -7 534.030 540.847 2.558 0.397 o
-3 -7 6 76.502 72.444 1.004 13.630 o
3 -7 -5 520.376 520.229 2.359 0.421 o
3 -7 -4 469.248 450.456 1.643 0.528 o
3 -7 -3 42.268 43.116 0.601 33.525 o
3 -7 -2 1761.590 1826.180 3.402 0.038 o
3 -7 -1 1758.980 1828.740 4.182 0.038 o
3 -7 0 42.399 41.679 0.742 33.449 o
-3 -7 -1 470.857 473.203 2.267 0.508 o
-3 -7 -2 518.421 509.395 2.545 0.429 o
-3 7 -3 76.617 75.697 1.000 13.305 o
3 -7 4 533.878 541.182 2.766 0.397 o
-3 -7 -5 520.068 488.764 2.734 0.437 o
3 -7 6 64.872 71.903 0.983 16.266 o
3 -7 7 80.389 77.190 1.013 12.497 o
-3 7 -8 337.802 327.650 2.774 0.967 o
3 -7 9 225.715 231.661 2.366 1.965 o
-3 7 -10 10.842 6.396 0.876 173.757 o
3 -7 11 57.623 55.167 2.789 15.522 o
-3 7 -12 311.802 288.406 3.652 1.135 o
3 -7 13 13.088 12.150 1.024 121.772 o
3 -7 14 5.154 3.642 0.740 323.012 o
3 -7 15 370.958 349.752 4.359 0.808 o
-3 7 -16 6.157 7.951 1.284 148.681 o
3 -7 17 96.563 98.956 3.221 7.409 o
-3 7 -18 38.133 35.900 2.193 27.952 o
-3 7 -19 7.794 7.080 1.441 122.816 o
-3 7 -20 24.924 27.558 2.841 29.382 o
-3 7 -21 86.648 84.697 4.497 7.210 o
3 8 -23 57.774 52.895 1.987 18.477 o
3 -8 -22 106.719 112.813 2.307 6.886 o
3 8 -21 7.996 8.259 1.057 166.336 o
3 8 -20 227.795 229.789 3.288 1.905 o
3 -8 -19 147.943 146.254 2.579 4.143 o
3 -8 -18 5.874 5.837 1.140 182.834 o
3 -8 -17 182.929 183.084 2.600 2.869 o
-3 -8 16 101.557 105.766 1.556 7.923 o
-3 -8 15 52.890 58.991 1.220 21.496 o
-3 -8 14 97.044 95.190 2.014 8.508 o
3 8 -13 69.981 68.207 1.348 14.989 o
3 8 -12 339.755 343.237 3.088 0.929 o
-3 -8 11 293.014 300.265 2.775 1.215 o
-3 -8 10 916.479 910.127 3.517 0.141 o
-3 -8 9 531.878 540.257 3.033 0.398 o
-3 -8 8 195.506 203.495 1.791 2.554 o
3 -8 -7 151.773 152.481 1.588 4.100 o
3 -8 -6 249.086 243.411 2.118 1.702 o
3 -8 -5 446.585 454.249 2.602 0.557 o
3 -8 -4 1293.040 1330.200 3.901 0.070 o
3 -8 -3 954.865 991.919 3.292 0.127 o
3 -8 -2 478.033 477.544 2.303 0.496 o
3 -8 -1 478.142 476.019 2.714 0.495 o
-3 -8 0 956.497 988.333 3.452 0.127 o
-3 -8 -1 1295.380 1337.290 4.098 0.070 o
-3 -8 -2 448.255 470.713 2.828 0.541 o
3 -8 3 248.506 234.889 1.615 1.758 o
3 -8 4 151.694 156.247 1.954 3.992 o
-3 -8 -5 195.373 191.303 2.676 2.585 o
-3 -8 -6 530.712 533.555 2.735 0.403 o
3 -8 7 915.305 903.106 4.122 0.142 o
-3 8 -8 293.807 300.167 2.653 1.214 o
3 -8 9 340.768 323.490 3.273 0.957 o
3 -8 10 70.229 63.872 2.076 14.077 o
3 -8 11 96.759 93.457 2.185 8.484 o
-3 8 -12 52.952 52.700 2.310 18.671 o
3 -8 12 53.088 58.523 1.760 19.814 o
-3 8 -13 101.267 110.112 2.130 7.465 o
-3 8 -14 182.981 182.842 3.230 2.797 o
-3 8 -15 5.852 4.558 0.947 233.559 o
-3 8 -16 148.331 137.692 3.758 3.954 o
-3 8 -17 228.404 214.879 4.772 1.864 o
-3 8 -18 8.026 8.611 1.467 115.719 o
-3 8 -19 106.429 109.880 3.581 6.197 o
-3 8 -20 57.956 56.777 3.856 12.058 o
3 9 -22 106.517 97.219 2.381 7.399 o
3 9 -21 28.221 27.780 1.508 46.637 o
3 9 -20 69.681 64.797 1.913 14.421 o
3 9 -19 188.564 189.982 3.125 2.658 o
3 9 -18 8.008 7.307 0.942 188.685 o
3 9 -17 191.211 193.714 2.604 2.638 o
3 9 -16 399.097 401.128 2.736 0.693 o
-3 -9 15 51.883 52.891 1.373 22.598 o
3 9 -14 128.926 125.531 1.864 5.452 o
3 -9 -13 523.986 528.075 5.425 0.404 o
-3 -9 12 317.416 331.672 3.192 1.029 o
-3 -9 11 313.831 306.775 3.826 1.082 o
-3 -9 10 1190.000 1191.860 4.540 0.084 o
-3 -9 9 875.056 883.026 4.873 0.152 o
3 -9 -8 534.867 558.488 2.971 0.387 o
3 -9 -7 617.520 589.220 2.992 0.311 o
3 -9 -6 1252.880 1247.550 4.051 0.076 o
3 -9 -5 158.207 135.951 1.345 4.189 o
3 -9 -4 202.543 210.796 1.692 2.402 o
3 -9 -3 1231.320 1212.350 4.173 0.080 o
3 -9 -2 270.435 257.521 2.200 1.485 o
-3 9 1 269.561 254.323 1.925 1.509 o
-3 -9 0 1226.930 1189.050 3.892 0.081 o
-3 -9 -1 202.946 216.465 1.796 2.352 o
-3 -9 -2 158.760 142.986 1.665 4.021 o
-3 -9 -3 1257.590 1306.860 5.235 0.074 o
-3 -9 -4 618.155 605.169 3.968 0.304 o
3 -9 5 536.335 569.663 4.958 0.375 o
-3 -9 -6 873.973 863.521 4.264 0.155 o
-3 9 -7 1193.200 1168.110 4.880 0.085 o
3 -9 8 312.815 300.040 3.212 1.114 o
3 -9 9 318.445 321.154 4.131 1.028 o
3 -9 10 522.091 534.116 4.102 0.408 o
3 -9 11 129.387 124.022 2.435 5.290 o
-3 9 -12 52.010 52.214 1.532 22.110 o
-3 9 -13 400.557 396.719 4.023 0.684 o
-3 9 -14 190.562 197.733 3.328 2.545 o
-3 9 -15 8.019 8.751 1.121 155.182 o
-3 9 -16 188.207 187.036 4.234 2.549 o
-3 9 -17 69.907 63.284 2.716 12.815 o
-3 9 -18 28.248 28.243 2.137 36.692 o
-3 9 -19 106.845 108.724 4.988 5.236 o
3 10 -22 11.672 14.757 1.313 101.600 o
3 10 -21 189.867 187.947 3.102 2.656 o
3 10 -20 157.347 159.771 2.910 3.622 o
3 10 -19 310.623 324.144 4.897 1.034 o
3 -10 -18 189.964 191.213 3.262 2.611 o
3 10 -17 161.046 155.352 2.889 3.589 o
3 10 -16 40.622 36.182 1.447 32.548 o
-3 -10 15 82.940 82.607 1.687 11.074 o
3 10 -14 143.120 147.832 2.192 4.356 o
-3 -10 13 43.154 39.527 1.193 31.405 o
-3 -10 12 252.919 264.056 3.565 1.540 o
3 -10 -11 694.485 702.738 4.703 0.237 o
-3 -10 10 70.554 73.322 1.711 13.785 o
-3 -10 9 721.635 729.491 5.688 0.219 o
3 -10 -8 679.783 696.875 3.667 0.247 o
-3 -10 7 509.456 514.127 2.942 0.435 o
-3 -10 6 569.072 557.047 3.085 0.358 o
3 -10 -5 321.455 327.689 2.644 1.030 o
-3 -10 4 226.641 213.389 2.070 2.066 o
-3 -10 3 112.815 98.817 1.517 7.326 o
-3 -10 2 446.267 446.454 3.102 0.561 o
-3 -10 1 445.980 438.033 2.712 0.570 o
3 -10 0 112.467 96.261 1.318 7.527 o
3 -10 1 227.096 213.564 2.140 2.057 o
-3 -10 -2 321.258 315.367 2.163 1.062 o
-3 -10 -3 567.007 526.050 3.326 0.372 o
3 -10 4 509.953 524.044 3.530 0.427 o
-3 -10 -5 677.339 654.245 5.857 0.254 o
-3 -10 -6 724.326 754.289 6.201 0.213 o
3 -10 7 70.552 67.418 3.215 11.366 o
3 -10 8 696.971 711.459 7.097 0.231 o
3 -10 9 253.406 259.534 3.494 1.555 o
3 -10 10 43.065 42.045 1.659 27.834 o
3 -10 11 142.932 148.003 2.888 4.199 o
3 -10 12 83.157 81.918 2.255 10.449 o
-3 10 -13 40.742 37.911 2.084 27.077 o
-3 10 -14 160.660 157.909 4.027 3.335 o
-3 10 -15 189.267 184.255 6.648 2.190 o
-3 10 -16 311.575 328.814 5.924 0.994 o
-3 10 -17 157.515 164.073 6.010 2.865 o
-3 10 -18 190.571 187.712 6.410 2.194 o
-3 10 -19 11.630 16.563 2.702 41.731 o
3 11 -21 83.474 96.163 3.156 8.601 o
3 11 -20 76.523 73.846 2.631 11.267 o
3 -11 -19 86.812 94.009 2.855 8.738 o
3 11 -18 402.547 402.931 4.452 0.670 o
3 11 -17 46.210 43.022 1.724 25.640 o
3 11 -16 22.894 20.191 1.274 65.264 o
3 11 -15 145.338 147.731 2.346 4.252 o
3 -11 -14 165.418 170.587 2.135 3.413 o
3 -11 -13 28.174 25.820 1.117 54.459 o
3 -11 -12 175.113 181.752 2.365 3.055 o
3 -11 -11 520.854 515.333 3.920 0.419 o
3 -11 -10 213.301 209.220 2.200 2.243 o
3 -11 -9 806.478 780.041 4.521 0.183 o
-3 -11 8 239.698 240.085 4.375 1.688 o
-3 -11 7 256.020 244.611 3.399 1.595 o
-3 11 6 59.246 51.886 2.428 16.738 o
3 -11 -5 779.077 783.999 5.173 0.191 o
3 -11 -4 362.261 359.234 2.848 0.837 o
-3 -11 3 84.803 84.653 1.528 10.836 o
-3 11 2 907.110 891.157 5.172 0.144 o
-3 -11 1 909.273 914.174 4.195 0.142 o
-3 -11 0 84.634 82.847 1.436 11.063 o
-3 -11 -1 363.456 372.476 2.983 0.813 o
-3 11 -2 776.283 752.518 3.480 0.198 o
-3 11 -3 59.351 55.993 1.302 19.544 o
-3 -11 -4 255.675 242.855 2.560 1.637 o
-3 -11 -5 240.602 264.394 3.196 1.646 o
-3 -11 -6 804.762 731.084 6.570 0.189 o
-3 11 -7 213.766 201.481 3.797 2.169 o
-3 11 -8 519.709 507.483 6.172 0.414 o
-3 11 -9 175.741 180.905 3.107 2.960 o
-3 11 -10 28.098 26.539 1.255 51.766 o
-3 11 -11 165.831 169.840 3.154 3.263 o
-3 11 -12 145.453 140.233 3.628 4.038 o
-3 11 -13 22.877 20.789 1.810 51.151 o
-3 11 -14 15.254 9.684 1.924 66.127 o
-3 11 -14 46.151 43.126 3.471 16.266 o
-3 11 -15 403.737 400.583 6.466 0.646 o
-3 11 -16 87.047 91.364 3.305 8.332 o
-3 11 -17 76.780 79.228 4.443 8.092 o
-3 11 -18 83.168 92.346 5.049 6.572 o
3 12 -20 60.922 69.143 2.745 13.737 o
3 -12 -19 65.718 62.834 2.054 15.132 o
3 12 -18 2.650 4.629 1.588 134.347 o
3 -12 -18 32.908 34.282 1.641 37.196 o
3 -12 -17 130.536 140.041 2.439 4.902 o
3 -12 -16 117.976 115.883 2.293 6.116 o
3 -12 -15 3.309 2.482 0.768 391.316 o
3 12 -14 70.635 70.850 1.710 14.009 o
3 -12 -13 187.750 188.105 2.550 2.746 o
3 -12 -12 115.793 125.511 1.777 6.164 o
3 -12 -11 72.403 69.633 1.440 14.199 o
3 -12 -10 442.348 445.109 3.398 0.567 o
3 -12 -9 307.822 315.358 2.684 1.112 o
3 -12 -8 41.723 37.079 1.451 31.484 o
3 -12 -7 305.476 297.308 4.233 1.129 o
3 -12 -6 178.497 197.522 3.619 2.700 o
3 12 -5 135.895 141.391 2.978 4.517 o
-3 12 4 300.536 279.330 5.711 1.143 o
-3 12 3 435.926 426.497 6.932 0.563 o
-3 12 2 87.978 87.907 3.348 8.347 o
-3 12 1 87.653 89.109 2.510 9.262 o
3 -12 0 437.005 439.491 4.011 0.577 o
-3 -12 -1 299.419 277.220 2.543 1.246 o
-3 12 -2 135.900 139.298 2.389 4.721 o
-3 -12 -3 178.569 194.603 2.794 2.823 o
3 -12 4 306.604 298.345 6.923 1.035 o
3 -12 5 41.567 31.818 2.665 23.625 o
-3 -12 -6 308.979 318.065 4.869 1.053 o
-3 -12 -7 440.911 416.454 4.357 0.587 o
-3 12 -8 72.495 70.777 2.659 11.982 o
-3 12 -9 115.415 121.856 2.801 5.864 o
-3 12 -10 188.407 191.884 4.105 2.528 o
-3 12 -11 70.830 72.199 2.738 11.966 o
-3 12 -12 3.306 2.143 1.210 213.859 o
-3 12 -13 117.749 121.131 3.732 5.303 o
-3 12 -14 130.968 134.713 3.899 4.480 o
-3 12 -15 33.012 31.793 2.189 31.831 o
-3 12 -16 65.913 65.432 2.957 12.710 o
-3 12 -17 60.708 71.063 4.614 9.299 o
3 13 -19 74.233 72.035 2.319 12.247 o
3 -13 -18 10.850 8.527 1.021 147.257 o
3 -13 -17 55.381 52.353 1.731 20.170 o
3 -13 -16 11.981 9.726 1.004 137.085 o
3 -13 -15 39.063 40.062 1.327 33.174 o
3 -13 -14 29.644 29.881 1.325 46.554 o
3 -13 -13 18.963 16.760 1.096 84.809 o
3 -13 -12 60.179 62.011 1.551 17.779 o
3 -13 -11 33.496 30.653 1.259 42.679 o
-3 -13 10 187.699 179.122 2.565 2.823 o
-3 13 9 63.297 67.126 1.957 15.415 o
3 -13 -8 73.027 77.889 2.085 12.367 o
3 -13 -7 187.166 176.128 2.983 2.813 o
3 -13 -6 141.182 141.477 2.633 4.428 o
3 13 -5 6.159 5.916 1.102 186.870 o
3 13 -4 306.605 312.896 4.609 1.080 o
3 -13 -3 75.806 83.983 2.531 10.862 o
3 13 -2 715.002 723.840 7.163 0.221 o
-3 -13 0 75.525 73.560 2.320 11.938 o
-3 -13 -1 306.108 299.754 4.435 1.115 o
-3 -13 -2 6.174 4.972 1.028 207.142 o
3 -13 3 141.705 151.392 3.220 4.099 o
3 -13 4 187.746 188.782 3.680 2.615 o
-3 -13 -5 72.856 69.635 1.894 13.399 o
-3 -13 -6 63.503 67.410 1.881 15.512 o
-3 -13 -7 187.773 183.047 2.979 2.744 o
-3 13 -8 33.503 30.804 1.846 35.733 o
-3 13 -9 60.056 61.439 2.611 14.969 o
-3 13 -10 18.919 15.374 1.657 65.332 o
-3 13 -11 29.754 30.971 2.119 34.958 o
-3 13 -12 39.199 38.615 2.365 25.473 o
-3 13 -13 12.025 11.118 1.630 85.957 o
-3 13 -14 55.303 51.302 2.732 16.625 o
-3 13 -15 10.888 11.615 1.689 84.666 o
-3 13 -16 74.029 68.754 4.725 8.213 o
3 14 -18 128.476 143.048 3.292 4.647 o
3 -14 -17 40.451 39.395 1.588 30.565 o
3 14 -16 12.774 10.316 1.085 123.583 o
-3 14 15 88.227 86.222 2.523 9.337 o
3 -14 -14 45.295 43.129 1.930 24.841 o
3 -14 -13 2.992 1.740 0.836 377.076 o
3 -14 -12 150.426 156.706 2.780 3.873 o
3 -14 -11 141.345 134.131 2.919 4.471 o
3 14 -10 5.484 5.836 1.012 214.030 o
-3 14 9 36.787 40.176 1.702 31.710 o
3 -14 -8 159.887 158.541 2.995 3.558 o
3 14 -7 4.413 5.494 0.932 253.638 o
-3 14 6 9.958 7.143 0.972 165.836 o
3 14 -5 237.242 256.632 4.436 1.639 o
3 14 -4 111.282 119.696 3.228 5.908 o
3 14 -3 40.903 37.507 1.922 28.329 o
3 14 -2 531.565 517.265 8.773 0.383 o
3 -14 -1 529.656 495.876 6.763 0.407 o
3 -14 0 40.998 38.902 1.419 31.590 o
-3 -14 -1 110.919 111.914 2.228 6.684 o
-3 -14 -2 238.116 268.849 4.457 1.586 o
3 -14 3 9.988 6.464 1.188 141.041 o
3 -14 4 4.417 4.824 1.123 207.299 o
-3 -14 -5 159.422 139.379 4.400 3.477 o
-3 -14 -6 36.911 43.471 2.620 23.532 o
-3 -14 -7 5.488 7.390 1.668 108.050 o
-3 -14 -8 141.878 138.294 3.717 4.144 o
-3 14 -9 149.881 144.119 3.074 4.002 o
-3 -14 -10 3.002 3.518 0.992 278.955 o
-3 14 -11 45.287 41.083 2.454 22.111 o
-3 14 -12 88.550 90.348 3.395 8.151 o
-3 14 -13 12.738 11.469 1.723 78.620 o
-3 14 -14 40.576 44.395 2.610 22.181 o
-3 14 -15 0.969 2.252 3.288 36.688 o
-3 15 17 40.916 39.959 2.394 24.298 o
3 -15 -16 32.256 29.023 1.738 38.731 o
3 -15 -15 79.051 78.613 2.519 10.809 o
3 -15 -14 73.149 74.084 2.417 12.086 o
3 15 -13 84.991 83.028 3.130 9.087 o
3 -15 -12 181.727 182.715 3.485 2.787 o
3 -15 -11 38.273 35.789 2.201 27.849 o
3 -15 -10 196.302 201.038 4.515 2.309 o
3 -15 -9 267.425 269.192 5.016 1.366 o
3 15 -8 31.655 32.831 2.066 33.738 o
3 15 -7 312.503 317.868 5.342 1.027 o
3 15 -6 21.715 21.344 1.739 54.009 o
3 15 -5 138.127 139.377 3.636 4.268 o
3 -15 -4 84.574 77.569 2.783 9.858 o
3 15 -3 95.853 97.789 4.203 6.607 o
3 -15 -2 93.186 101.746 2.721 7.994 o
3 -15 -1 93.120 101.497 2.663 8.059 o
3 -15 0 95.703 87.445 3.158 7.955 o
3 -15 1 84.391 69.387 2.168 11.208 o
-3 -15 -2 137.777 124.006 4.200 4.316 o
-3 -15 -3 21.726 24.981 2.279 40.419 o
-3 -15 -4 312.259 315.744 6.575 0.995 o
-3 -15 -5 31.770 38.398 2.661 26.123 o
-3 -15 -6 267.119 262.658 6.099 1.332 o
-3 -15 -7 196.635 203.481 5.411 2.180 o
-3 -15 -8 38.145 37.329 2.038 28.897 o
-3 15 -9 182.186 190.809 4.641 2.551 o
-3 15 -10 84.672 86.960 3.380 8.625 o
-3 -15 -11 73.148 76.835 2.526 11.698 o
-3 15 -12 78.763 78.697 2.576 10.757 o
-3 15 -13 32.377 32.688 2.313 30.589 o
3 -16 -15 62.497 57.040 2.770 14.464 o
3 -16 -14 16.606 14.472 1.771 65.971 o
3 16 -13 141.301 140.106 4.090 4.015 o
3 -16 -12 28.956 32.069 1.795 39.479 o
3 16 -11 36.978 37.055 2.321 27.138 o
3 16 -10 239.839 246.227 5.098 1.617 o
3 16 -9 51.333 47.207 2.486 19.137 o
3 16 -8 50.713 48.815 2.513 18.965 o
3 -16 -7 25.365 26.019 2.004 41.962 o
3 -16 -6 35.520 35.713 2.141 29.806 o
3 16 -5 7.563 5.520 1.903 85.741 o
3 16 -4 149.575 163.954 5.754 3.065 o
3 -16 -3 143.765 140.038 3.258 4.198 o
3 -16 -2 130.782 122.109 3.141 5.013 o
3 16 -1 130.433 110.827 2.982 5.330 o
3 -16 0 144.127 149.004 4.288 3.759 o
-3 -16 -1 149.082 140.441 3.088 4.076 o
-3 -16 -2 7.552 8.857 1.801 89.003 o
-3 -16 -3 35.396 30.383 2.519 27.591 o
-3 -16 -4 25.452 29.027 2.509 33.026 o
-3 -16 -5 50.892 49.060 3.072 16.475 o
-3 -16 -6 51.388 48.674 3.079 16.386 o
-3 -16 -7 239.044 210.387 5.684 1.717 o
-3 -16 -8 37.103 33.580 2.114 29.782 o
-3 16 -9 28.859 29.776 2.235 34.422 o
-3 16 -10 141.752 149.868 4.489 3.746 o
-3 16 -11 16.550 17.964 1.974 56.464 o
-3 16 -12 62.733 61.091 4.544 9.684 o
3 17 -13 47.648 41.801 2.561 20.631 o
3 17 -12 74.122 74.264 2.580 11.649 o
3 17 -11 158.157 175.603 4.471 3.109 o
3 17 -10 61.927 66.128 2.935 13.332 o
3 -17 -9 78.730 73.096 3.033 10.384 o
3 17 -8 260.804 271.678 5.412 1.378 o
3 17 -7 5.658 4.325 1.431 141.896 o
3 17 -6 151.455 151.196 5.758 3.145 o
3 -17 -5 109.048 118.644 3.268 6.027 o
3 -17 -4 252.892 235.948 4.493 1.596 o
3 -17 -3 201.899 200.961 4.046 2.292 o
3 -17 -2 221.210 200.961 3.979 2.072 o
3 -17 -1 222.042 220.395 4.258 1.940 o
3 -17 0 201.703 191.735 4.013 2.357 o
3 -17 1 253.821 273.697 5.949 1.384 o
-3 -17 -2 108.650 109.466 4.358 5.573 o
-3 -17 -3 151.688 152.049 5.119 3.312 o
-3 -17 -4 5.643 6.986 1.903 88.383 o
-3 -17 -5 261.669 302.813 7.044 1.208 o
-3 -17 -6 78.960 82.114 3.936 8.551 o
-3 17 -7 62.143 65.186 2.809 13.701 o
-3 17 -8 157.628 161.923 3.981 3.367 o
-3 17 -9 74.393 74.166 3.255 10.436 o
-3 17 -10 47.733 37.619 3.769 15.157 o
3 18 -10 13.475 11.980 1.806 72.443 o
3 18 -9 63.248 58.358 2.891 13.873 o
3 18 -8 150.904 179.490 6.347 2.766 o
3 -18 -7 99.269 91.525 3.103 7.586 o
3 -18 -6 34.949 26.568 1.920 35.343 o
3 -18 -5 105.426 90.398 2.996 7.278 o
3 -18 -4 39.983 37.611 2.196 26.650 o
3 18 -3 137.540 130.315 3.526 4.471 o
3 -18 -2 119.941 126.412 3.485 5.222 o
3 -18 -1 119.641 112.093 3.279 5.657 o
3 -18 0 138.053 151.023 3.783 4.049 o
3 -18 1 40.117 44.578 2.262 24.604 o
-3 -18 -3 34.917 28.391 2.728 26.247 o
-3 -18 -4 99.485 102.274 4.404 6.127 o
-3 -18 -5 150.525 159.876 5.201 3.234 o
-3 -18 -6 63.394 60.559 3.539 11.975 o
-3 18 -7 13.486 10.292 1.655 81.911 o
-3 -18 -8 143.774 149.655 5.110 3.507 o
3 -19 -6 57.389 52.475 3.328 14.029 o
3 -19 -5 15.655 16.196 1.752 66.889 o
3 -19 -4 10.210 12.193 1.625 89.697 o
3 -19 -3 130.447 134.508 3.698 4.578 o
3 -19 -2 2.952 1.073 1.235 217.396 o
3 -19 -1 2.960 -0.167 1.237 223.118 o
3 -19 0 130.157 121.195 3.539 4.894 o
3 19 1 10.248 9.251 2.563 49.037 o
3 19 2 15.597 19.085 2.870 35.333 o
-4 0 24 254.965 251.374 6.567 1.405 o
-4 0 22 41.714 44.859 2.885 20.099 o
-4 0 20 183.999 173.474 4.777 2.630 o
4 0 -18 671.099 640.139 6.040 0.261 o
4 0 -16 532.006 522.412 4.478 0.402 o
-4 0 14 456.494 421.978 3.186 0.564 o
-4 0 12 64.422 78.543 1.307 15.136 o
-4 0 10 3106.000 3110.740 5.615 0.013 o
-4 0 8 198.970 189.668 1.613 2.618 o
4 0 -8 1421.800 1487.120 8.056 0.057 o
-4 0 6 96.983 83.406 0.950 9.771 o
4 0 -4 223.913 190.735 1.325 2.264 o
-4 0 2 1.616 1.693 0.395 1041.350 o
4 0 0 201.115 181.758 0.939 2.677 o
-4 0 -2 100.472 79.615 1.241 9.445 o
-4 0 -2 197.091 187.245 2.573 2.599 o
-4 0 -4 1227.440 1237.030 6.790 0.078 o
-4 0 -4 1425.660 1455.970 4.624 0.058 o
4 0 6 1315.280 1381.220 7.574 0.067 o
-4 0 -6 3104.190 3145.270 7.253 0.013 o
4 0 8 64.325 76.073 2.337 13.499 o
4 0 10 458.177 436.908 4.745 0.541 o
-4 0 -12 530.018 443.725 5.425 0.441 o
-4 0 -14 672.731 646.450 5.735 0.259 o
-4 0 -16 184.464 178.151 3.436 2.785 o
4 0 18 41.633 43.542 3.176 18.647 o
-4 1 25 39.589 44.882 2.300 24.499 o
-4 -1 24 22.230 24.715 1.895 47.746 o
-4 1 23 50.841 54.288 2.332 18.948 o
-4 1 22 13.224 11.655 1.430 93.960 o
-4 1 21 186.016 196.842 3.676 2.581 o
-4 1 20 120.728 116.133 2.847 5.719 o
-4 1 19 229.019 222.748 2.383 1.976 o
-4 1 18 153.621 143.990 1.862 4.136 o
-4 1 17 215.783 205.012 2.352 2.230 o
4 -1 -16 137.135 132.375 1.670 4.980 o
-4 -1 15 208.276 209.550 1.819 2.326 o
-4 1 14 142.565 141.275 1.335 4.645 o
-4 1 13 808.689 825.699 2.887 0.177 o
-4 1 12 704.083 715.532 2.609 0.233 o
-4 1 11 136.349 136.138 1.248 5.010 o
4 1 -10 63.969 58.352 1.117 18.145 o
-4 1 10 1322.100 1311.140 3.099 0.069 o
-4 -1 9 315.463 304.421 2.045 1.111 o
-4 1 9 896.977 865.849 3.097 0.150 o
4 1 -8 7.208 8.137 0.365 301.653 o
-4 1 8 804.032 821.513 2.909 0.179 o
-4 1 7 458.158 423.520 1.778 0.566 o
-4 -1 7 2228.650 2250.240 6.318 0.024 o
-4 -1 6 25.998 25.036 0.404 69.603 o
-4 -1 5 913.794 882.820 2.065 0.145 o
-4 1 4 792.885 732.619 2.008 0.196 o
-4 1 3 88.650 88.000 0.663 10.642 o
4 1 -2 4506.400 4288.930 3.955 0.006 o
-4 1 1 670.326 605.740 1.567 0.276 o
-4 -1 0 134.968 130.927 0.679 5.257 o
-4 1 -1 758.361 817.237 1.706 0.194 o
-4 -1 -1 1668.720 1754.510 7.878 0.042 o
-4 1 -2 28.395 28.457 0.495 59.928 o
-4 -1 -2 54.295 55.667 1.048 22.055 o
4 -1 3 1777.170 1756.330 3.086 0.039 o
-4 -1 -3 2233.610 2203.140 8.710 0.024 o
4 -1 4 799.830 796.509 3.651 0.183 o
-4 1 -4 807.010 809.168 2.958 0.180 o
4 1 5 583.708 547.700 3.219 0.350 o
-4 1 -5 897.985 872.522 3.160 0.149 o
4 1 6 1262.880 1220.150 4.052 0.077 o
-4 1 -6 1326.610 1257.800 3.235 0.071 o
4 1 7 11.471 13.966 0.799 144.008 o
-4 1 -7 135.923 130.692 1.447 5.111 o
4 -1 8 702.231 696.985 4.799 0.235 o
4 1 9 805.724 773.765 5.355 0.184 o
4 -1 10 142.845 138.738 2.133 4.537 o
-4 1 -11 209.023 213.328 2.721 2.239 o
-4 1 -12 137.526 132.194 2.302 4.818 o
4 1 13 216.427 206.971 3.083 2.162 o
-4 -1 -14 154.201 152.211 2.208 3.937 o
-4 -1 -15 229.671 224.082 2.990 1.932 o
-4 -1 -16 121.119 113.795 2.356 5.975 o
-4 -1 -17 185.977 185.560 3.106 2.738 o
4 -1 18 13.181 13.640 1.580 82.636 o
4 -1 19 50.877 54.326 3.570 14.101 o
-4 2 25 26.269 22.605 2.725 31.371 o
-4 2 24 58.719 63.687 2.527 15.254 o
-4 2 23 61.130 62.305 2.449 15.128 o
-4 -2 22 380.436 389.914 5.421 0.720 o
-4 2 21 0.279 -0.302 0.979 410.448 o
-4 2 20 47.606 38.754 1.826 25.395 o
-4 2 19 4.440 2.327 0.565 463.064 o
-4 2 18 137.584 141.048 1.814 4.757 o
-4 2 17 125.143 123.962 1.675 5.729 o
4 -2 -16 528.771 539.915 3.440 0.400 o
4 -2 -15 487.414 479.034 2.446 0.482 o
-4 2 14 544.450 522.319 2.233 0.397 o
-4 2 13 254.417 247.489 1.548 1.656 o
-4 2 12 1042.820 1014.670 3.129 0.111 o
-4 2 11 119.429 127.205 1.114 6.086 o
-4 2 10 1.000 1.952 0.612 721.859 o
-4 2 10 294.423 313.950 1.774 1.190 o
-4 2 9 302.711 292.577 1.659 1.204 o
-4 2 9 514.030 529.798 2.349 0.423 o
4 2 -8 550.110 532.907 2.038 0.387 o
-4 2 8 686.656 680.182 2.672 0.248 o
4 2 -7 0.013 0.235 0.172 9749.770 o
4 2 -7 272.953 270.312 2.332 1.423 o
-4 2 6 1261.630 1210.630 2.889 0.077 o
-4 2 5 85.161 86.556 0.718 11.202 o
-4 2 4 1533.780 1429.230 3.130 0.054 o
-4 -2 3 35.909 37.055 0.431 42.910 o
-4 -2 2 1143.290 1132.290 2.296 0.092 o
-4 -2 1 22.490 23.430 0.331 82.359 o
-4 2 0 340.748 357.424 1.406 0.918 o
-4 2 -1 73.382 74.275 0.680 14.335 o
-4 2 -2 1417.080 1443.050 3.407 0.059 o
-4 -2 -2 2673.970 2640.180 10.545 0.017 o
-4 2 -3 273.969 270.665 2.226 1.418 o
-4 -2 -3 273.982 277.593 2.285 1.395 o
4 -2 4 137.062 153.055 1.743 4.564 o
-4 -2 -4 685.104 698.097 2.882 0.245 o
-4 -2 -5 212.116 222.369 3.074 2.124 o
4 -2 5 513.690 535.887 2.001 0.421 o
-4 2 -6 294.530 302.626 2.451 1.208 o
-4 2 -6 295.527 307.535 1.728 1.201 o
4 -2 7 119.666 120.169 1.189 6.260 o
-4 2 -8 1039.970 1004.220 3.789 0.112 o
-4 2 -9 254.827 236.387 2.080 1.685 o
4 -2 10 542.604 521.051 4.618 0.393 o
4 2 11 488.932 514.114 6.072 0.443 o
4 -2 13 125.582 133.101 2.528 5.226 o
4 -2 14 137.528 144.706 2.977 4.404 o
4 -2 15 4.428 2.337 1.032 249.843 o
4 2 16 47.780 41.271 1.956 24.031 o
4 -2 17 0.280 0.577 0.957 417.192 o
4 -2 18 381.564 396.542 8.493 0.660 o
4 -2 19 61.132 61.087 3.888 11.344 o
-4 3 24 11.596 11.983 1.548 90.994 o
-4 3 23 163.894 190.313 3.955 2.962 o
-4 3 22 60.114 60.530 2.379 15.726 o
-4 3 21 16.562 13.464 1.436 81.461 o
-4 3 20 10.959 9.578 1.271 118.750 o
-4 3 19 43.309 44.678 1.476 28.106 o
-4 3 18 62.900 64.244 1.287 17.297 o
-4 3 17 699.488 686.674 3.390 0.240 o
-4 3 16 28.294 30.087 0.883 54.380 o
4 -3 -15 548.366 559.008 2.669 0.376 o
-4 3 14 301.588 303.541 1.656 1.182 o
4 -3 -13 633.530 618.492 2.391 0.293 o
-4 3 12 96.811 108.886 1.010 8.437 o
-4 -3 11 1926.740 1956.430 4.163 0.032 o
-4 -3 10 132.482 133.848 1.877 5.100 o
-4 3 10 283.211 281.747 1.648 1.339 o
4 3 -9 401.686 369.180 2.290 0.726 o
-4 -3 9 449.295 430.835 2.433 0.572 o
-4 -3 8 637.824 605.804 2.105 0.294 o
4 3 -8 1474.300 1428.760 5.054 0.056 o
-4 -3 7 264.553 262.546 1.595 1.522 o
4 3 -7 1850.480 1916.960 4.305 0.035 o
-4 -3 6 375.640 355.980 1.280 0.814 o
-4 -3 5 287.164 249.878 1.075 1.419 o
-4 -3 4 169.806 162.691 1.140 3.498 o
4 3 -4 230.519 234.003 2.947 1.877 o
-4 -3 3 3211.620 3150.180 3.711 0.012 o
4 3 -3 3247.010 3230.990 10.503 0.012 o
-4 -3 2 298.334 284.554 1.017 1.253 o
4 3 -2 595.546 583.596 4.148 0.326 o
-4 -3 1 35.523 46.972 0.572 37.678 o
-4 3 0 60.943 63.128 0.727 18.953 o
-4 -3 -1 205.069 204.475 1.039 2.437 o
-4 -3 -2 32.178 30.847 0.553 51.113 o
-4 -3 -2 406.407 399.799 2.788 0.678 o
-4 -3 -3 1591.910 1647.690 4.575 0.046 o
-4 3 -3 1855.470 1899.130 6.005 0.035 o
-4 -3 -4 839.634 816.705 2.734 0.170 o
4 -3 4 1475.060 1438.990 4.120 0.056 o
-4 3 -5 47.788 51.206 1.117 25.722 o
4 -3 5 447.965 433.495 2.465 0.572 o
-4 -3 -6 151.298 154.969 2.696 3.890 o
4 -3 6 283.282 276.489 1.735 1.352 o
-4 -3 -7 1790.090 1903.070 9.222 0.036 o
4 -3 7 1932.920 1998.510 5.385 0.032 o
4 3 8 96.600 107.302 1.573 8.277 o
-4 3 -9 633.930 614.609 3.065 0.293 o
-4 3 -10 301.206 300.663 2.334 1.182 o
4 3 11 548.574 547.965 4.437 0.376 o
4 -3 12 28.365 28.414 1.933 39.514 o
4 -3 13 701.354 726.175 5.899 0.228 o
4 -3 14 63.132 68.435 1.928 15.375 o
4 3 15 43.218 44.879 1.981 25.053 o
4 3 16 10.989 11.863 1.388 104.221 o
4 -3 17 16.603 17.455 2.372 45.621 o
4 -3 18 60.317 62.853 3.806 11.542 o
4 -3 19 163.757 180.636 6.101 2.627 o
4 -3 20 11.625 7.885 2.172 62.349 o
-4 4 24 72.251 76.140 2.801 11.385 o
-4 4 23 138.243 139.841 3.428 4.325 o
-4 4 22 90.998 97.691 2.804 8.265 o
4 4 -21 38.261 38.780 1.569 32.306 o
4 4 -20 413.090 449.521 4.304 0.607 o
-4 4 19 30.625 35.534 1.376 41.758 o
-4 4 18 307.238 301.938 2.593 1.146 o
-4 4 17 6.971 8.208 0.661 249.692 o
-4 4 16 437.238 427.732 3.150 0.591 o
4 -4 -15 306.276 302.535 2.230 1.155 o
-4 4 14 1043.360 1069.590 3.966 0.107 o
-4 4 13 66.732 64.572 1.001 16.704 o
-4 4 12 344.139 355.625 2.116 0.905 o
-4 -4 11 5.385 4.848 0.855 264.473 o
-4 -4 11 224.715 242.344 2.129 1.931 o
-4 -4 10 116.166 113.439 1.787 6.497 o
-4 -4 10 903.127 927.878 4.613 0.142 o
-4 -4 9 168.401 158.332 1.631 3.546 o
4 4 -9 698.136 696.153 3.792 0.238 o
-4 -4 8 217.621 204.519 1.387 2.254 o
-4 -4 7 191.837 181.991 1.276 2.821 o
4 4 -7 428.760 425.268 3.570 0.606 o
-4 -4 6 567.316 535.477 2.042 0.370 o
-4 4 6 932.266 949.876 6.737 0.133 o
-4 -4 5 4.585 5.693 0.299 479.219 o
4 4 -5 111.010 114.326 2.202 6.614 o
-4 -4 4 520.040 489.622 1.901 0.439 o
4 4 -4 2576.700 2593.800 9.889 0.018 o
-4 -4 3 387.260 358.956 1.759 0.777 o
4 4 -3 1393.210 1353.210 6.950 0.063 o
-4 -4 2 264.175 257.098 1.565 1.545 o
4 4 -2 527.357 515.455 4.237 0.411 o
-4 -4 1 1009.740 997.966 2.953 0.117 o
4 4 -1 1395.550 1369.260 5.013 0.062 o
-4 -4 0 2064.420 2129.340 5.815 0.028 o
-4 -4 0 2582.500 2631.620 5.900 0.018 o
-4 -4 -1 106.826 107.357 1.347 7.523 o
-4 -4 -1 111.394 112.408 1.676 6.882 o
-4 -4 -2 366.327 406.311 2.607 0.765 o
-4 -4 -2 931.510 956.111 3.554 0.134 o
-4 -4 -3 237.817 244.370 1.841 1.805 o
-4 4 -3 428.933 429.603 2.927 0.605 o
-4 -4 -4 2029.650 2085.360 10.059 0.029 o
4 -4 4 2246.450 2270.540 5.190 0.024 o
-4 -4 -5 531.733 546.075 5.185 0.389 o
-4 4 -5 699.501 680.585 3.028 0.242 o
-4 -4 -6 789.930 860.079 6.471 0.175 o
-4 4 -6 905.659 922.040 3.588 0.142 o
4 -4 7 225.522 244.320 1.530 1.933 o
4 -4 8 344.191 348.346 2.285 0.915 o
4 4 9 66.628 63.953 1.326 16.298 o
4 4 10 1044.830 1080.780 4.940 0.106 o
-4 4 -11 305.966 304.135 2.923 1.141 o
4 -4 12 436.165 417.641 4.507 0.593 o
4 4 13 6.954 7.777 1.064 176.798 o
4 -4 14 306.785 310.785 4.428 1.089 o
4 4 15 30.550 36.563 1.801 36.307 o
4 -4 16 411.836 487.458 8.450 0.536 o
4 -4 17 38.364 39.258 3.074 20.632 o
4 -4 18 90.682 100.953 4.357 6.660 o
4 -4 19 138.013 134.132 5.503 3.678 o
4 -4 20 72.354 76.354 4.370 8.628 o
-4 5 24 8.073 6.913 1.132 160.344 o
-4 5 23 105.223 103.059 2.409 7.263 o
-4 5 22 13.927 14.247 1.248 98.352 o
-4 5 21 155.612 156.732 2.776 3.732 o
-4 5 20 14.039 12.143 1.102 111.511 o
-4 5 19 251.389 255.705 3.258 1.594 o
-4 5 18 88.278 91.616 1.543 9.953 o
-4 5 17 109.926 104.686 1.367 7.381 o
4 -5 -16 75.567 65.780 1.335 14.095 o
4 5 -15 575.156 547.304 4.814 0.353 o
-4 -5 14 60.792 66.027 1.378 17.447 o
-4 -5 13 634.619 613.860 3.659 0.292 o
-4 -5 12 167.976 170.247 1.923 3.381 o
-4 -5 11 408.377 403.299 2.772 0.671 o
-4 -5 10 6.362 4.888 0.397 378.287 o
-4 -5 10 42.617 37.358 1.046 33.398 o
-4 -5 9 10.770 15.290 0.615 159.094 o
4 5 -9 1822.320 1881.410 8.564 0.035 o
-4 -5 8 259.032 242.217 1.920 1.632 o
4 5 -8 286.594 267.205 3.216 1.328 o
-4 -5 7 303.906 308.939 1.870 1.156 o
-4 5 7 307.521 307.096 2.960 1.126 o
-4 -5 6 229.372 232.836 1.562 1.951 o
4 5 -6 813.352 802.617 4.531 0.178 o
-4 -5 5 2229.400 2119.840 3.699 0.025 o
4 5 -5 2456.950 2368.430 10.891 0.021 o
-4 -5 4 209.085 208.061 1.456 2.341 o
4 5 -4 252.190 252.090 3.477 1.592 o
-4 -5 3 553.122 562.394 2.180 0.371 o
4 5 -3 960.883 975.384 6.460 0.126 o
4 -5 -2 284.715 274.964 1.497 1.352 o
-4 5 2 568.359 547.907 3.544 0.362 o
4 -5 -1 409.299 422.640 1.716 0.654 o
4 5 -1 960.342 991.442 6.207 0.125 o
-4 -5 0 43.268 46.456 0.634 31.470 o
4 -5 0 251.567 257.275 2.289 1.621 o
-4 5 -1 228.414 239.558 1.485 1.929 o
4 -5 1 2449.430 2392.200 7.490 0.021 o
-4 -5 -2 586.183 594.519 2.844 0.331 o
-4 -5 -2 814.693 804.417 3.083 0.178 o
-4 -5 -3 3.628 5.078 0.450 494.689 o
4 5 3 306.392 309.580 2.516 1.134 o
-4 -5 -4 27.666 29.207 0.945 55.234 o
4 5 4 285.725 269.140 2.433 1.347 o
-4 -5 -5 1818.390 1947.310 7.126 0.035 o
4 5 5 1829.120 1940.650 5.748 0.035 o
-4 -5 -6 36.393 34.323 1.419 36.642 o
4 -5 6 42.730 38.491 0.675 34.708 o
-4 -5 -7 55.317 75.130 1.268 17.932 o
4 5 7 407.257 406.611 2.517 0.671 o
4 -5 8 167.552 173.135 1.563 3.393 o
4 -5 9 636.664 618.292 3.045 0.290 o
-4 5 -10 60.577 67.480 1.407 17.248 o
4 -5 11 573.854 594.584 5.178 0.335 o
-4 5 -12 75.362 67.338 2.077 12.855 o
-4 5 -13 109.520 111.015 2.072 6.880 o
4 -5 14 88.429 93.143 1.956 9.511 o
-4 5 -15 252.002 255.435 4.033 1.556 o
-4 5 -16 13.986 13.863 1.446 87.406 o
4 -5 17 155.205 157.376 5.359 3.127 o
4 -5 18 13.940 16.149 2.446 46.536 o
4 -5 19 105.574 91.827 4.639 5.896 o
4 -5 20 8.083 6.340 2.264 63.813 o
4 -6 -24 42.315 43.391 2.135 24.789 o
-4 -6 23 20.577 16.291 1.300 73.587 o
4 -6 -22 77.426 78.592 2.077 11.664 o
-4 -6 21 62.363 65.373 1.869 16.030 o
-4 -6 20 130.746 132.857 2.406 5.050 o
-4 -6 19 75.502 74.464 1.812 12.656 o
-4 -6 18 101.467 94.894 1.856 8.231 o
4 -6 -17 23.782 24.880 0.998 65.358 o
4 -6 -16 468.796 465.044 3.312 0.513 o
-4 -6 15 271.827 273.860 5.079 1.325 o
-4 -6 14 84.744 88.188 1.555 10.589 o
-4 -6 13 231.134 244.864 2.383 1.846 o
-4 -6 12 501.110 513.453 3.285 0.443 o
-4 -6 11 48.128 47.238 1.626 24.327 o
4 6 -11 76.963 74.133 1.594 12.735 o
-4 -6 10 122.626 128.300 1.348 5.829 o
4 6 -10 130.888 139.192 2.709 4.823 o
-4 -6 9 18.115 16.919 0.530 108.805 o
-4 -6 8 667.130 638.426 2.831 0.268 o
4 6 -8 676.661 635.962 6.551 0.258 o
-4 -6 7 103.314 103.947 1.111 8.039 o
4 -6 -7 674.187 656.342 3.447 0.259 o
-4 -6 6 1157.270 1144.460 5.457 0.089 o
4 -6 -6 1333.090 1319.500 4.930 0.068 o
-4 -6 5 220.601 224.851 2.431 2.053 o
4 -6 -5 440.725 421.037 2.697 0.593 o
-4 -6 4 418.459 408.404 2.717 0.646 o
4 -6 -4 442.741 433.154 2.399 0.581 o
-4 -6 3 155.614 159.363 1.323 3.910 o
-4 -6 3 598.606 573.640 3.809 0.328 o
-4 -6 2 65.774 69.984 0.817 16.479 o
4 6 -2 131.300 138.847 2.656 4.830 o
-4 -6 1 444.664 413.374 2.288 0.595 o
4 6 -1 599.693 581.822 3.203 0.326 o
-4 -6 0 24.374 22.349 0.526 75.788 o
-4 -6 0 441.260 437.694 4.938 0.564 o
-4 -6 -1 220.954 200.262 1.721 2.226 o
-4 -6 -1 440.726 427.010 3.429 0.584 o
-4 -6 -2 176.485 189.933 1.705 3.008 o
-4 -6 -2 1329.410 1316.040 5.965 0.068 o
-4 -6 -3 573.026 565.332 3.326 0.351 o
-4 -6 -3 675.952 654.810 3.408 0.259 o
-4 -6 -4 9.567 13.048 0.999 142.609 o
4 -6 4 674.189 642.158 4.130 0.262 o
-4 -6 -5 19.625 24.648 0.897 78.002 o
-4 6 -5 37.672 36.499 1.582 33.378 o
-4 -6 -6 8.293 11.440 0.663 202.553 o
4 -6 6 130.458 134.778 2.068 5.118 o
-4 -6 -7 28.944 31.011 0.998 51.214 o
4 -6 7 76.891 73.594 1.207 13.248 o
4 -6 8 501.434 515.027 2.984 0.443 o
4 -6 9 231.941 245.626 2.120 1.844 o
4 -6 10 85.055 85.050 3.036 9.105 o
4 -6 11 271.968 271.688 3.622 1.388 o
4 -6 12 470.492 472.061 4.093 0.502 o
4 -6 13 23.854 25.923 1.210 59.715 o
-4 6 -14 101.824 101.633 2.671 7.380 o
4 -6 15 75.549 73.752 2.405 11.781 o
-4 6 -16 131.236 137.503 3.279 4.652 o
-4 6 -17 62.261 68.632 2.655 13.777 o
-4 6 -18 77.668 75.141 2.805 10.755 o
4 -6 19 20.631 19.475 2.656 36.252 o
4 -6 20 42.465 39.243 3.451 17.467 o
-4 -7 23 52.320 51.367 1.813 21.066 o
-4 -7 22 8.724 8.786 1.124 149.493 o
-4 -7 21 162.717 154.685 2.711 3.587 o
-4 -7 20 14.035 15.155 1.165 101.148 o
-4 -7 19 71.792 73.127 1.810 13.415 o
-4 -7 18 13.754 14.711 1.039 111.001 o
4 -7 -17 334.389 345.385 2.693 0.949 o
-4 -7 16 56.719 57.393 1.271 20.270 o
4 -7 -15 124.417 114.030 2.368 5.791 o
4 7 -14 218.478 205.408 2.336 2.195 o
4 7 -13 460.172 459.758 4.299 0.524 o
-4 -7 12 26.013 21.867 1.517 52.952 o
4 -7 -11 396.513 390.840 3.518 0.704 o
-4 -7 10 5.690 4.524 0.470 390.860 o
-4 -7 10 396.147 417.357 3.457 0.677 o
-4 -7 9 100.514 106.365 1.504 8.011 o
-4 -7 9 130.962 145.084 1.804 4.944 o
-4 -7 8 32.844 37.458 1.086 41.608 o
4 -7 -8 51.792 52.737 1.180 23.311 o
-4 -7 7 569.731 557.840 3.973 0.355 o
4 -7 -7 574.481 553.709 3.439 0.355 o
-4 -7 6 13.485 14.997 0.725 131.745 o
4 -7 -6 48.760 47.091 1.044 26.544 o
-4 -7 5 1.169 1.583 0.298 1485.340 o
4 -7 -5 101.224 95.252 1.440 8.474 o
4 -7 -4 7.649 6.590 0.447 295.925 o
4 -7 -4 12.362 12.656 0.583 159.027 o
-4 -7 3 1355.800 1340.490 4.935 0.066 o
4 -7 -3 1541.070 1569.240 4.843 0.050 o
-4 -7 2 279.931 288.493 2.281 1.327 o
4 -7 -2 558.810 592.507 2.630 0.353 o
-4 7 1 185.971 202.529 1.693 2.721 o
4 -7 -1 1536.680 1573.230 4.656 0.050 o
-4 -7 0 4.731 7.249 0.512 360.464 o
4 -7 0 12.351 11.647 0.683 155.842 o
-4 -7 -1 100.433 96.976 1.728 8.308 o
-4 7 -1 101.597 100.558 1.318 8.256 o
-4 -7 -2 35.408 36.259 1.102 39.527 o
-4 7 -2 48.843 46.800 1.095 26.386 o
-4 -7 -3 4.769 5.618 0.597 358.511 o
4 -7 3 572.358 542.979 2.785 0.362 o
-4 -7 -4 19.020 18.659 0.830 91.320 o
4 -7 4 51.740 51.328 1.037 24.082 o
-4 -7 -5 30.562 40.161 1.155 41.903 o
-4 7 -5 130.699 142.531 2.285 4.889 o
-4 -7 -6 391.930 411.574 3.548 0.691 o
-4 7 -6 397.599 405.872 4.995 0.671 o
-4 -7 -7 387.597 392.030 4.900 0.708 o
4 -7 7 397.931 396.387 2.506 0.702 o
-4 7 -8 26.111 21.863 0.788 67.710 o
4 -7 9 59.686 66.585 2.283 15.439 o
4 -7 9 458.890 461.689 4.778 0.521 o
4 -7 10 219.108 214.228 4.661 1.966 o
4 -7 11 124.574 117.964 2.089 5.785 o
4 -7 12 56.932 56.672 1.569 19.489 o
4 -7 13 335.241 355.386 3.796 0.914 o
4 -7 14 13.727 13.874 0.981 116.940 o
-4 7 -15 71.529 80.496 2.625 11.499 o
-4 7 -16 14.034 15.162 1.556 79.889 o
-4 7 -17 163.235 150.110 3.589 3.460 o
-4 7 -18 8.702 8.928 1.440 114.792 o
-4 7 -19 52.264 45.932 2.486 19.055 o
-4 7 -20 1.485 1.319 1.693 131.614 o
4 -8 -23 3.281 2.066 0.765 402.553 o
-4 -8 22 42.736 38.605 1.397 30.717 o
-4 -8 21 23.578 21.989 1.332 60.830 o
-4 -8 20 13.049 11.859 1.104 116.704 o
-4 -8 19 124.105 126.643 2.331 5.509 o
-4 -8 18 186.191 187.915 2.680 2.761 o
4 8 -17 92.034 84.181 2.256 9.326 o
-4 -8 16 249.110 235.943 2.491 1.721 o
-4 -8 15 117.927 115.707 2.029 6.232 o
-4 -8 14 194.963 192.357 2.569 2.593 o
-4 -8 13 307.985 321.052 2.893 1.095 o
-4 -8 12 705.135 721.821 5.052 0.228 o
-4 -8 11 28.225 27.376 1.611 45.181 o
-4 -8 10 126.406 126.771 2.008 5.501 o
4 -8 -10 211.098 206.805 2.673 2.257 o
-4 -8 9 40.651 36.733 1.130 34.605 o
-4 8 9 51.217 44.655 1.188 25.381 o
-4 -8 8 111.221 89.529 1.704 7.724 o
-4 8 8 439.457 432.054 3.149 0.584 o
-4 -8 7 607.827 576.991 4.218 0.320 o
4 -8 -7 954.592 914.100 3.983 0.133 o
-4 -8 6 171.138 164.490 2.287 3.332 o
4 -8 -6 935.330 956.182 3.899 0.133 o
-4 -8 5 178.596 173.395 1.929 3.113 o
4 -8 -5 247.474 249.851 2.032 1.691 o
-4 -8 4 330.564 344.588 3.294 0.955 o
4 -8 -4 461.522 492.564 2.490 0.507 o
-4 -8 3 2.207 1.415 0.442 855.927 o
4 -8 -3 183.054 175.268 1.694 3.024 o
4 -8 -2 517.285 486.139 3.736 0.439 o
4 -8 -2 1032.630 982.750 3.543 0.115 o
-4 -8 1 181.530 179.152 3.424 2.829 o
4 -8 -1 183.728 177.803 1.581 2.994 o
-4 -8 0 131.451 149.182 3.170 4.476 o
-4 8 0 460.773 494.840 2.869 0.505 o
-4 -8 -1 69.138 76.623 1.627 13.875 o
-4 8 -1 247.062 248.043 2.079 1.701 o
-4 -8 -2 767.075 798.234 5.133 0.192 o
4 -8 2 937.569 962.600 4.733 0.132 o
-4 -8 -3 348.073 345.911 3.415 0.893 o
-4 -8 -3 953.616 916.380 3.857 0.133 o
-4 -8 -4 329.474 336.000 3.345 0.974 o
-4 8 -4 440.278 423.146 2.373 0.594 o
-4 -8 -5 10.606 9.619 0.705 180.396 o
-4 8 -5 51.104 45.222 1.427 24.346 o
-4 -8 -6 85.011 82.136 1.691 10.824 o
-4 8 -6 210.942 207.241 2.929 2.238 o
-4 -8 -7 24.715 24.378 1.400 55.495 o
-4 8 -7 28.304 29.319 0.957 53.972 o
4 -8 8 707.739 731.448 4.408 0.226 o
4 -8 9 309.139 313.884 4.082 1.081 o
-4 8 -10 194.394 188.664 2.285 2.654 o
4 -8 11 118.013 116.742 1.842 6.267 o
4 -8 12 249.319 239.305 3.253 1.674 o
4 -8 13 92.001 84.539 2.097 9.462 o
4 -8 14 186.069 188.804 3.053 2.716 o
-4 8 -15 124.034 121.599 3.244 5.261 o
-4 8 -16 13.014 12.880 1.496 88.762 o
-4 8 -17 23.664 22.888 1.749 50.325 o
-4 8 -18 42.762 37.646 2.251 25.022 o
-4 8 -19 3.290 2.474 1.317 185.841 o
-4 -9 22 17.720 18.483 1.135 84.401 o
4 -9 -21 159.413 177.317 2.501 3.426 o
-4 -9 20 101.812 108.346 1.953 7.592 o
-4 -9 19 275.881 274.387 3.379 1.364 o
4 9 -18 27.275 23.564 1.516 50.185 o
4 9 -17 31.326 30.674 1.560 41.140 o
-4 -9 16 41.284 41.893 1.697 28.584 o
4 -9 -15 397.680 393.065 4.402 0.691 o
-4 -9 14 8.761 6.977 0.993 174.548 o
-4 -9 13 207.495 216.041 3.019 2.220 o
-4 -9 12 50.144 51.004 1.648 22.612 o
-4 -9 11 646.824 618.114 4.983 0.281 o
-4 -9 10 15.258 11.819 0.757 128.607 o
-4 -9 9 53.817 54.066 1.415 21.484 o
-4 -9 8 139.793 134.547 2.157 4.722 o
4 -9 -8 173.054 164.581 1.874 3.335 o
-4 -9 7 89.357 87.609 1.755 9.890 o
4 -9 -7 425.039 426.207 2.784 0.616 o
-4 -9 6 15.526 18.661 1.246 85.950 o
4 -9 -6 79.556 80.196 1.270 12.166 o
-4 -9 5 470.938 454.336 5.664 0.504 o
4 -9 -5 1428.270 1452.320 4.958 0.058 o
-4 -9 4 196.531 201.026 3.800 2.387 o
4 -9 -4 290.982 305.936 2.060 1.224 o
-4 -9 3 74.762 79.645 1.690 12.519 o
-4 9 3 428.084 438.836 2.771 0.599 o
-4 -9 2 4.085 3.491 0.765 347.182 o
4 -9 -2 8.154 6.542 0.532 268.013 o
-4 -9 1 354.655 363.136 5.186 0.821 o
-4 -9 1 429.136 442.748 2.547 0.595 o
-4 -9 0 94.808 107.630 2.890 7.504 o
-4 9 0 290.600 304.692 2.392 1.223 o
-4 -9 -1 960.940 983.153 8.588 0.124 o
4 -9 1 1430.110 1451.280 5.208 0.058 o
-4 -9 -2 64.271 64.007 2.284 14.756 o
-4 -9 -2 79.739 79.423 1.272 12.196 o
-4 -9 -3 336.948 333.242 5.015 0.922 o
-4 -9 -3 425.970 425.342 2.808 0.615 o
-4 -9 -4 33.386 30.639 1.162 43.892 o
-4 -9 -4 172.654 159.562 1.785 3.412 o
-4 -9 -5 592.607 614.718 4.724 0.316 o
-4 9 -5 646.222 650.737 4.197 0.274 o
-4 -9 -6 60.077 65.661 1.602 17.193 o
-4 9 -6 75.277 73.859 1.491 13.184 o
-4 -9 -7 45.000 45.215 1.371 27.612 o
4 -9 7 644.730 623.607 4.524 0.282 o
-4 9 -8 50.038 45.741 1.861 22.724 o
4 -9 9 208.230 214.462 2.801 2.236 o
4 -9 10 8.786 6.730 0.734 217.948 o
4 -9 11 398.074 388.421 3.321 0.705 o
4 -9 12 41.437 41.372 1.302 31.270 o
4 -9 13 31.431 30.523 1.708 39.187 o
-4 9 -14 27.314 25.087 1.690 46.053 o
-4 9 -15 276.745 274.295 3.931 1.341 o
-4 9 -16 101.829 106.182 3.218 6.826 o
-4 9 -17 159.051 176.246 4.142 3.154 o
-4 9 -18 17.666 13.637 1.673 68.618 o
4 10 -22 124.819 121.758 4.544 4.619 o
-4 -10 21 35.721 35.983 1.569 35.091 o
-4 -10 20 230.971 237.633 3.283 1.838 o
-4 -10 19 39.748 40.871 1.546 30.850 o
4 -10 -18 225.176 229.598 5.479 1.769 o
4 -10 -17 13.178 13.941 1.921 66.186 o
4 -10 -16 122.474 128.018 4.047 4.828 o
4 -10 -15 164.261 155.694 2.895 3.505 o
-4 -10 14 184.408 179.457 3.021 2.827 o
-4 -10 13 53.175 48.123 1.654 21.978 o
-4 10 12 216.834 214.873 3.610 2.074 o
4 -10 -11 32.672 31.140 1.083 45.294 o
-4 -10 10 407.563 387.250 3.741 0.682 o
4 -10 -10 843.703 835.810 4.405 0.166 o
-4 -10 9 169.438 166.130 2.483 3.326 o
-4 -10 8 201.931 201.329 2.739 2.410 o
-4 -10 7 42.604 43.904 1.926 25.893 o
4 -10 -7 52.583 56.479 2.209 18.641 o
-4 -10 6 568.973 544.191 6.449 0.353 o
4 -10 -6 576.562 567.831 3.432 0.347 o
-4 -10 5 48.211 48.257 2.029 22.128 o
4 -10 -5 105.101 111.624 1.537 7.416 o
-4 -10 4 53.756 55.462 2.211 18.449 o
4 -10 -4 1178.930 1175.150 4.057 0.086 o
-4 -10 3 62.533 72.485 2.491 13.790 o
4 -10 -3 361.592 375.140 2.681 0.818 o
-4 -10 2 338.923 360.266 5.421 0.865 o
-4 10 2 676.572 709.760 3.713 0.245 o
-4 -10 1 300.187 315.450 5.131 1.087 o
-4 -10 1 362.485 380.371 2.484 0.810 o
-4 -10 0 1129.420 1141.660 9.729 0.091 o
-4 -10 0 1182.970 1182.860 4.907 0.085 o
-4 -10 -1 57.105 65.654 2.417 15.710 o
-4 10 -1 105.135 109.473 1.798 7.377 o
-4 -10 -2 7.618 8.556 1.131 157.631 o
-4 -10 -2 574.453 546.981 3.247 0.358 o
-4 -10 -3 10.017 10.791 1.203 126.736 o
4 -10 3 52.461 55.322 1.181 22.494 o
-4 -10 -4 652.618 687.180 7.545 0.255 o
-4 -10 -4 853.789 879.108 5.937 0.157 o
-4 -10 -5 1.266 2.132 0.626 660.610 o
-4 10 -5 170.068 160.166 2.933 3.312 o
-4 -10 -6 437.785 440.597 4.201 0.573 o
-4 -10 -6 843.817 820.052 6.553 0.166 o
-4 -10 -7 11.166 11.947 1.201 118.084 o
4 -10 7 32.633 29.460 2.237 32.196 o
4 -10 8 216.053 212.844 3.639 2.091 o
-4 10 -9 53.372 52.352 1.632 21.213 o
-4 10 -10 184.733 182.280 2.944 2.806 o
4 -10 11 164.722 155.668 2.683 3.530 o
-4 10 -12 122.028 123.516 3.290 5.285 o
-4 10 -13 13.143 12.703 1.477 89.761 o
-4 10 -14 225.201 234.094 6.899 1.627 o
-4 10 -15 39.654 40.526 2.379 24.791 o
-4 10 -16 231.496 242.449 6.916 1.553 o
-4 10 -17 35.842 36.355 3.052 21.906 o
4 11 -21 136.760 142.672 4.802 3.859 o
4 -11 -20 15.454 15.665 2.198 52.264 o
4 -11 -19 120.343 125.258 4.278 4.843 o
4 -11 -18 55.103 64.333 3.144 14.012 o
4 -11 -17 480.663 500.320 7.753 0.449 o
4 -11 -16 60.345 70.562 3.140 12.712 o
4 -11 -15 36.264 34.580 1.778 33.192 o
4 -11 -14 28.849 24.844 1.262 51.774 o
4 -11 -13 123.740 122.036 2.406 5.611 o
4 -11 -12 63.888 64.414 1.714 16.140 o
4 -11 -11 520.149 538.447 3.788 0.409 o
-4 -11 10 0.017 0.989 0.550 1157.270 o
4 -11 -10 126.732 134.291 1.916 5.335 o
-4 -11 9 574.116 533.029 6.564 0.353 o
4 -11 -9 575.534 572.031 3.822 0.346 o
-4 -11 8 74.615 76.801 2.584 11.402 o
4 -11 -8 80.830 84.482 1.562 11.365 o
-4 -11 7 126.570 120.263 3.252 5.178 o
4 -11 -7 735.013 733.954 5.823 0.213 o
-4 -11 6 19.174 14.080 1.297 79.937 o
4 -11 -6 19.828 14.872 1.722 62.024 o
-4 -11 5 2.710 4.544 0.987 276.368 o
-4 -11 4 0.139 0.165 0.666 871.261 o
-4 -11 4 2.947 6.788 1.167 202.580 o
-4 -11 3 235.160 245.169 4.722 1.682 o
-4 -11 3 407.171 390.272 3.931 0.678 o
-4 -11 2 12.810 11.949 1.300 103.472 o
-4 -11 2 25.571 18.464 1.131 65.280 o
-4 -11 1 172.660 177.485 4.095 2.896 o
-4 11 1 406.936 393.114 2.887 0.684 o
-4 -11 0 2.818 4.365 0.972 281.634 o
-4 -11 0 2.957 2.134 0.795 395.773 o
-4 -11 -1 350.603 389.866 6.060 0.781 o
-4 -11 -1 353.303 373.505 4.226 0.825 o
-4 -11 -2 0.656 1.412 0.900 431.763 o
-4 -11 -2 19.759 14.299 1.114 85.417 o
-4 -11 -3 610.738 629.883 7.685 0.292 o
-4 -11 -3 736.832 714.026 5.609 0.217 o
-4 -11 -4 6.239 4.571 1.017 211.306 o
-4 -11 -4 80.573 77.781 1.637 11.816 o
-4 -11 -5 1.423 3.789 1.074 274.765 o
-4 -11 -5 573.382 540.099 5.343 0.356 o
-4 -11 -6 127.193 131.796 2.442 5.213 o
4 -11 6 127.210 133.424 2.244 5.239 o
-4 -11 -7 380.854 381.100 4.104 0.746 o
-4 11 -7 521.051 518.642 4.574 0.415 o
-4 11 -8 63.711 65.712 2.338 14.567 o
-4 11 -9 123.439 121.611 2.596 5.562 o
-4 11 -10 28.776 24.739 1.658 45.234 o
-4 11 -11 36.395 32.320 1.847 33.172 o
-4 11 -12 60.550 64.197 2.392 15.209 o
-4 11 -13 481.549 498.469 6.400 0.458 o
-4 11 -14 55.311 60.548 3.555 13.027 o
-4 11 -15 120.582 127.208 5.325 4.288 o
-4 11 -16 15.486 15.684 1.777 66.637 o
-4 11 -17 137.204 152.776 5.673 3.433 o
4 -12 -20 44.621 43.171 3.376 17.006 o
4 -12 -19 78.838 80.345 2.749 10.392 o
4 -12 -18 45.761 46.578 2.215 22.348 o
4 -12 -17 37.407 36.489 1.926 30.504 o
4 -12 -16 91.459 95.918 2.321 8.746 o
4 -12 -15 153.294 168.247 2.889 3.621 o
4 -12 -14 217.637 224.574 3.345 2.032 o
4 -12 -13 29.347 24.769 1.334 49.955 o
4 -12 -12 396.578 384.322 3.981 0.707 o
4 -12 -11 27.037 28.400 1.153 53.644 o
-4 -12 10 58.838 57.457 1.661 18.523 o
4 -12 -10 141.109 147.473 2.121 4.446 o
-4 -12 9 30.865 34.627 1.866 36.024 o
4 -12 -9 36.657 38.784 1.220 36.324 o
-4 -12 8 292.561 286.740 5.144 1.183 o
4 -12 -8 297.458 293.571 2.884 1.207 o
-4 -12 7 6.920 8.619 1.151 159.995 o
4 -12 -7 9.582 10.013 0.951 159.370 o
-4 -12 6 8.785 11.045 1.328 120.360 o
4 -12 -6 309.851 309.535 3.266 1.105 o
-4 -12 5 11.978 10.795 1.288 110.061 o
4 -12 -5 22.370 20.361 1.091 71.177 o
-4 -12 4 87.249 87.565 3.011 8.816 o
-4 12 4 89.190 85.584 1.849 9.944 o
4 12 -3 34.401 32.363 1.579 37.450 o
4 12 -2 725.207 729.575 6.061 0.218 o
4 -12 -1 34.318 33.341 1.282 40.263 o
4 -12 0 88.869 82.989 3.461 8.342 o
-4 -12 -1 10.432 7.631 1.194 134.153 o
-4 12 -1 22.365 18.344 1.286 67.858 o
-4 -12 -2 302.201 311.189 5.709 1.069 o
-4 12 -2 310.954 316.306 2.773 1.094 o
-4 -12 -3 2.673 1.271 0.932 341.090 o
-4 -12 -3 9.566 9.547 0.746 187.457 o
-4 -12 -4 4.916 8.553 1.259 159.058 o
-4 -12 -4 296.377 277.547 3.040 1.250 o
-4 -12 -5 5.814 4.394 1.027 215.460 o
-4 -12 -5 36.563 39.130 1.707 32.141 o
-4 -12 -6 82.581 93.956 2.207 9.867 o
4 -12 6 141.198 139.526 2.479 4.501 o
-4 -12 -7 14.919 17.364 1.088 97.795 o
-4 -12 -7 27.047 29.263 1.340 49.930 o
-4 -12 -8 397.492 372.176 4.972 0.707 o
-4 12 -9 29.265 24.905 1.747 43.174 o
-4 12 -10 217.437 232.042 4.361 1.920 o
-4 12 -11 153.628 170.311 3.798 3.404 o
-4 12 -12 91.797 96.996 3.023 8.019 o
-4 12 -13 37.526 32.494 2.052 30.427 o
-4 12 -14 45.785 45.894 2.421 21.329 o
-4 12 -15 79.123 87.645 4.538 7.530 o
-4 12 -16 44.729 47.445 3.641 15.386 o
4 -13 -19 37.993 39.103 3.295 19.351 o
4 -13 -18 16.380 18.389 1.410 76.900 o
4 -13 -17 53.619 55.235 2.047 19.130 o
4 -13 -16 32.905 31.322 1.567 39.308 o
4 -13 -15 71.129 73.980 2.109 12.952 o
4 -13 -14 83.857 91.105 2.300 9.784 o
4 -13 -13 180.927 181.560 2.954 2.879 o
4 -13 -12 20.103 16.903 1.059 82.585 o
4 -13 -11 29.156 28.820 1.193 49.729 o
-4 -13 10 0.061 0.629 0.581 1087.920 o
4 -13 -10 67.984 64.930 1.833 14.914 o
-4 -13 9 122.665 123.896 3.555 5.129 o
4 -13 -9 150.451 150.315 2.694 3.981 o
-4 -13 8 16.179 18.775 1.580 70.130 o
4 -13 -8 107.198 105.790 2.220 7.140 o
-4 -13 7 17.281 14.463 1.470 76.883 o
4 -13 -7 39.805 39.375 1.468 31.865 o
-4 -13 6 61.041 58.923 2.587 15.093 o
4 -13 -6 63.661 58.174 1.678 17.054 o
-4 -13 5 104.861 112.127 3.530 6.256 o
-4 13 5 237.198 241.716 3.106 1.773 o
-4 13 4 76.265 76.672 1.848 12.303 o
4 13 -3 406.688 399.603 3.905 0.670 o
-4 13 2 6.477 10.281 0.980 182.804 o
-4 13 1 407.277 400.025 4.669 0.661 o
-4 -13 0 76.330 76.666 1.821 12.330 o
-4 -13 -1 132.836 147.120 4.205 4.117 o
-4 -13 -1 237.303 232.060 3.039 1.818 o
-4 -13 -2 2.630 1.293 0.993 311.024 o
-4 -13 -2 63.441 56.957 1.637 17.370 o
-4 -13 -3 22.609 27.175 1.976 44.464 o
-4 -13 -3 39.825 42.298 1.234 32.479 o
-4 -13 -4 91.362 91.484 3.306 7.984 o
-4 -13 -4 107.480 102.867 2.085 7.299 o
-4 -13 -5 27.891 29.781 2.048 37.673 o
-4 -13 -5 150.095 142.709 4.008 3.768 o
-4 -13 -6 68.179 63.726 2.746 12.983 o
-4 -13 -6 68.240 61.444 2.124 14.598 o
-4 -13 -7 18.585 17.436 1.153 82.721 o
-4 13 -7 29.186 24.555 1.571 46.335 o
-4 -13 -8 20.158 17.080 1.479 67.528 o
-4 13 -9 181.227 183.929 3.059 2.839 o
-4 -13 -10 83.788 92.534 2.416 9.587 o
-4 13 -11 71.255 73.127 2.788 11.747 o
-4 13 -12 33.009 32.821 2.106 32.430 o
-4 13 -13 53.477 49.331 2.560 17.963 o
-4 13 -14 16.441 14.529 1.698 69.079 o
4 -14 -17 18.237 19.730 1.794 58.470 o
4 -14 -16 87.319 95.518 3.222 8.233 o
4 -14 -15 38.409 39.060 2.117 27.669 o
4 -14 -14 184.983 187.877 3.998 2.623 o
4 -14 -13 81.500 86.552 2.825 9.653 o
4 -14 -12 21.284 16.383 1.291 72.183 o
4 -14 -11 114.825 113.265 2.548 6.250 o
4 -14 -10 271.104 278.075 3.724 1.370 o
4 -14 -9 44.297 45.751 1.696 26.054 o
4 -14 -8 46.386 42.875 1.601 26.273 o
4 -14 -7 7.561 8.108 1.006 178.709 o
4 14 -6 215.009 228.117 3.265 2.046 o
-4 14 5 51.870 44.315 1.637 23.308 o
-4 14 4 450.292 446.741 4.280 0.548 o
-4 14 3 56.921 49.497 1.639 20.448 o
-4 14 2 2.044 0.478 0.959 356.136 o
4 -14 -1 57.059 50.192 1.506 20.720 o
-4 14 0 451.797 443.764 4.358 0.548 o
-4 14 -1 51.695 42.707 2.625 19.015 o
-4 14 -2 214.214 220.455 5.333 1.920 o
-4 -14 -3 7.559 7.277 1.094 168.777 o
-4 -14 -4 46.397 42.081 1.789 25.400 o
-4 -14 -5 44.208 41.821 1.750 26.733 o
-4 14 -6 271.120 265.621 4.209 1.389 o
-4 -14 -7 21.572 20.817 1.851 51.736 o
-4 14 -7 114.555 107.877 2.869 6.249 o
-4 -14 -8 21.336 17.625 1.599 61.158 o
-4 -14 -9 81.235 84.353 2.382 10.377 o
-4 14 -10 185.552 190.305 3.354 2.677 o
-4 14 -11 38.553 38.433 1.735 30.876 o
-4 14 -12 86.999 94.686 2.671 8.886 o
-4 -14 -13 18.292 16.381 1.428 74.021 o
4 -15 -16 22.553 20.010 1.837 51.390 o
4 -15 -15 46.108 45.397 2.280 22.079 o
4 -15 -14 23.433 21.928 1.868 48.533 o
4 -15 -13 120.192 119.629 3.271 5.461 o
4 -15 -12 7.495 8.677 1.192 149.859 o
4 -15 -11 177.685 178.363 3.138 2.944 o
4 -15 -10 34.976 37.444 1.644 34.381 o
4 -15 -9 222.314 213.014 3.425 2.038 o
4 -15 -8 13.021 13.575 1.231 104.156 o
-4 15 7 191.992 190.853 3.181 2.591 o
-4 15 6 22.544 19.606 1.321 65.239 o
-4 15 5 29.424 32.010 1.491 43.290 o
-4 15 4 16.326 12.463 1.161 97.826 o
-4 15 3 156.087 148.281 3.340 3.712 o
4 -15 -2 154.319 144.445 2.474 3.999 o
4 15 -1 156.218 146.584 3.317 3.736 o
-4 15 0 16.270 10.553 1.300 93.571 o
-4 -15 -4 13.029 5.980 1.700 85.661 o
-4 -15 -5 222.346 208.599 5.005 1.930 o
-4 15 -6 35.100 35.375 2.868 23.697 o
-4 -15 -7 147.676 147.395 4.367 3.667 o
-4 15 -7 178.125 173.683 3.820 2.878 o
-4 -15 -8 7.514 7.814 1.345 133.229 o
-4 -15 -9 120.629 123.003 2.774 5.589 o
-4 15 -10 23.353 21.623 1.481 57.863 o
-4 -15 -11 46.221 44.126 1.920 24.290 o
-4 15 -12 19.996 18.526 2.375 42.362 o
-4 -15 -12 22.618 21.366 1.829 50.688 o
4 -16 -14 65.486 62.659 2.708 13.606 o
4 -16 -13 24.651 24.040 1.934 44.812 o
4 -16 -12 203.738 190.019 3.378 2.407 o
4 -16 -11 44.941 50.742 1.969 23.197 o
4 16 -10 37.741 38.807 1.755 31.090 o
-4 16 9 2.279 1.828 1.013 303.466 o
4 16 -8 246.581 255.074 4.713 1.560 o
4 16 -7 1.711 1.107 1.181 251.164 o
4 16 -6 327.365 335.810 5.129 0.947 o
4 16 -5 53.884 53.885 2.465 17.665 o
4 16 -4 202.470 220.902 6.020 1.956 o
4 -16 -3 174.799 183.638 3.509 2.896 o
4 -16 -2 241.333 221.983 3.776 1.787 o
4 -16 -1 100.819 90.470 3.609 7.065 o
4 16 -1 174.898 161.862 5.227 2.779 o
4 16 0 201.948 215.581 5.863 2.005 o
4 16 1 53.773 51.736 3.187 15.205 o
-4 -16 -5 2.288 2.850 1.658 130.049 o
-4 16 -6 37.776 38.872 3.139 20.417 o
-4 -16 -7 10.222 12.067 1.635 89.174 o
-4 16 -7 44.849 51.356 3.586 15.264 o
-4 16 -8 204.203 184.174 5.974 2.129 o
-4 16 -9 24.563 31.948 2.202 37.044 o
-4 16 -10 65.434 63.587 4.054 10.372 o
4 -17 -12 38.839 40.909 3.259 19.156 o
4 17 -11 150.818 153.783 3.786 3.669 o
4 17 -10 1.954 2.816 1.391 179.064 o
4 17 -9 19.470 19.935 1.859 54.742 o
4 17 -8 61.142 63.300 2.692 14.358 o
4 17 -7 108.753 104.754 3.296 6.402 o
4 17 -6 0.599 0.559 1.713 133.960 o
4 17 -5 228.559 233.762 6.101 1.673 o
4 17 -4 37.135 43.796 2.125 27.078 o
4 -17 -3 255.457 259.676 4.266 1.506 o
4 -17 -2 82.114 73.669 2.467 10.810 o
4 17 -1 255.145 251.743 6.395 1.413 o
4 17 0 37.016 42.725 3.070 20.550 o
4 17 1 229.055 238.252 6.597 1.611 o
4 17 2 0.596 0.920 1.639 145.060 o
-4 17 -6 1.950 2.393 1.824 111.394 o
-4 -17 -7 140.047 150.143 4.715 3.713 o
-4 17 -7 151.302 146.394 6.210 3.062 o
-4 17 -8 38.742 47.990 3.662 16.288 o
4 18 -8 71.960 76.452 4.142 9.029 o
4 18 -7 0.403 2.261 1.925 104.915 o
4 -18 -6 37.046 29.991 1.932 32.645 o
4 -18 -5 74.881 75.455 2.620 11.396 o
4 -18 -4 143.632 131.493 3.190 4.359 o
4 -18 -3 11.285 7.873 1.411 108.944 o
4 -18 -2 159.029 164.863 3.583 3.389 o
4 18 -1 11.261 10.271 2.301 56.321 o
4 18 0 144.064 144.340 5.532 3.425 o
4 18 1 75.043 72.155 4.045 9.112 o
4 18 2 36.921 29.698 3.040 22.673 o
4 18 3 0.404 -1.676 1.676 141.996 o
4 -19 -3 42.867 41.586 2.739 21.097 o
4 -19 -2 19.701 19.482 2.253 44.887 o
-5 0 24 26.844 29.130 2.269 35.476 o
-5 0 22 64.460 84.866 2.992 11.477 o
-5 0 20 5.255 1.484 1.236 190.221 o
-5 0 18 153.460 187.991 2.628 3.421 o
5 0 -16 65.509 72.810 1.741 14.786 o
-5 0 14 402.999 396.803 2.990 0.688 o
-5 0 12 432.522 428.122 2.865 0.601 o
-5 0 10 145.486 131.444 1.357 4.718 o
-5 0 8 10.662 13.018 0.485 182.049 o
-5 0 6 261.089 287.384 1.863 1.455 o
-5 0 4 1624.140 1544.750 4.199 0.047 o
5 0 -2 1422.850 1308.370 3.387 0.063 o
5 0 0 419.962 421.956 1.936 0.633 o
-5 0 -2 3170.410 2991.850 6.891 0.013 o
-5 0 -4 30.296 42.126 0.709 44.988 o
-5 0 -6 2.136 1.934 0.353 961.957 o
5 0 8 730.323 718.703 6.154 0.218 o
5 0 12 629.062 675.734 5.500 0.274 o
5 0 14 187.480 225.204 3.310 2.395 o
5 0 16 24.176 27.171 1.484 52.511 o
5 0 18 136.110 155.197 2.984 4.277 o
-5 1 24 1.028 0.318 1.227 250.010 o
-5 1 23 132.607 126.278 3.278 4.808 o
-5 1 22 87.445 88.569 2.724 9.076 o
-5 1 21 81.680 87.718 2.575 9.889 o
-5 1 20 231.155 214.601 3.750 1.917 o
-5 1 19 313.312 312.418 3.553 1.078 o
5 -1 -18 104.437 103.920 2.007 7.530 o
-5 1 18 389.871 387.118 3.728 0.721 o
5 -1 -17 53.285 46.694 1.600 22.422 o
-5 1 17 59.298 58.126 1.259 19.321 o
5 -1 -16 185.092 201.941 3.973 2.520 o
-5 1 16 482.326 497.746 3.849 0.472 o
5 -1 -15 125.699 123.006 3.335 5.122 o
5 -1 -15 203.776 210.683 2.917 2.308 o
-5 -1 14 165.474 166.818 1.578 3.519 o
-5 -1 13 447.956 438.588 2.451 0.568 o
-5 1 13 505.725 502.952 6.030 0.432 o
-5 1 12 412.585 397.145 2.327 0.671 o
-5 -1 11 44.401 41.347 0.601 32.588 o
-5 1 11 54.902 56.598 2.091 18.410 o
5 -1 -10 0.382 1.553 0.266 2275.620 o
-5 -1 9 134.369 121.176 1.066 5.467 o
-5 -1 8 81.354 76.559 0.781 12.548 o
-5 -1 7 245.475 222.099 1.168 1.854 o
-5 1 6 341.017 322.472 1.389 0.978 o
5 -1 -5 87.892 88.810 0.734 10.661 o
-5 -1 4 1.314 2.672 0.244 1303.880 o
-5 -1 3 124.791 101.870 0.730 6.600 o
-5 1 2 102.123 93.773 0.657 8.760 o
-5 1 1 790.028 788.233 1.870 0.189 o
-5 1 0 1.023 0.932 0.191 2312.180 o
-5 -1 -1 369.691 385.793 1.493 0.789 o
-5 -1 -2 15.492 14.975 0.351 135.961 o
-5 -1 -3 734.959 707.005 2.594 0.222 o
-5 -1 -3 816.007 794.400 6.309 0.177 o
-5 1 -4 323.763 312.752 1.947 1.059 o
-5 -1 -4 457.626 444.412 4.860 0.535 o
-5 -1 -5 929.577 900.158 3.817 0.139 o
5 1 6 10.540 12.570 0.409 192.113 o
5 1 7 243.049 245.180 2.543 1.731 o
5 -1 8 57.986 55.019 1.271 20.242 o
5 1 9 175.890 171.692 3.807 2.938 o
5 1 11 482.752 486.178 4.371 0.476 o
5 -1 12 59.121 54.287 1.915 18.140 o
5 -1 13 390.555 390.008 4.079 0.713 o
5 1 14 314.244 327.789 3.795 1.038 o
5 1 15 231.893 219.497 3.327 1.913 o
5 1 16 81.719 88.157 2.655 9.761 o
5 1 17 87.679 89.312 2.543 9.214 o
5 1 18 133.073 129.350 3.096 4.799 o
5 1 19 1.030 0.191 1.262 238.033 o
-5 2 24 9.875 8.183 1.430 112.429 o
-5 2 23 6.181 5.946 1.403 138.295 o
-5 2 22 24.691 28.959 1.725 46.170 o
-5 2 21 167.802 169.927 3.476 3.166 o
-5 2 20 63.857 63.568 2.200 15.094 o
-5 2 19 239.944 240.264 3.200 1.751 o
-5 -2 18 0.452 0.606 0.707 709.735 o
-5 2 18 2.546 1.673 0.652 539.495 o
5 -2 -17 38.527 36.664 1.232 35.568 o
-5 2 17 51.686 50.973 1.224 23.592 o
5 -2 -16 330.444 335.961 3.961 0.960 o
-5 2 16 336.123 353.516 3.083 0.924 o
5 -2 -15 7.730 6.773 0.870 207.861 o
5 -2 -15 675.334 662.089 5.723 0.254 o
-5 -2 14 154.125 151.707 1.513 4.049 o
-5 -2 13 32.755 35.266 0.858 44.976 o
-5 2 13 54.804 59.035 2.361 17.176 o
-5 -2 12 266.423 249.577 2.048 1.545 o
-5 2 12 268.180 253.129 4.345 1.440 o
-5 -2 11 13.138 13.765 0.386 158.789 o
-5 2 11 651.624 693.311 6.902 0.255 o
-5 -2 10 388.420 368.761 1.673 0.762 o
-5 -2 9 152.776 137.052 1.139 4.375 o
-5 -2 8 43.120 41.044 0.604 33.658 o
-5 -2 7 1.630 1.870 0.240 1348.160 o
-5 2 6 1296.420 1201.160 2.854 0.075 o
-5 -2 5 188.287 185.213 1.121 2.864 o
-5 -2 4 370.402 345.246 1.418 0.844 o
-5 2 3 194.728 189.787 1.050 2.713 o
-5 2 2 577.876 547.845 1.880 0.357 o
-5 2 1 17.694 14.717 0.300 123.540 o
-5 2 0 1109.030 1098.750 2.497 0.098 o
-5 -2 -1 4.162 3.454 0.330 582.753 o
-5 2 -2 2.731 2.206 0.231 956.871 o
-5 2 -3 1976.370 1934.840 4.179 0.031 o
-5 -2 -3 2019.320 1943.480 10.191 0.030 o
-5 2 -4 210.983 218.472 1.437 2.248 o
-5 -2 -4 363.186 351.132 4.511 0.825 o
-5 2 -5 76.907 75.214 0.872 13.401 o
-5 -2 -6 640.895 643.274 2.782 0.281 o
5 -2 7 1.763 2.973 0.785 436.279 o
5 2 7 267.186 258.227 4.351 1.430 o
5 -2 8 22.132 20.350 0.819 79.027 o
5 2 9 241.070 245.925 4.189 1.665 o
5 2 11 334.902 338.403 4.152 0.937 o
5 -2 12 51.591 49.203 1.805 21.747 o
5 2 13 2.552 1.589 0.934 338.747 o
5 2 14 240.822 249.060 3.167 1.708 o
5 -2 15 63.862 56.902 2.172 15.881 o
5 2 16 168.274 164.657 3.184 3.261 o
5 2 17 24.599 29.563 1.941 42.148 o
5 2 18 6.199 4.504 1.363 148.148 o
5 -2 19 9.859 14.114 2.473 50.078 o
-5 3 24 155.252 169.977 3.764 3.378 o
-5 3 23 34.727 40.096 2.026 30.104 o
-5 3 22 11.681 6.050 1.366 114.989 o
-5 3 21 145.308 160.294 3.251 3.860 o
-5 3 20 86.415 79.739 2.469 9.937 o
-5 3 19 112.621 117.802 2.286 6.371 o
5 -3 -18 3.408 3.106 0.605 474.245 o
-5 3 18 74.351 73.335 1.811 12.947 o
5 3 -17 54.644 51.350 1.816 20.273 o
-5 3 17 55.081 55.708 1.221 21.290 o
-5 -3 16 0.030 0.019 0.351 3192.450 o
-5 3 16 33.434 33.643 1.518 38.402 o
5 -3 -15 70.879 73.483 1.420 14.148 o
-5 3 15 72.541 72.863 2.786 11.592 o
-5 -3 14 3.481 3.188 0.416 602.654 o
-5 -3 13 6.607 4.975 0.406 364.137 o
-5 3 13 224.914 238.409 4.453 1.815 o
-5 -3 12 2.679 1.546 0.297 965.453 o
-5 -3 11 526.730 510.086 2.314 0.420 o
-5 -3 10 98.160 95.555 0.912 8.993 o
-5 -3 9 208.114 193.379 1.260 2.466 o
-5 -3 8 8.675 7.304 0.301 282.825 o
-5 3 8 44.498 43.724 1.720 26.310 o
-5 -3 7 34.037 29.520 0.472 49.898 o
-5 3 6 26.730 21.292 0.472 71.693 o
-5 3 5 3349.000 3177.550 5.862 0.011 o
-5 3 4 113.881 116.442 1.041 6.777 o
-5 -3 3 598.373 582.948 2.285 0.328 o
-5 -3 2 173.741 159.098 1.006 3.454 o
-5 3 1 157.511 156.489 0.912 3.932 o
-5 3 0 487.170 483.259 1.581 0.482 o
-5 -3 -1 119.885 119.182 0.874 6.341 o
-5 3 -2 87.262 84.030 1.103 10.873 o
-5 -3 -2 121.171 108.385 2.586 6.016 o
-5 3 -3 35.958 38.492 0.882 39.613 o
-5 -3 -3 44.600 43.419 1.773 26.019 o
-5 3 -4 47.425 52.160 0.740 26.859 o
-5 -3 -4 254.757 255.471 4.039 1.536 o
-5 3 -5 260.664 261.336 1.808 1.550 o
-5 3 -5 358.456 354.731 4.029 0.840 o
-5 3 -6 404.342 409.978 2.614 0.673 o
-5 3 -6 929.092 942.597 6.822 0.134 o
5 3 7 6.056 8.335 0.745 247.375 o
-5 3 -7 8.725 9.687 0.809 187.784 o
5 3 8 225.712 240.890 2.099 1.929 o
-5 3 -9 278.743 286.267 2.842 1.328 o
5 -3 10 72.281 72.957 2.848 11.505 o
5 3 11 33.560 37.799 1.297 38.752 o
5 -3 12 54.877 54.535 1.938 19.256 o
5 -3 13 74.606 77.237 1.905 12.441 o
5 3 14 113.028 119.413 2.326 6.282 o
5 -3 15 86.712 83.404 2.300 9.894 o
5 3 16 144.973 151.616 3.539 3.915 o
5 3 17 11.725 9.026 1.333 111.249 o
5 -3 18 34.614 41.766 3.272 19.998 o
5 -3 19 155.337 153.928 5.608 3.091 o
-5 4 24 58.799 70.460 2.589 14.408 o
-5 4 23 87.164 84.879 2.820 9.172 o
-5 4 22 22.061 23.026 1.696 53.478 o
-5 4 21 88.242 85.338 2.662 9.225 o
-5 4 20 141.553 153.942 3.081 4.101 o
5 4 -19 0.047 0.334 0.956 432.385 o
-5 4 19 14.290 16.553 1.410 84.659 o
-5 -4 18 118.697 115.237 1.857 6.265 o
-5 4 18 119.149 128.929 3.983 4.965 o
5 4 -17 44.544 39.891 1.662 27.602 o
-5 4 17 202.194 198.149 2.739 2.429 o
-5 -4 16 2.080 2.618 0.449 768.473 o
-5 4 16 210.845 200.679 3.383 2.245 o
5 4 -15 7.865 6.762 0.820 215.393 o
-5 -4 14 142.729 136.301 2.414 4.519 o
-5 -4 13 18.367 18.010 0.813 95.559 o
-5 -4 12 202.570 198.364 2.267 2.457 o
-5 4 11 14.055 12.381 0.487 151.507 o
-5 4 10 5.586 7.210 0.425 355.489 o
-5 -4 9 234.802 216.372 1.734 1.975 o
-5 -4 8 1653.690 1594.850 4.588 0.045 o
-5 -4 7 222.337 215.827 1.499 2.124 o
-5 -4 6 245.791 235.071 1.688 1.779 o
-5 4 6 868.446 889.589 7.116 0.151 o
-5 -4 5 100.978 99.215 1.193 8.428 o
-5 -4 4 204.487 188.879 1.326 2.551 o
-5 -4 3 32.609 31.817 0.585 49.559 o
-5 -4 2 1202.330 1166.360 2.989 0.084 o
-5 -4 1 14.854 14.102 0.357 143.846 o
5 4 -1 218.572 215.938 2.752 2.107 o
-5 -4 0 28.813 31.596 0.535 56.004 o
5 -4 0 129.411 133.265 2.414 5.095 o
-5 -4 -1 625.003 625.613 2.052 0.296 o
-5 -4 -2 656.836 689.577 2.793 0.260 o
-5 -4 -2 878.337 895.969 7.377 0.148 o
-5 -4 -3 115.921 115.794 1.567 6.516 o
-5 -4 -3 1763.400 1797.300 10.630 0.038 o
5 4 4 1300.610 1294.640 4.606 0.071 o
-5 -4 -4 1534.530 1502.880 9.913 0.051 o
-5 4 -5 88.677 97.866 1.307 9.705 o
-5 4 -5 94.242 106.620 2.407 7.965 o
-5 4 -6 467.924 494.502 2.891 0.496 o
-5 4 -6 481.926 497.953 5.133 0.466 o
5 -4 7 32.440 29.912 1.497 41.253 o
-5 4 -7 234.248 229.652 2.713 1.874 o
5 -4 8 130.068 130.105 2.902 4.970 o
-5 4 -8 148.366 151.415 2.095 4.145 o
5 4 9 535.509 523.967 4.006 0.400 o
-5 4 -10 9.574 7.448 0.886 179.808 o
5 4 11 211.625 209.821 2.574 2.238 o
5 4 12 202.621 197.106 2.854 2.421 o
5 4 13 118.705 123.682 2.845 5.634 o
5 -4 14 14.344 14.785 1.220 97.492 o
5 -4 15 141.031 165.572 3.507 3.841 o
5 4 16 88.573 86.106 2.382 9.458 o
5 -4 17 21.990 23.358 2.657 34.371 o
5 -4 18 87.483 89.767 4.137 7.411 o
5 -4 19 58.680 70.615 4.154 10.472 o
5 -5 -24 15.053 15.614 2.039 57.812 o
-5 -5 23 117.211 127.361 4.300 4.908 o
-5 -5 22 111.032 110.847 4.224 5.527 o
-5 -5 21 27.669 31.681 2.439 31.968 o
-5 -5 20 52.788 54.290 2.014 19.648 o
5 5 -19 144.303 144.946 4.280 3.809 o
-5 -5 19 202.878 216.385 3.482 2.237 o
5 5 -18 101.023 97.700 3.509 6.911 o
-5 -5 18 302.690 305.667 5.664 1.080 o
-5 -5 17 37.864 39.202 1.286 34.685 o
5 -5 -17 39.609 40.134 2.196 26.248 o
-5 -5 16 20.789 20.103 0.947 79.657 o
5 5 -15 36.626 31.712 1.446 37.265 o
5 5 -14 0.096 0.211 0.588 1108.020 o
-5 -5 13 356.069 346.669 3.630 0.864 o
-5 -5 12 0.840 3.826 0.651 590.463 o
-5 -5 11 107.079 107.908 1.317 7.494 o
-5 -5 10 11.117 14.973 0.546 162.486 o
-5 -5 9 252.188 231.185 1.809 1.737 o
-5 5 9 257.649 240.101 4.047 1.570 o
-5 -5 8 26.606 29.570 1.015 55.611 o
-5 5 8 836.717 857.877 7.533 0.162 o
-5 -5 7 215.594 208.711 2.475 2.202 o
-5 5 7 388.804 387.102 4.969 0.710 o
-5 -5 6 21.252 25.021 0.931 72.416 o
-5 5 6 428.388 439.310 3.556 0.594 o
-5 -5 5 5.441 7.531 0.527 327.007 o
5 5 -5 1084.620 1099.060 7.236 0.099 o
-5 -5 4 189.085 179.378 1.674 2.871 o
5 5 -4 228.450 226.301 3.428 1.907 o
-5 -5 3 1024.380 970.688 2.818 0.117 o
-5 -5 2 81.287 79.006 0.821 12.329 o
-5 -5 1 39.513 38.971 0.739 36.934 o
5 5 -1 227.888 231.711 3.110 1.905 o
-5 -5 0 1083.250 1073.250 3.655 0.102 o
-5 -5 -1 408.672 401.325 2.493 0.674 o
-5 -5 -1 429.844 425.913 5.227 0.590 o
-5 5 -2 173.863 185.148 1.721 3.108 o
-5 -5 -2 388.647 393.046 3.402 0.720 o
-5 -5 -3 813.166 827.386 4.187 0.175 o
-5 -5 -3 839.673 857.138 5.204 0.163 o
-5 -5 -4 5.481 5.636 0.568 343.811 o
-5 -5 -4 256.721 245.785 2.775 1.610 o
-5 -5 -5 32.637 38.412 1.160 40.641 o
5 -5 5 43.712 48.995 1.945 24.177 o
-5 -5 -6 483.924 503.661 3.920 0.466 o
-5 5 -6 590.600 612.735 6.034 0.315 o
5 -5 7 1175.090 1229.490 6.110 0.083 o
-5 5 -8 385.802 379.787 5.154 0.723 o
5 -5 9 160.191 157.608 2.386 3.668 o
5 -5 10 9.499 9.256 0.997 157.613 o
-5 5 -11 56.484 55.924 1.730 19.255 o
5 -5 12 39.473 33.773 2.425 25.911 o
5 -5 13 303.071 299.968 5.519 1.095 o
5 5 14 202.556 200.781 3.627 2.327 o
5 -5 15 52.597 60.746 2.270 17.835 o
5 -5 16 27.626 30.169 2.774 28.423 o
5 -5 17 111.361 105.732 3.855 5.869 o
5 -5 18 116.887 121.244 5.025 4.643 o
-5 -6 23 10.546 9.223 1.401 110.115 o
5 -6 -22 57.290 57.759 3.228 13.934 o
-5 -6 22 81.566 93.022 3.725 8.201 o
5 -6 -21 1.953 2.556 1.391 180.121 o
-5 -6 21 124.570 121.344 2.973 5.361 o
-5 -6 20 81.817 80.838 3.423 9.089 o
-5 -6 19 3.981 4.456 0.859 297.626 o
-5 -6 18 9.710 8.166 0.911 171.471 o
-5 -6 17 114.915 106.397 2.022 6.701 o
5 6 -16 151.943 147.083 2.284 4.067 o
-5 -6 15 18.995 16.619 1.026 87.663 o
-5 -6 14 3.378 1.887 0.981 292.315 o
-5 -6 13 0.175 1.567 0.587 932.276 o
-5 -6 12 26.396 26.734 1.077 57.261 o
-5 -6 11 1.007 1.569 0.420 1174.990 o
-5 -6 10 516.360 514.694 4.159 0.423 o
-5 6 10 520.854 521.225 6.209 0.406 o
-5 -6 9 340.705 336.716 3.245 0.935 o
-5 6 9 628.583 628.467 6.751 0.285 o
-5 -6 8 282.512 258.739 2.847 1.387 o
-5 6 8 303.807 286.209 4.502 1.153 o
-5 -6 7 418.859 408.049 3.578 0.640 o
-5 6 7 420.791 421.059 3.771 0.622 o
-5 -6 6 470.758 450.643 3.062 0.522 o
-5 6 6 755.925 754.198 4.903 0.203 o
-5 -6 5 40.491 39.512 0.763 35.741 o
5 6 -5 488.376 514.675 5.312 0.448 o
-5 -6 4 286.748 272.458 1.716 1.344 o
5 6 -4 305.594 292.939 4.153 1.140 o
-5 -6 3 120.210 121.823 1.147 6.189 o
5 6 -3 521.571 532.075 5.202 0.405 o
-5 -6 2 402.875 396.545 2.019 0.694 o
5 6 -2 522.633 538.734 5.295 0.400 o
-5 -6 1 18.917 14.578 0.516 111.085 o
5 -6 -1 304.587 291.244 2.716 1.182 o
-5 -6 0 449.574 460.348 2.766 0.547 o
-5 -6 0 489.913 505.906 3.143 0.461 o
-5 -6 -1 286.243 304.329 2.281 1.249 o
5 -6 1 755.232 767.747 4.874 0.201 o
-5 -6 -2 1.939 2.163 0.384 930.192 o
-5 -6 -2 419.224 422.440 3.651 0.625 o
-5 -6 -3 21.375 22.950 0.813 77.657 o
5 -6 3 302.825 290.921 3.104 1.183 o
-5 -6 -4 288.963 289.155 3.110 1.257 o
-5 -6 -4 628.388 627.548 4.685 0.290 o
-5 -6 -5 4.511 6.860 0.646 328.825 o
-5 -6 -5 518.930 518.058 4.286 0.418 o
-5 -6 -6 358.401 358.602 3.407 0.843 o
5 -6 6 359.405 367.109 5.388 0.799 o
-5 6 -7 26.898 27.165 1.670 45.727 o
-5 6 -8 293.243 324.789 4.871 1.104 o
5 -6 9 54.640 53.077 2.181 18.646 o
-5 6 -10 72.289 67.610 1.826 13.806 o
-5 6 -11 193.184 187.500 3.156 2.602 o
-5 6 -12 254.546 249.091 3.592 1.581 o
5 -6 13 24.877 20.803 2.130 42.350 o
5 -6 14 174.349 184.079 4.534 2.738 o
5 -6 15 81.930 78.129 3.488 9.108 o
5 -6 16 125.025 125.384 4.465 4.590 o
5 -6 17 81.442 85.631 4.260 7.800 o
5 -6 18 10.554 9.802 2.252 59.236 o
5 -7 -23 4.208 5.549 1.544 130.842 o
-5 -7 23 4.626 8.291 2.010 81.661 o
5 -7 -22 25.308 29.697 2.452 33.688 o
-5 -7 22 49.035 50.667 3.003 16.989 o
-5 -7 21 14.866 13.742 1.442 85.296 o
-5 -7 20 23.818 17.784 1.316 64.670 o
5 -7 -20 187.667 181.029 4.731 2.529 o
-5 -7 19 33.806 35.329 1.324 39.378 o
-5 -7 18 20.491 23.541 1.121 70.997 o
-5 -7 17 3.157 3.090 0.654 456.158 o
-5 -7 16 0.052 1.233 0.601 955.656 o
5 -7 -15 114.605 116.801 2.667 6.105 o
5 -7 -14 2.438 1.589 0.752 462.104 o
5 -7 -13 21.962 16.920 1.101 76.059 o
5 -7 -12 44.722 44.407 1.550 27.003 o
-5 -7 11 355.240 345.069 3.615 0.870 o
-5 -7 10 348.088 317.784 2.747 0.948 o
-5 -7 9 1.124 0.897 0.389 1358.760 o
-5 7 9 19.783 20.439 1.637 60.271 o
-5 -7 8 4.732 3.993 0.462 454.289 o
-5 7 8 76.442 89.691 1.918 11.224 o
-5 -7 7 376.493 367.345 2.881 0.786 o
-5 7 7 543.935 554.721 4.461 0.377 o
-5 -7 6 111.569 101.436 1.360 7.382 o
-5 7 6 148.477 136.856 2.269 4.344 o
-5 -7 5 364.252 341.618 2.179 0.863 o
5 7 -5 527.504 509.518 4.167 0.414 o
-5 -7 4 9.693 9.996 0.446 219.134 o
-5 7 4 1039.300 1058.150 8.800 0.107 o
-5 -7 3 182.855 189.579 1.598 2.897 o
-5 -7 3 203.721 211.684 2.686 2.320 o
-5 -7 2 20.945 23.695 0.615 82.291 o
-5 -7 2 203.113 221.163 2.637 2.270 o
-5 -7 1 1033.490 1014.300 4.870 0.112 o
-5 -7 1 1043.150 1030.010 4.090 0.110 o
-5 -7 0 163.867 158.915 1.713 3.646 o
-5 -7 0 526.750 513.917 3.258 0.416 o
-5 -7 -1 37.047 36.404 0.874 39.621 o
-5 -7 -1 148.197 139.440 2.263 4.312 o
-5 -7 -2 168.074 171.253 2.492 3.298 o
-5 -7 -2 543.152 551.490 3.634 0.381 o
-5 -7 -3 71.981 81.787 1.753 12.716 o
-5 7 -3 76.695 85.587 1.555 11.903 o
-5 -7 -4 18.730 17.554 0.898 91.891 o
-5 -7 -4 19.849 18.563 1.106 79.298 o
-5 -7 -5 1013.700 1021.210 5.993 0.114 o
5 -7 5 1360.480 1350.230 10.307 0.064 o
-5 -7 -6 18.693 18.229 0.929 89.703 o
5 -7 6 372.598 360.008 5.237 0.777 o
5 -7 7 60.036 58.458 2.407 15.885 o
5 -7 8 36.537 31.392 2.010 31.740 o
-5 7 -9 361.803 364.516 3.741 0.821 o
-5 7 -10 145.688 146.369 2.764 4.169 o
-5 7 -11 407.003 437.994 4.271 0.628 o
-5 7 -12 21.788 18.000 1.336 67.916 o
-5 7 -13 29.887 32.216 1.741 39.354 o
5 -7 14 52.203 49.754 2.961 16.578 o
5 -7 15 188.196 194.924 5.238 2.354 o
5 -7 16 14.870 15.248 2.207 52.851 o
5 -7 17 49.029 48.944 3.331 15.787 o
5 -7 18 4.611 2.515 2.030 85.870 o
-5 -8 22 11.491 9.519 1.396 106.207 o
5 -8 -21 16.325 18.590 2.004 55.402 o
-5 -8 21 43.732 46.972 2.895 19.214 o
-5 -8 20 16.969 15.773 1.268 84.937 o
5 -8 -20 33.335 33.034 2.556 27.570 o
-5 -8 19 11.462 9.883 1.060 134.644 o
5 -8 -19 48.947 43.854 2.775 18.874 o
-5 -8 18 33.193 38.653 1.634 35.353 o
5 -8 -17 30.357 32.619 2.363 31.148 o
5 -8 -16 156.109 147.206 3.134 3.772 o
-5 -8 15 160.435 160.220 4.537 3.200 o
5 -8 -15 326.361 323.235 5.713 0.957 o
-5 -8 14 38.200 38.466 2.316 26.318 o
5 -8 -14 65.969 62.227 2.701 13.576 o
5 -8 -13 52.464 57.983 1.852 19.775 o
5 -8 -12 53.429 57.038 2.463 17.392 o
-5 8 12 92.271 101.160 3.330 7.536 o
-5 -8 11 79.849 73.709 1.782 12.062 o
-5 8 11 108.599 110.559 3.367 6.204 o
-5 -8 10 80.137 72.659 1.659 12.254 o
-5 -8 9 40.752 40.202 1.276 32.293 o
5 -8 -8 9.789 6.269 0.536 237.520 o
-5 8 8 33.595 27.139 1.274 44.290 o
-5 -8 7 71.118 72.902 1.220 14.424 o
-5 8 7 358.619 361.407 3.753 0.834 o
5 -8 -6 85.284 80.509 1.263 11.280 o
-5 8 6 100.312 99.299 2.058 8.012 o
-5 -8 5 44.352 42.665 0.854 31.230 o
-5 -8 5 318.661 346.204 3.497 0.992 o
5 -8 -4 508.167 521.577 3.061 0.432 o
-5 -8 4 555.292 577.481 3.738 0.360 o
5 -8 -3 274.571 275.970 2.211 1.398 o
-5 -8 3 440.654 446.860 3.293 0.569 o
-5 -8 2 166.710 157.006 1.508 3.619 o
-5 -8 2 440.249 442.868 3.908 0.569 o
-5 -8 1 47.303 45.783 1.010 27.816 o
5 -8 -1 553.560 588.208 3.629 0.357 o
-5 -8 0 275.344 293.204 2.775 1.329 o
-5 8 0 319.529 336.042 2.476 1.023 o
-5 -8 -1 15.085 15.136 0.746 120.462 o
-5 -8 -1 100.048 98.164 1.386 8.475 o
-5 -8 -2 288.586 278.881 2.713 1.296 o
-5 -8 -2 359.436 346.440 3.714 0.854 o
-5 -8 -3 23.896 23.781 0.881 68.748 o
-5 -8 -3 33.648 27.494 1.271 44.070 o
-5 -8 -4 223.175 226.422 2.957 1.988 o
5 -8 4 263.774 260.767 4.791 1.423 o
-5 -8 -5 71.395 72.803 1.720 13.662 o
5 -8 5 151.230 154.655 3.753 3.656 o
-5 -8 -6 28.859 26.248 1.098 53.400 o
5 -8 6 108.408 100.086 2.254 7.237 o
5 -8 7 92.217 96.723 3.184 7.841 o
-5 8 -8 207.177 227.041 2.673 2.181 o
-5 8 -9 65.930 65.463 1.590 15.794 o
-5 8 -10 326.384 308.208 3.930 1.026 o
-5 8 -11 225.149 215.450 3.500 1.990 o
-5 8 -12 30.400 33.628 1.670 39.225 o
-5 8 -13 39.830 45.603 2.042 26.009 o
-5 8 -14 49.046 46.084 1.985 22.437 o
5 -8 15 33.333 31.405 2.741 26.158 o
5 -8 16 43.774 43.690 2.998 19.078 o
5 -8 17 11.450 11.582 2.302 55.371 o
-5 -9 22 79.855 79.896 3.741 8.848 o
-5 -9 21 3.406 4.284 1.204 202.266 o
5 -9 -21 8.711 3.116 1.740 98.223 o
-5 -9 20 0.013 1.403 0.840 523.881 o
5 -9 -20 29.900 32.092 2.474 30.274 o
5 9 -19 51.739 48.187 2.916 17.036 o
5 -9 -19 54.357 58.525 3.148 14.624 o
5 -9 -18 309.158 310.131 5.971 1.036 o
5 -9 -17 85.829 92.611 3.655 7.978 o
5 -9 -16 22.638 21.848 2.109 44.281 o
5 -9 -15 41.926 39.216 2.377 24.169 o
5 -9 -14 85.427 80.179 3.122 9.190 o
5 -9 -13 166.079 159.687 4.171 3.173 o
-5 9 13 178.819 183.095 4.826 2.628 o
5 -9 -12 11.636 11.392 1.502 94.758 o
-5 9 12 404.086 412.197 6.680 0.632 o
-5 -9 11 4.992 5.639 0.697 314.979 o
-5 9 11 41.594 42.435 2.415 23.428 o
5 -9 -10 133.329 117.893 2.258 5.308 o
-5 9 10 156.249 145.727 3.925 3.599 o
-5 -9 9 334.882 341.160 5.211 0.911 o
5 -9 -9 503.448 504.587 4.878 0.439 o
-5 -9 8 1.390 0.896 0.761 538.431 o
5 -9 -7 357.473 327.292 2.899 0.899 o
-5 -9 6 33.451 31.078 0.962 45.680 o
5 9 -6 280.407 299.427 4.822 1.223 o
-5 -9 5 11.478 11.315 0.589 173.674 o
-5 -9 5 135.509 145.927 2.020 4.700 o
-5 -9 4 134.772 131.187 1.627 5.115 o
-5 -9 4 366.305 373.737 3.128 0.803 o
-5 -9 3 307.782 297.173 2.388 1.158 o
-5 -9 3 359.310 356.847 3.081 0.846 o
-5 -9 2 51.723 50.852 1.271 23.441 o
-5 -9 2 358.348 358.824 3.039 0.847 o
-5 -9 1 232.407 230.637 2.213 1.909 o
-5 -9 1 366.672 364.697 3.069 0.814 o
-5 -9 0 124.499 135.671 1.983 5.388 o
-5 9 0 135.934 142.097 1.727 4.819 o
-5 -9 -1 247.888 257.396 2.728 1.635 o
5 -9 1 281.213 271.416 3.255 1.345 o
-5 -9 -2 88.969 85.508 1.928 9.901 o
5 -9 2 445.099 442.858 6.114 0.545 o
-5 -9 -3 226.658 229.816 4.487 1.835 o
5 -9 3 228.043 226.340 4.625 1.828 o
-5 -9 -4 169.202 157.005 3.750 3.221 o
-5 -9 -4 502.826 489.109 4.714 0.449 o
-5 -9 -5 23.006 21.425 1.542 57.043 o
-5 -9 -5 155.834 139.959 2.675 3.979 o
-5 -9 -6 36.739 35.259 1.833 32.133 o
-5 -9 -6 41.713 37.129 1.633 30.155 o
5 -9 7 405.523 417.092 3.606 0.657 o
-5 9 -8 178.243 181.281 2.634 2.969 o
-5 9 -9 136.401 138.482 2.330 4.733 o
-5 9 -10 105.608 94.114 1.702 7.998 o
5 -9 11 22.607 19.451 1.426 62.344 o
5 -9 12 288.643 296.745 4.105 1.212 o
-5 9 -13 310.307 319.299 4.228 1.062 o
5 -9 14 54.173 58.672 1.948 18.814 o
5 -9 15 30.012 30.395 2.577 29.479 o
5 -9 16 8.718 9.601 2.096 68.668 o
5 -9 17 80.154 82.925 3.654 8.818 o
5 10 -21 13.462 14.299 1.992 62.624 o
5 -10 -21 82.013 81.340 3.673 8.702 o
5 10 -20 14.270 16.807 2.019 58.749 o
5 -10 -20 29.071 27.340 2.509 31.514 o
5 -10 -19 44.889 47.272 2.883 18.942 o
5 -10 -18 89.283 87.142 3.603 7.983 o
5 -10 -17 299.175 307.766 5.955 1.080 o
5 -10 -16 44.494 42.393 2.551 21.582 o
5 -10 -15 101.837 96.126 2.618 7.622 o
5 -10 -14 137.177 145.634 4.196 4.018 o
-5 10 14 425.044 454.846 7.650 0.550 o
5 -10 -13 19.566 19.345 1.755 57.962 o
-5 10 13 47.804 52.188 2.835 17.837 o
5 -10 -12 183.686 165.172 4.227 2.791 o
5 -10 -12 281.097 285.998 4.242 1.274 o
5 -10 -11 0.595 1.204 0.598 863.311 o
5 -10 -11 98.757 95.796 2.448 8.007 o
-5 -10 10 108.498 104.044 1.763 7.345 o
5 -10 -10 109.459 105.741 2.079 7.060 o
5 -10 -9 111.447 102.338 1.745 7.200 o
5 -10 -9 123.131 123.025 2.164 5.704 o
-5 -10 8 131.781 130.915 1.944 5.177 o
5 -10 -8 217.210 216.161 2.715 2.124 o
-5 -10 7 212.184 207.071 4.238 2.115 o
5 -10 -7 821.072 850.046 6.308 0.168 o
-5 -10 6 41.887 40.954 1.981 26.556 o
5 -10 -6 70.824 65.403 1.925 14.115 o
-5 -10 5 3.272 5.031 0.723 368.416 o
-5 -10 4 117.069 120.107 2.208 6.085 o
-5 -10 3 2.549 1.663 0.880 368.134 o
5 10 -3 470.171 477.838 6.025 0.487 o
-5 -10 2 469.387 463.308 6.466 0.494 o
5 10 -2 471.926 462.783 6.319 0.492 o
-5 -10 1 6.534 8.598 1.142 164.460 o
5 -10 -1 123.163 129.953 2.381 5.458 o
-5 -10 0 303.287 311.685 5.373 1.074 o
5 -10 0 306.547 299.276 3.579 1.136 o
-5 -10 -1 29.046 27.277 1.736 42.424 o
5 -10 1 70.776 60.258 1.742 14.997 o
-5 -10 -2 611.185 642.919 7.662 0.288 o
-5 -10 -2 822.572 830.095 5.018 0.171 o
-5 -10 -3 85.750 86.571 2.034 10.108 o
-5 -10 -3 217.037 213.070 2.655 2.148 o
-5 -10 -4 11.729 14.495 0.971 126.830 o
-5 -10 -4 122.757 119.946 2.541 5.657 o
-5 -10 -5 0.965 1.124 0.589 826.697 o
-5 -10 -5 109.055 102.829 2.413 7.003 o
-5 -10 -6 98.532 91.864 2.077 8.477 o
-5 -10 -6 99.125 95.235 1.842 8.434 o
5 -10 7 280.775 269.708 3.208 1.354 o
-5 -10 -8 47.837 48.295 1.329 25.567 o
5 -10 9 425.614 434.679 4.137 0.599 o
-5 10 -10 95.083 87.234 2.826 8.340 o
5 -10 10 102.168 98.239 2.301 7.742 o
-5 10 -11 44.597 44.250 1.521 27.274 o
5 -10 12 300.202 318.645 4.252 1.105 o
5 -10 13 89.061 85.313 2.658 9.151 o
-5 10 -14 44.914 43.285 2.107 23.918 o
-5 10 -15 29.074 28.362 1.610 43.787 o
5 -10 16 82.221 82.244 3.573 8.783 o
5 -11 -20 148.523 164.412 4.869 3.317 o
5 -11 -19 5.085 4.965 1.771 103.389 o
5 -11 -18 32.978 33.295 1.959 33.929 o
5 -11 -17 56.370 68.799 2.557 15.128 o
5 -11 -16 56.486 52.330 1.784 19.636 o
5 -11 -15 67.395 56.513 2.870 13.391 o
5 -11 -15 128.686 125.847 3.182 5.006 o
5 -11 -14 51.902 55.445 1.756 20.727 o
5 -11 -13 4.799 4.620 0.931 254.810 o
5 -11 -12 0.239 -0.416 0.980 411.001 o
5 -11 -12 10.972 11.490 1.290 112.719 o
5 -11 -11 232.361 242.093 3.467 1.795 o
5 -11 -11 263.224 284.400 4.211 1.380 o
-5 -11 10 3.341 4.486 0.593 447.119 o
5 -11 -10 71.964 79.678 1.864 12.734 o
-5 -11 9 170.874 154.577 2.195 3.466 o
5 -11 -9 244.939 234.783 3.004 1.740 o
-5 -11 8 1.844 2.064 0.497 777.515 o
5 -11 -8 70.142 70.540 1.717 14.123 o
-5 -11 7 22.924 24.604 0.957 68.392 o
5 -11 -7 55.054 46.447 1.445 22.365 o
-5 -11 6 10.154 10.844 0.737 175.115 o
5 -11 -6 362.111 375.908 3.516 0.807 o
-5 -11 5 370.739 376.133 4.153 0.776 o
5 -11 -5 559.678 565.103 4.285 0.360 o
-5 -11 4 206.045 191.778 3.013 2.397 o
5 -11 -4 368.927 350.768 2.879 0.830 o
-5 -11 3 11.122 10.365 0.746 166.979 o
-5 -11 3 13.933 10.152 1.085 118.000 o
-5 -11 2 2.822 2.306 0.536 602.866 o
-5 -11 2 13.902 11.920 1.108 112.239 o
-5 -11 1 163.496 164.797 2.863 3.420 o
-5 11 1 368.767 352.825 2.918 0.827 o
-5 -11 0 189.651 198.533 3.148 2.572 o
-5 -11 0 558.997 559.720 4.229 0.363 o
-5 -11 -1 353.284 359.227 4.215 0.846 o
-5 11 -1 363.400 360.485 3.435 0.826 o
-5 -11 -2 32.251 27.564 1.290 45.350 o
-5 11 -2 55.089 49.258 1.458 21.764 o
-5 -11 -3 68.556 69.654 1.923 14.146 o
-5 -11 -3 70.393 70.550 1.689 14.120 o
-5 -11 -4 74.345 67.868 1.903 13.277 o
5 -11 4 244.576 225.109 3.531 1.759 o
-5 -11 -5 68.882 68.860 1.914 14.177 o
-5 -11 -5 72.210 72.021 2.214 12.751 o
-5 -11 -6 30.979 33.596 1.407 41.996 o
-5 -11 -6 262.467 269.039 4.083 1.437 o
-5 -11 -7 11.011 11.292 1.274 114.253 o
-5 11 -8 4.802 4.578 1.111 207.214 o
-5 -11 -9 51.991 57.859 2.254 18.443 o
-5 11 -10 128.664 120.431 2.386 5.422 o
-5 11 -11 56.628 47.158 2.045 19.447 o
-5 11 -12 56.199 68.900 3.965 11.268 o
-5 11 -13 33.081 32.836 2.878 24.754 o
-5 11 -14 5.072 6.005 2.055 80.013 o
-5 11 -15 148.915 160.144 3.759 3.643 o
5 -12 -19 31.957 31.461 1.654 39.015 o
5 -12 -18 15.230 18.505 2.026 56.149 o
5 -12 -18 24.489 26.842 2.005 42.342 o
5 -12 -17 0.646 0.405 1.163 282.522 o
5 -12 -17 5.133 5.274 1.402 146.559 o
5 -12 -16 66.880 69.739 2.066 14.177 o
5 -12 -15 17.225 21.063 2.135 49.318 o
5 -12 -15 345.863 369.015 5.270 0.836 o
5 -12 -14 57.892 63.553 3.092 13.768 o
5 -12 -14 217.783 224.455 4.246 1.963 o
5 -12 -13 1.590 1.502 1.132 269.029 o
5 -12 -13 104.048 103.010 2.841 7.058 o
5 -12 -12 11.824 9.862 1.535 94.337 o
5 -12 -12 28.976 27.465 1.701 42.944 o
5 -12 -11 1.908 1.013 0.510 828.940 o
5 -12 -11 37.797 33.688 1.433 35.642 o
-5 -12 10 109.477 108.242 1.929 7.046 o
5 -12 -10 110.614 113.621 2.329 6.599 o
-5 -12 9 14.862 13.197 0.804 123.961 o
5 -12 -9 82.924 82.476 1.940 10.813 o
-5 -12 8 56.003 53.156 1.397 20.909 o
5 -12 -8 83.678 82.097 1.939 10.741 o
5 -12 -7 3.299 4.110 0.583 466.189 o
5 -12 -7 10.269 11.526 1.013 141.692 o
-5 -12 6 192.011 186.985 3.076 2.632 o
5 -12 -6 245.422 239.582 3.024 1.715 o
-5 -12 5 0.287 0.942 0.648 824.825 o
5 -12 -5 248.474 242.887 2.959 1.679 o
-5 -12 4 13.300 11.225 0.942 129.441 o
-5 12 4 32.890 25.940 1.025 48.932 o
-5 -12 3 20.839 20.537 1.202 71.300 o
-5 -12 3 260.231 274.733 2.653 1.484 o
-5 -12 2 240.295 253.965 3.676 1.667 o
-5 12 2 261.056 267.209 2.650 1.505 o
-5 -12 1 19.664 18.737 1.172 77.303 o
-5 -12 1 32.914 25.165 1.027 49.399 o
-5 -12 0 249.124 245.478 3.645 1.633 o
-5 -12 0 249.409 236.169 2.474 1.718 o
-5 -12 -1 53.612 55.461 1.827 19.900 o
-5 -12 -1 244.902 243.359 2.519 1.724 o
-5 -12 -2 6.996 5.563 0.832 235.262 o
-5 -12 -2 10.283 9.399 0.943 157.070 o
-5 -12 -3 27.779 29.119 1.390 48.282 o
-5 12 -3 83.572 82.512 1.866 10.807 o
-5 -12 -4 68.319 73.934 2.088 13.480 o
-5 -12 -4 83.125 82.937 2.371 10.250 o
-5 -12 -5 1.142 3.081 0.747 497.691 o
-5 -12 -5 110.207 107.231 2.685 6.628 o
-5 -12 -6 36.025 37.504 1.514 34.808 o
-5 -12 -6 37.925 34.748 2.450 26.152 o
-5 -12 -7 28.997 23.771 2.286 35.578 o
-5 12 -8 104.428 108.066 2.834 6.872 o
-5 12 -9 218.169 224.524 4.126 1.969 o
-5 12 -10 347.038 361.269 4.219 0.861 o
-5 12 -11 4.765 5.093 1.548 128.820 o
-5 12 -11 66.664 67.999 2.662 13.076 o
-5 12 -12 5.148 4.400 1.063 215.550 o
-5 12 -13 24.467 27.581 2.970 28.029 o
-5 12 -14 32.078 36.827 3.168 22.064 o
5 -13 -18 28.094 31.646 2.167 35.217 o
5 -13 -17 115.263 116.540 2.721 6.050 o
5 -13 -16 0.102 2.569 1.481 174.008 o
5 -13 -16 115.605 114.610 3.199 5.835 o
5 -13 -15 76.067 75.760 2.147 11.969 o
5 -13 -14 28.921 31.202 2.380 32.130 o
5 -13 -14 266.656 277.518 4.733 1.359 o
5 -13 -13 43.781 40.819 2.553 22.067 o
5 -13 -13 67.667 65.155 2.532 13.438 o
5 -13 -12 76.216 76.034 3.324 10.020 o
5 -13 -12 365.761 377.272 5.290 0.771 o
5 -13 -11 9.731 11.197 1.045 143.182 o
5 -13 -11 12.825 13.108 1.228 106.090 o
-5 -13 10 15.318 18.770 1.199 88.588 o
5 -13 -10 143.308 148.701 2.651 4.234 o
-5 -13 9 19.274 17.364 1.173 80.114 o
5 -13 -9 34.908 33.535 1.485 37.550 o
-5 -13 8 1.545 4.126 1.110 255.840 o
5 -13 -8 164.228 163.920 2.657 3.447 o
-5 -13 7 62.045 61.811 2.682 14.356 o
5 -13 -7 95.007 100.067 2.161 8.363 o
-5 -13 6 154.018 138.046 3.882 3.762 o
5 -13 -6 267.903 273.151 3.331 1.418 o
-5 -13 5 2.367 2.459 0.689 492.864 o
-5 13 5 2.463 2.160 0.843 384.621 o
-5 -13 4 90.740 95.022 2.372 8.810 o
-5 -13 4 179.246 177.130 2.270 3.029 o
-5 -13 3 17.081 18.585 1.198 83.569 o
-5 -13 3 69.806 70.989 1.524 14.461 o
-5 -13 2 52.923 53.955 1.873 20.196 o
-5 13 2 69.941 71.888 1.549 14.303 o
-5 -13 1 88.840 83.398 2.283 9.678 o
-5 -13 1 179.239 172.611 2.531 3.045 o
-5 -13 0 0.096 1.475 0.726 669.852 o
-5 13 0 2.454 2.233 0.696 488.808 o
-5 -13 -1 114.315 123.825 3.896 5.304 o
-5 -13 -1 267.754 260.577 2.733 1.479 o
-5 -13 -2 33.086 37.978 2.288 29.094 o
-5 -13 -2 94.898 96.067 2.460 8.310 o
-5 -13 -3 163.296 161.999 4.442 3.147 o
-5 -13 -3 164.836 163.385 4.480 3.096 o
-5 -13 -4 15.693 14.971 1.646 72.297 o
-5 -13 -4 34.894 31.071 2.298 29.845 o
-5 -13 -5 128.473 133.363 4.021 4.537 o
-5 -13 -5 143.733 150.290 4.454 3.703 o
-5 -13 -6 3.106 3.763 1.185 213.420 o
-5 -13 -6 12.800 13.930 2.026 62.496 o
-5 -13 -7 366.567 356.170 6.995 0.765 o
-5 13 -8 67.592 61.593 2.483 13.877 o
-5 13 -9 267.445 276.279 4.650 1.361 o
-5 -13 -10 75.890 76.420 2.189 11.881 o
-5 13 -11 116.040 115.730 2.568 6.104 o
-5 -13 -12 114.830 112.245 2.753 6.174 o
-5 13 -13 28.070 33.753 2.276 33.165 o
5 -14 -16 30.826 35.786 1.720 37.359 o
5 -14 -15 0.680 0.415 1.254 244.164 o
5 -14 -15 2.950 1.890 1.188 226.088 o
5 -14 -14 9.414 8.325 1.583 100.902 o
5 -14 -14 11.115 9.344 1.530 97.734 o
5 -14 -13 14.136 16.006 1.921 63.040 o
5 -14 -13 220.176 207.441 4.126 2.036 o
5 -14 -12 22.956 20.228 1.766 52.442 o
-5 -14 11 33.160 30.490 2.053 33.674 o
5 -14 -11 155.873 165.613 2.931 3.582 o
-5 -14 10 31.500 32.401 2.114 33.411 o
5 -14 -10 32.103 36.677 1.671 36.552 o
-5 -14 9 1.368 1.271 0.998 341.324 o
5 -14 -9 8.384 6.098 1.052 173.159 o
-5 -14 8 174.997 167.738 4.409 2.885 o
-5 14 8 190.660 192.333 3.072 2.612 o
-5 -14 7 29.134 32.046 2.157 34.529 o
5 -14 -7 351.285 360.553 3.965 0.853 o
-5 -14 6 1.266 1.755 1.123 276.188 o
-5 14 6 12.291 14.919 1.182 107.655 o
-5 -14 5 6.744 5.688 1.247 158.000 o
-5 14 5 8.848 7.081 1.008 171.062 o
-5 -14 4 22.198 19.104 1.805 53.178 o
-5 14 4 27.583 25.144 1.345 51.882 o
-5 -14 3 104.350 110.838 3.756 6.160 o
-5 14 3 123.320 127.977 2.464 5.467 o
-5 -14 2 19.041 21.039 1.889 53.771 o
-5 -14 2 123.000 123.432 2.265 5.664 o
-5 -14 1 5.405 5.183 1.252 169.342 o
-5 14 1 27.520 24.882 1.234 54.154 o
-5 -14 0 2.111 2.503 1.221 222.884 o
-5 -14 0 8.830 6.234 0.939 186.095 o
-5 -14 -1 11.067 12.935 1.624 86.453 o
-5 -14 -1 12.328 12.142 1.060 123.110 o
-5 -14 -2 323.366 336.867 6.628 0.920 o
-5 -14 -2 352.391 347.849 3.725 0.873 o
-5 -14 -3 15.721 16.197 1.814 64.402 o
-5 -14 -3 190.061 176.677 4.649 2.538 o
-5 -14 -4 7.042 5.403 1.303 148.627 o
-5 -14 -4 8.405 7.069 1.683 98.031 o
-5 -14 -5 0.606 0.479 1.096 315.602 o
-5 -14 -5 31.987 35.436 2.527 27.915 o
-5 -14 -6 123.177 136.830 4.206 4.577 o
-5 -14 -6 156.212 172.298 4.969 3.065 o
-5 -14 -7 22.875 21.616 2.318 40.110 o
-5 -14 -8 220.900 208.275 4.010 2.034 o
-5 -14 -9 11.086 10.106 1.469 101.043 o
-5 -14 -10 2.956 4.826 1.072 240.908 o
-5 14 -11 30.858 31.334 1.662 39.930 o
-5 14 -12 46.104 41.855 2.869 19.402 o
5 -15 -15 8.235 6.990 1.509 114.146 o
5 -15 -14 26.086 22.707 1.864 45.387 o
5 -15 -13 27.123 24.349 1.896 43.002 o
5 -15 -12 95.683 95.865 2.997 7.785 o
-5 -15 11 40.861 36.276 2.318 25.624 o
5 -15 -11 40.956 37.637 1.757 29.526 o
-5 -15 10 4.893 7.162 1.376 146.098 o
5 -15 -10 37.856 37.722 1.689 31.923 o
-5 -15 9 208.025 208.469 5.079 2.067 o
5 -15 -9 263.289 273.093 3.775 1.432 o
-5 -15 8 18.029 20.237 1.863 56.345 o
-5 15 8 49.562 53.900 1.866 21.373 o
-5 -15 7 148.207 142.963 4.312 3.725 o
-5 15 7 155.327 160.741 2.934 3.657 o
-5 -15 6 67.127 64.537 3.025 12.439 o
-5 15 6 122.419 122.156 2.559 5.613 o
-5 -15 5 207.964 204.337 5.207 2.076 o
-5 15 5 222.726 214.773 3.281 2.034 o
-5 -15 4 14.800 15.887 1.831 65.549 o
-5 15 4 71.485 72.790 2.026 13.138 o
-5 -15 3 87.917 92.860 3.643 7.828 o
-5 15 3 200.239 216.989 3.904 2.228 o
-5 -15 2 112.745 129.899 4.289 5.033 o
-5 15 2 200.332 212.098 3.864 2.260 o
-5 -15 1 56.899 58.791 3.006 14.609 o
-5 15 1 71.643 71.843 2.443 12.436 o
-5 -15 0 14.818 13.856 1.817 67.787 o
-5 15 0 222.000 212.077 3.795 2.019 o
-5 -15 -1 55.500 61.497 3.106 14.302 o
-5 15 -1 122.375 115.798 2.955 5.598 o
-5 -15 -2 7.147 8.227 1.588 108.422 o
-5 -15 -2 154.797 155.162 2.621 3.804 o
-5 -15 -3 31.653 38.217 2.552 27.206 o
-5 -15 -3 49.614 52.960 2.097 20.520 o
-5 -15 -4 55.473 58.245 3.051 14.771 o
-5 -15 -4 262.716 253.508 5.718 1.404 o
-5 -15 -5 33.088 30.677 2.358 30.259 o
-5 -15 -5 37.962 35.537 2.630 24.531 o
-5 -15 -6 0.096 0.253 1.175 288.240 o
-5 -15 -6 40.803 30.093 2.507 25.456 o
-5 -15 -7 95.339 81.588 3.577 7.770 o
-5 15 -8 27.167 31.118 1.958 39.023 o
-5 15 -9 26.123 22.603 1.880 45.109 o
-5 -15 -10 8.204 6.396 1.900 83.621 o
-5 15 -11 67.042 70.478 3.194 11.665 o
-5 16 13 34.938 28.091 2.801 25.624 o
5 -16 -12 2.132 2.463 1.277 206.891 o
-5 -16 11 8.446 5.985 1.356 131.748 o
5 -16 -11 38.175 39.741 1.772 30.412 o
-5 -16 10 67.651 69.438 3.165 11.715 o
-5 16 10 67.812 72.044 2.214 13.494 o
-5 -16 9 22.380 22.783 2.035 45.610 o
-5 16 9 105.288 102.250 2.469 7.249 o
-5 -16 8 124.491 127.471 4.230 4.681 o
-5 16 8 127.779 128.537 2.773 5.143 o
-5 -16 7 2.908 1.656 1.228 216.379 o
-5 16 7 44.378 45.394 1.803 25.488 o
-5 -16 6 154.019 144.461 4.555 3.499 o
-5 16 6 181.034 173.010 3.132 2.932 o
-5 -16 5 3.225 4.854 1.363 167.181 o
5 16 -5 142.273 139.235 2.749 4.399 o
-5 -16 4 16.786 19.071 1.960 55.862 o
-5 16 4 32.206 35.918 1.970 33.450 o
-5 -16 3 110.454 111.813 4.145 5.582 o
-5 16 3 154.948 154.863 3.432 3.636 o
-5 -16 2 44.662 46.477 2.896 19.032 o
-5 16 2 154.700 156.934 3.535 3.593 o
-5 -16 1 15.478 16.591 1.975 58.773 o
-5 16 1 32.201 32.808 1.909 35.212 o
-5 -16 0 139.573 145.046 4.719 3.787 o
-5 16 0 142.785 138.598 3.294 4.241 o
-5 -16 -1 27.117 28.554 2.399 33.685 o
-5 16 -1 180.557 170.695 3.571 2.900 o
-5 -16 -2 41.627 43.068 2.788 20.952 o
5 16 2 44.524 44.879 2.992 18.770 o
-5 -16 -3 3.300 6.978 1.650 118.649 o
5 16 3 127.323 130.337 4.385 4.470 o
-5 -16 -4 83.220 94.686 3.899 7.807 o
-5 -16 -5 0.161 -0.138 1.189 282.618 o
-5 -16 -6 29.841 28.698 2.309 33.197 o
-5 -16 -6 38.255 36.621 2.760 23.243 o
-5 -16 -7 2.129 1.716 1.664 132.384 o
-5 16 -8 24.360 20.023 2.326 39.452 o
-5 -16 -8 34.990 32.328 2.726 25.468 o
-5 17 11 39.081 44.135 3.210 18.996 o
-5 -17 10 0.891 0.657 1.144 284.366 o
-5 17 10 74.347 73.912 2.713 11.411 o
-5 -17 9 14.088 11.601 1.672 78.130 o
-5 17 9 61.804 61.745 2.088 16.027 o
-5 -17 8 0.085 -0.406 1.116 322.467 o
-5 17 8 3.656 1.400 1.042 268.006 o
-5 -17 7 7.705 6.717 1.488 118.992 o
-5 17 7 7.723 7.165 1.200 152.437 o
-5 -17 6 2.824 3.054 1.302 190.837 o
-5 17 6 42.949 39.391 2.115 25.503 o
-5 -17 5 17.557 22.006 2.180 47.388 o
5 17 -5 20.598 20.268 1.764 55.592 o
-5 -17 4 15.117 11.962 1.234 98.992 o
5 17 -4 67.495 83.028 3.887 9.569 o
-5 -17 3 4.678 3.913 1.456 144.984 o
5 17 -3 44.184 37.315 2.935 20.162 o
-5 -17 2 39.656 36.623 2.669 23.421 o
5 17 -2 44.316 39.991 3.088 18.915 o
-5 -17 1 52.576 67.306 3.466 13.200 o
5 17 -1 67.636 74.146 3.857 10.034 o
-5 -17 0 3.053 1.782 1.251 207.715 o
5 17 0 20.544 19.009 2.407 41.104 o
-5 -17 -1 40.277 37.607 2.685 22.920 o
5 17 1 43.090 34.649 2.856 21.349 o
-5 -17 -2 0.018 -1.133 1.133 314.411 o
5 17 2 7.694 7.913 1.944 80.241 o
-5 -17 -3 3.584 4.159 1.462 149.813 o
5 17 3 3.669 2.848 1.727 116.010 o
-5 -17 -4 47.896 49.002 2.999 17.446 o
5 17 4 61.931 58.089 3.457 12.548 o
-5 -17 -5 73.734 68.237 3.505 10.379 o
5 17 5 74.621 72.898 3.853 9.441 o
-5 -17 -6 4.571 7.090 1.601 119.021 o
5 -18 -6 37.995 36.603 2.676 23.960 o
5 -18 -5 2.409 4.064 1.451 159.239 o
-5 -18 4 59.450 55.406 3.258 13.682 o
5 18 -4 64.916 62.901 3.732 11.184 o
-5 -18 3 3.643 3.679 1.446 153.495 o
5 18 -3 46.050 42.570 3.213 17.565 o
-5 -18 2 42.567 39.141 2.823 21.044 o
5 18 -2 46.197 37.272 3.181 18.290 o
-5 -18 1 5.487 4.834 1.543 126.662 o
5 18 -1 64.713 68.188 3.690 11.001 o
5 18 0 13.809 16.019 2.477 45.875 o
5 18 1 37.892 36.200 2.925 22.223 o
-6 0 24 0.308 1.124 1.303 227.275 o
-6 0 22 168.250 194.967 5.276 2.619 o
-6 0 20 158.667 166.941 4.660 3.140 o
-6 0 18 1.192 1.471 0.544 848.747 o
-6 0 16 321.907 325.234 3.214 1.024 o
6 0 -14 117.470 119.991 2.207 6.066 o
-6 0 12 262.971 252.650 3.280 1.521 o
-6 0 10 533.861 511.788 2.831 0.411 o
-6 0 8 174.335 167.575 1.603 3.297 o
6 0 -6 1102.790 1015.440 3.846 0.103 o
6 0 -4 308.940 308.435 2.101 1.131 o
-6 0 2 508.390 475.441 2.287 0.459 o
6 0 0 1887.380 1811.850 4.434 0.035 o
-6 0 -2 282.903 297.635 2.134 1.287 o
-6 0 -4 49.550 48.234 1.026 25.904 o
-6 0 -6 344.932 334.807 3.145 0.925 o
-6 0 -6 606.915 600.537 6.197 0.308 o
6 0 10 1553.930 1525.200 10.454 0.050 o
6 0 12 24.930 26.737 1.564 50.227 o
6 0 14 558.264 549.768 7.541 0.355 o
6 0 16 237.002 235.219 6.227 1.596 o
6 0 18 9.850 12.741 2.070 65.817 o
-6 -1 24 3.543 3.955 1.443 153.818 o
-6 1 24 6.800 4.759 1.954 84.604 o
-6 1 23 2.885 3.346 1.042 264.163 o
-6 1 22 22.126 27.490 1.623 52.116 o
-6 1 21 20.795 20.657 1.415 64.886 o
-6 -1 20 59.940 54.120 1.936 17.874 o
-6 1 20 112.150 116.917 4.154 5.393 o
-6 -1 19 74.648 80.959 1.846 12.223 o
-6 1 19 177.528 192.797 5.035 2.542 o
-6 1 18 0.503 -0.048 0.345 2447.750 o
-6 1 17 65.602 71.360 1.139 15.941 o
-6 1 16 16.898 21.494 0.663 99.665 o
-6 1 15 39.342 37.889 0.807 37.205 o
-6 1 14 97.479 101.626 1.320 8.586 o
-6 -1 13 163.096 157.893 2.338 3.597 o
-6 -1 12 1.431 1.572 0.360 1196.350 o
-6 -1 11 42.189 37.598 0.637 35.677 o
6 -1 -10 49.014 46.822 0.760 27.400 o
6 -1 -9 61.184 57.396 0.828 19.669 o
6 1 -8 75.461 71.048 0.827 14.128 o
6 -1 -7 96.513 85.530 0.890 9.728 o
6 -1 -6 5.721 5.804 0.318 407.987 o
-6 -1 5 224.160 203.327 1.340 2.182 o
-6 -1 4 305.859 305.679 1.473 1.159 o
-6 -1 3 739.839 678.166 2.050 0.226 o
-6 -1 2 146.322 149.804 0.917 4.400 o
-6 -1 1 620.891 607.849 1.916 0.304 o
6 1 0 59.915 59.568 0.675 19.954 o
-6 -1 -1 1.884 1.882 0.232 1256.710 o
-6 -1 -2 193.904 189.048 1.388 2.718 o
-6 1 -3 265.853 251.069 1.758 1.550 o
-6 -1 -4 73.439 70.985 1.086 14.300 o
-6 1 -5 815.418 827.522 3.534 0.175 o
-6 -1 -5 857.448 863.511 7.452 0.157 o
-6 1 -6 234.388 225.486 1.818 1.929 o
-6 -1 -6 235.814 223.897 3.948 1.817 o
6 1 7 102.218 103.387 2.504 7.406 o
6 -1 8 181.847 178.126 3.461 2.827 o
6 1 9 193.236 194.436 2.521 2.607 o
6 1 10 13.844 11.771 0.787 135.963 o
6 1 11 92.776 88.490 2.536 8.771 o
6 -1 11 158.132 163.220 4.037 3.330 o
6 1 12 171.698 176.843 3.603 3.001 o
6 -1 12 172.200 184.056 3.856 2.886 o
6 1 13 177.636 191.212 3.303 2.808 o
6 -1 14 112.122 105.113 2.757 6.534 o
6 1 15 95.556 103.346 2.584 7.854 o
6 1 16 133.947 128.562 2.845 4.867 o
6 1 17 52.346 51.646 2.051 20.051 o
6 1 18 6.799 6.129 1.489 124.246 o
-6 -2 23 0.822 0.128 1.239 249.919 o
-6 2 23 2.101 1.349 1.782 117.442 o
-6 -2 22 5.509 9.492 1.529 118.120 o
-6 2 22 27.190 31.803 2.801 27.966 o
-6 2 21 16.511 18.012 1.366 78.847 o
-6 -2 20 5.346 4.201 0.883 263.040 o
-6 2 20 22.825 22.133 2.370 39.015 o
-6 2 19 15.669 19.716 0.922 98.343 o
-6 2 18 96.167 96.853 1.396 8.907 o
-6 2 17 0.125 -0.267 0.310 3749.420 o
-6 2 16 4.791 3.879 0.379 493.168 o
-6 -2 15 30.155 28.020 0.804 54.033 o
6 2 -14 71.844 73.945 1.641 13.595 o
-6 -2 13 8.804 9.751 1.098 148.646 o
-6 -2 12 55.252 57.020 2.098 18.228 o
-6 -2 11 0.119 0.355 0.242 4723.980 o
-6 -2 10 168.738 152.994 1.234 3.643 o
6 -2 -9 798.613 761.503 2.921 0.190 o
6 -2 -8 225.062 215.940 1.556 2.090 o
6 -2 -7 2.319 1.097 0.254 1201.810 o
6 -2 -6 55.023 54.195 0.794 22.637 o
-6 2 5 27.820 20.213 0.518 69.764 o
-6 2 4 800.320 759.759 2.815 0.189 o
-6 2 3 0.671 0.912 0.262 2336.020 o
-6 2 2 753.435 732.658 2.731 0.210 o
-6 2 1 2.203 2.639 0.261 996.945 o
-6 2 0 1.826 1.406 0.223 1400.910 o
-6 2 -1 31.928 31.179 0.676 50.267 o
-6 2 -2 410.529 410.355 2.983 0.658 o
-6 -2 -2 634.746 633.208 6.298 0.281 o
-6 -2 -3 30.625 30.579 0.881 50.547 o
-6 -2 -3 826.237 861.192 7.566 0.164 o
-6 -2 -4 6.583 7.008 0.517 303.880 o
-6 -2 -4 174.687 167.331 3.509 3.050 o
-6 2 -5 10.827 9.987 0.474 199.872 o
-6 -2 -5 10.945 10.368 1.268 117.158 o
-6 2 -6 311.828 311.545 2.153 1.110 o
-6 -2 -6 366.872 370.570 5.239 0.778 o
6 2 7 94.455 92.670 2.295 8.640 o
6 -2 8 223.282 225.238 3.946 1.928 o
6 2 9 31.589 32.431 1.090 45.736 o
6 -2 10 20.818 21.117 0.932 78.611 o
6 2 11 1.503 0.681 0.648 682.025 o
6 -2 11 1.628 1.779 1.339 198.910 o
6 2 12 378.197 375.014 4.129 0.759 o
6 2 13 42.665 43.685 1.811 26.652 o
6 -2 14 22.871 23.262 1.497 56.946 o
6 2 15 129.394 126.674 2.710 5.137 o
6 2 16 27.251 28.589 1.758 43.176 o
6 2 17 2.102 1.339 1.284 211.221 o
6 2 18 126.632 115.065 3.694 5.082 o
-6 -3 23 30.132 32.762 2.398 30.834 o
-6 -3 22 1.110 1.546 1.159 266.027 o
-6 -3 21 34.842 38.581 2.397 27.116 o
-6 -3 20 39.330 42.486 1.762 29.036 o
-6 -3 19 33.323 38.628 1.642 35.178 o
-6 -3 18 0.790 1.025 0.701 659.882 o
-6 -3 17 51.290 46.261 1.160 25.066 o
-6 -3 16 9.446 12.609 0.680 179.599 o
-6 -3 15 24.862 23.847 0.878 66.599 o
6 -3 -14 0.207 0.429 0.490 1450.460 o
-6 -3 13 201.697 194.214 2.396 2.490 o
-6 -3 12 205.799 184.077 2.657 2.484 o
-6 -3 11 142.619 135.450 1.270 4.764 o
-6 3 11 144.108 137.703 3.188 4.244 o
-6 -3 10 169.767 162.154 1.379 3.488 o
-6 3 10 170.329 161.599 3.363 3.220 o
-6 -3 9 280.171 267.277 1.610 1.401 o
-6 3 8 77.376 70.043 0.925 13.764 o
-6 3 7 381.715 354.502 2.182 0.795 o
-6 -3 6 188.555 170.435 1.520 2.976 o
-6 3 5 355.953 339.625 2.112 0.892 o
-6 -3 4 6.656 4.621 0.342 386.076 o
-6 3 3 749.348 733.948 2.810 0.211 o
-6 3 2 361.329 338.590 1.915 0.879 o
-6 3 1 15.835 16.096 0.479 125.410 o
-6 3 0 70.949 74.514 0.915 14.630 o
-6 3 -1 390.983 400.231 2.320 0.715 o
-6 3 -2 23.413 21.381 0.597 78.696 o
-6 3 -3 102.940 101.203 1.531 8.011 o
-6 -3 -3 382.058 386.296 5.281 0.722 o
-6 3 -4 0.563 0.599 0.391 1741.120 o
-6 -3 -4 169.693 167.437 3.623 3.128 o
-6 3 -5 1.495 1.774 0.321 1234.710 o
-6 -3 -5 143.577 149.172 3.504 3.999 o
-6 -3 -6 63.461 60.959 0.997 18.117 o
-6 -3 -6 268.487 258.722 4.641 1.408 o
6 3 7 629.808 620.336 5.641 0.289 o
6 -3 8 4.121 3.096 0.813 330.710 o
6 3 9 52.339 54.899 1.395 21.952 o
6 3 10 1.171 0.671 0.472 1113.680 o
6 3 11 20.903 21.067 1.288 68.003 o
6 -3 11 72.001 69.982 3.043 11.365 o
6 3 12 0.795 -0.064 0.987 385.876 o
6 3 13 244.331 251.674 3.390 1.658 o
6 -3 14 59.670 64.977 2.295 15.579 o
6 3 15 92.224 91.741 2.629 8.583 o
6 3 16 30.274 33.886 1.706 38.770 o
6 3 17 103.170 99.916 2.731 7.303 o
6 -3 18 18.613 15.769 1.504 71.090 o
6 3 18 26.489 27.602 2.535 32.501 o
-6 -4 23 1.588 2.078 1.234 228.196 o
-6 -4 22 3.899 5.199 1.346 164.050 o
-6 -4 21 0.244 -0.219 0.997 397.180 o
-6 -4 20 70.575 75.060 2.248 12.708 o
-6 -4 19 13.651 15.846 1.211 98.616 o
-6 -4 18 13.150 13.831 1.097 112.025 o
-6 -4 17 53.200 50.230 1.470 22.260 o
-6 -4 16 47.525 51.507 1.435 24.508 o
-6 -4 15 12.422 13.714 0.840 135.029 o
6 4 -14 194.716 179.250 3.123 2.646 o
-6 -4 13 25.680 25.058 0.967 62.008 o
-6 -4 12 216.607 209.764 3.774 2.091 o
-6 -4 11 9.156 7.063 0.528 243.112 o
-6 4 11 18.044 16.322 1.496 72.029 o
-6 4 10 99.083 93.017 1.581 8.704 o
-6 4 10 1325.970 1312.170 9.750 0.068 o
-6 4 9 522.237 519.606 3.133 0.418 o
-6 4 8 88.241 84.923 1.255 10.582 o
-6 4 8 161.273 149.614 3.287 3.576 o
-6 4 7 0.044 0.139 0.265 5002.680 o
-6 4 6 39.235 38.572 0.777 37.159 o
-6 4 5 44.003 40.256 0.787 32.600 o
-6 4 4 44.443 52.173 0.806 28.347 o
-6 4 3 80.588 81.532 0.908 12.181 o
-6 4 2 9.098 10.838 0.391 227.651 o
-6 4 1 244.719 243.617 1.658 1.751 o
-6 4 0 68.673 60.301 0.949 16.826 o
-6 4 -1 86.959 88.674 1.144 10.578 o
-6 4 -2 73.308 63.331 0.986 15.270 o
-6 4 -3 456.994 457.087 4.090 0.532 o
-6 -4 -3 977.268 990.981 8.601 0.121 o
-6 4 -4 1231.520 1209.420 4.910 0.080 o
-6 -4 -4 1330.230 1275.360 9.819 0.069 o
-6 4 -5 8.922 10.470 0.570 212.761 o
-6 -4 -5 18.043 19.784 1.646 63.406 o
-6 4 -6 165.821 173.654 1.903 3.394 o
6 4 7 26.505 24.440 0.944 61.455 o
6 -4 8 32.214 31.001 1.682 38.647 o
6 4 9 2.482 2.535 0.519 641.757 o
6 4 10 281.468 288.632 4.100 1.270 o
6 -4 10 328.814 340.476 5.337 0.929 o
6 -4 11 2.954 3.776 0.922 305.442 o
6 4 11 55.954 59.776 2.844 15.215 o
6 4 12 6.137 5.536 0.872 240.073 o
6 -4 12 19.238 16.426 2.022 52.676 o
6 -4 13 34.928 35.391 1.674 34.866 o
6 -4 14 36.323 37.969 2.030 29.777 o
6 4 14 106.633 114.528 3.927 5.837 o
6 -4 15 6.260 6.659 1.308 148.838 o
6 4 16 145.417 146.792 2.808 4.160 o
6 4 17 62.224 58.636 2.008 16.506 o
-6 -5 23 22.095 27.483 2.160 41.317 o
-6 -5 22 1.679 3.335 1.237 218.339 o
-6 -5 21 89.024 94.233 2.589 8.801 o
-6 -5 20 12.345 9.474 1.092 127.720 o
-6 -5 19 0.520 -0.004 0.664 826.884 o
-6 -5 18 28.084 25.326 1.369 50.658 o
-6 -5 17 6.284 4.538 0.688 298.197 o
-6 -5 16 0.005 -0.015 0.512 1535.340 o
-6 -5 15 106.034 107.080 1.952 7.321 o
6 5 -14 110.705 102.840 2.437 6.879 o
6 5 -13 16.666 19.204 1.717 63.829 o
6 5 -12 37.641 39.343 2.271 26.728 o
-6 5 11 798.727 783.628 5.282 0.184 o
-6 -5 10 3.025 2.735 0.549 555.122 o
-6 5 10 4.725 3.394 1.151 205.511 o
-6 5 9 78.559 75.001 1.459 12.558 o
-6 5 9 289.496 296.939 4.819 1.185 o
6 5 -8 2.350 3.542 0.474 648.190 o
-6 5 8 37.164 33.816 1.894 31.740 o
-6 -5 7 2.300 3.500 0.489 641.083 o
-6 5 7 561.451 592.362 6.617 0.340 o
-6 -5 6 454.857 457.400 2.948 0.540 o
-6 -5 5 167.540 158.883 1.746 3.549 o
-6 -5 4 144.453 133.258 1.192 4.746 o
-6 -5 3 44.087 44.203 0.770 31.216 o
-6 -5 2 270.228 264.958 1.778 1.471 o
-6 -5 1 821.538 777.316 3.007 0.180 o
-6 -5 0 398.693 389.963 2.702 0.706 o
-6 -5 -1 561.261 561.378 3.736 0.361 o
-6 -5 -1 563.552 549.510 6.420 0.356 o
-6 5 -2 34.945 34.151 0.993 41.982 o
-6 -5 -2 37.286 33.350 1.867 32.065 o
-6 5 -3 211.733 216.097 2.871 2.179 o
-6 -5 -3 289.997 282.507 4.765 1.219 o
-6 -5 -4 1.706 1.025 0.509 863.639 o
-6 -5 -4 4.720 4.852 1.259 175.108 o
-6 5 -5 498.789 508.850 4.362 0.444 o
-6 -5 -6 2.206 3.855 0.620 515.695 o
6 -5 7 5.476 6.118 0.986 218.101 o
-6 -5 -7 22.079 19.396 1.847 52.098 o
6 -5 8 0.009 0.951 0.713 731.131 o
6 -5 9 117.103 120.370 3.177 5.633 o
6 -5 10 22.893 25.440 1.621 52.511 o
6 -5 11 90.665 98.242 3.089 7.994 o
6 -5 12 28.196 25.922 2.412 33.660 o
6 -5 13 13.293 7.281 1.676 84.856 o
6 -5 14 22.407 18.242 2.261 42.915 o
6 -5 15 277.940 282.670 6.198 1.220 o
6 -5 16 18.133 20.395 2.295 44.902 o
6 -5 17 24.920 29.863 3.007 27.007 o
-6 -6 23 0.003 -0.599 1.007 397.886 o
-6 -6 22 38.017 40.516 1.869 29.494 o
-6 -6 21 4.691 5.419 0.972 238.219 o
-6 -6 20 21.002 26.742 1.534 56.255 o
-6 -6 19 0.806 1.101 0.764 569.322 o
-6 -6 18 26.992 26.288 1.425 50.483 o
-6 -6 17 45.758 54.178 1.839 22.856 o
6 6 -16 36.481 37.421 1.684 32.965 o
6 6 -15 1.941 2.991 0.776 434.074 o
6 6 -14 14.004 13.747 1.657 76.639 o
6 6 -13 3.360 4.488 1.192 204.510 o
-6 6 13 28.819 30.155 2.149 35.470 o
6 6 -12 144.536 143.451 4.199 3.847 o
-6 6 12 338.513 354.512 5.764 0.868 o
-6 6 11 2.322 2.308 0.542 644.931 o
-6 -6 10 107.062 105.441 2.024 7.269 o
-6 -6 9 13.240 12.633 0.834 133.692 o
-6 -6 8 448.800 419.337 3.983 0.574 o
-6 6 8 1135.620 1108.720 9.351 0.092 o
-6 -6 7 1.987 1.667 0.442 873.245 o
-6 -6 6 183.315 175.037 1.820 3.011 o
-6 -6 5 219.576 208.822 1.613 2.195 o
-6 6 5 376.196 351.722 5.247 0.778 o
-6 -6 4 1139.920 1093.570 3.689 0.094 o
-6 -6 3 149.676 144.077 1.518 4.314 o
-6 -6 2 462.017 445.499 2.617 0.540 o
-6 -6 1 157.211 136.988 1.482 4.187 o
-6 -6 0 330.070 333.220 2.571 0.987 o
-6 -6 -1 63.761 57.119 1.119 18.387 o
-6 -6 -2 689.410 680.708 4.230 0.245 o
-6 -6 -2 1136.520 1113.020 9.468 0.092 o
-6 -6 -3 186.333 179.278 2.672 2.834 o
-6 -6 -4 266.440 262.247 3.210 1.467 o
-6 6 -5 69.349 64.201 1.645 15.065 o
-6 -6 -5 71.662 68.288 2.758 12.086 o
-6 6 -6 194.709 199.522 2.800 2.522 o
-6 -6 -6 338.702 353.422 5.910 0.866 o
6 -6 7 25.555 29.968 1.701 45.144 o
-6 -6 -7 28.902 34.357 2.265 32.615 o
6 -6 8 75.844 79.466 2.611 11.023 o
-6 -6 -8 89.795 95.094 3.481 7.783 o
6 -6 9 145.973 154.323 3.627 3.828 o
6 -6 10 13.089 13.190 1.282 101.234 o
6 -6 11 136.047 155.879 4.113 3.935 o
6 -6 12 127.503 143.278 3.978 4.422 o
6 -6 13 14.312 18.173 2.044 56.946 o
6 -6 14 190.652 204.664 4.793 2.323 o
6 -6 15 4.796 4.764 1.925 91.181 o
6 -6 16 105.895 103.322 4.127 6.003 o
6 -6 17 26.508 25.290 1.864 43.689 o
-6 -7 22 11.914 11.694 1.221 113.571 o
-6 -7 21 1.079 1.186 0.709 613.119 o
-6 -7 20 1.990 0.563 0.688 588.249 o
6 -7 -19 90.510 85.727 2.646 9.004 o
6 7 -18 2.735 2.398 0.932 323.937 o
6 -7 -17 1.453 4.518 0.983 305.483 o
6 -7 -16 1.615 1.255 0.679 601.673 o
6 7 -15 18.757 22.033 2.045 49.473 o
-6 7 14 93.322 106.874 3.751 6.895 o
-6 7 13 535.662 578.626 7.760 0.360 o
6 -7 -12 28.935 24.454 1.771 43.331 o
-6 7 12 35.011 35.889 2.206 29.425 o
-6 7 11 4.807 5.688 0.702 317.906 o
-6 7 11 17.601 17.688 1.737 62.854 o
-6 7 10 0.027 0.079 0.713 785.582 o
-6 7 10 24.837 26.859 1.941 43.172 o
-6 7 9 185.529 188.549 4.024 2.606 o
-6 -7 8 44.774 39.737 1.323 29.562 o
-6 -7 7 316.262 289.626 2.414 1.136 o
-6 -7 6 143.568 137.106 1.485 4.663 o
-6 7 6 144.251 134.191 3.389 4.236 o
-6 -7 5 17.822 16.622 0.535 110.859 o
-6 7 5 109.604 100.635 3.103 6.602 o
-6 -7 4 9.334 9.350 0.460 228.816 o
-6 -7 3 307.382 295.537 2.211 1.166 o
-6 -7 2 0.028 -0.184 0.298 4423.830 o
-6 -7 1 92.128 85.903 1.219 10.056 o
-6 -7 0 0.686 1.112 0.381 1552.370 o
6 -7 0 143.714 141.433 3.221 4.189 o
-6 -7 -1 162.241 150.440 2.499 3.690 o
6 -7 1 477.314 459.970 5.668 0.492 o
-6 -7 -2 1.023 0.951 0.527 968.046 o
6 -7 2 45.629 39.686 1.959 25.275 o
-6 7 -3 389.625 400.976 5.732 0.684 o
-6 7 -4 24.904 20.358 1.442 57.346 o
-6 -7 -4 24.931 23.153 1.856 46.519 o
-6 7 -5 12.842 12.653 1.220 107.497 o
-6 -7 -5 17.631 14.205 1.666 68.413 o
-6 7 -6 6.099 6.778 1.002 202.457 o
-6 -7 -6 34.925 39.559 2.394 26.884 o
6 -7 7 308.443 332.997 5.269 1.016 o
-6 7 -7 535.963 558.666 5.101 0.380 o
6 -7 8 63.164 70.687 2.552 13.693 o
-6 7 -8 93.446 96.971 2.345 8.495 o
6 -7 9 57.441 61.216 2.387 16.215 o
-6 7 -9 76.127 76.264 2.192 11.853 o
-6 7 -10 60.424 62.583 1.896 16.762 o
-6 7 -11 123.802 132.655 2.648 5.271 o
-6 7 -12 5.407 5.207 1.174 183.725 o
6 -7 13 158.820 156.867 4.813 3.200 o
6 -7 14 12.016 9.193 1.827 77.019 o
6 -7 15 8.111 10.232 2.046 71.639 o
6 -7 16 16.525 18.470 2.614 39.881 o
6 8 -22 8.158 6.049 1.610 106.649 o
6 8 -21 19.519 19.515 1.562 63.765 o
6 8 -20 23.035 23.722 1.646 52.888 o
6 8 -19 0.036 -0.396 0.846 561.992 o
6 -8 -18 76.450 84.405 2.636 10.602 o
6 8 -17 4.461 3.743 0.973 255.759 o
6 -8 -16 114.511 105.260 2.818 6.354 o
-6 8 16 208.109 206.039 5.355 2.049 o
6 -8 -15 3.771 2.288 1.232 202.163 o
-6 8 15 242.091 243.869 5.723 1.567 o
6 -8 -14 182.903 170.031 4.551 2.711 o
-6 8 14 696.365 745.420 9.400 0.219 o
6 -8 -13 26.752 19.436 1.750 48.694 o
-6 8 13 79.869 76.036 3.225 9.798 o
6 -8 -12 75.603 74.484 2.887 10.912 o
-6 8 12 264.073 274.636 5.533 1.344 o
-6 -8 11 10.615 10.550 0.700 175.879 o
-6 8 11 12.447 15.579 1.787 71.861 o
6 -8 -10 33.906 33.237 1.917 33.792 o
-6 8 10 143.333 149.757 4.030 3.846 o
-6 -8 9 87.123 87.350 1.977 9.961 o
-6 8 9 176.877 188.460 4.363 2.691 o
-6 -8 8 268.383 250.185 3.449 1.486 o
-6 8 8 535.434 514.252 6.937 0.392 o
6 -8 -7 146.472 140.604 2.395 4.321 o
6 -8 -6 109.762 103.281 1.703 7.307 o
-6 -8 5 59.772 54.776 1.108 20.060 o
-6 -8 4 137.349 138.947 2.030 4.761 o
-6 -8 3 192.577 194.038 2.352 2.635 o
-6 -8 2 42.740 39.045 1.397 30.573 o
-6 -8 1 12.848 12.982 0.904 129.778 o
-6 -8 0 57.301 61.055 1.723 18.272 o
6 -8 0 166.650 165.154 3.686 3.201 o
-6 -8 -1 176.951 171.184 2.300 3.132 o
-6 -8 -1 322.872 314.452 3.677 1.033 o
-6 8 -2 268.058 251.609 3.432 1.484 o
-6 -8 -2 535.433 505.122 4.693 0.407 o
-6 -8 -3 90.092 93.371 2.943 8.387 o
6 -8 3 176.888 182.700 2.944 2.943 o
-6 -8 -4 109.840 110.117 3.178 6.268 o
-6 -8 -4 143.618 145.046 2.712 4.268 o
-6 -8 -5 1.839 1.130 0.573 728.616 o
-6 -8 -5 12.414 10.633 1.096 123.748 o
-6 -8 -6 189.181 175.332 2.755 2.810 o
-6 -8 -6 264.500 265.329 3.791 1.448 o
-6 8 -7 79.969 73.666 1.716 12.130 o
-6 8 -8 697.614 735.293 4.953 0.229 o
-6 8 -9 242.975 248.683 2.952 1.701 o
6 -8 10 208.032 202.699 2.858 2.309 o
6 -8 11 45.350 48.520 2.221 22.118 o
-6 8 -11 49.794 52.772 2.749 17.663 o
6 -8 12 161.098 173.195 3.324 3.300 o
6 -8 13 0.199 0.297 1.120 313.896 o
6 -8 14 83.170 81.895 3.526 8.780 o
6 -8 15 63.694 60.941 3.249 12.647 o
6 9 -21 26.960 27.137 2.505 32.767 o
6 -9 -20 4.072 1.883 0.965 283.969 o
6 -9 -19 26.799 28.328 1.719 44.390 o
6 9 -18 13.555 10.703 1.241 107.084 o
-6 9 18 41.731 37.775 2.966 20.594 o
6 9 -17 98.710 104.770 2.904 7.317 o
-6 9 17 360.310 392.914 7.859 0.720 o
6 -9 -16 2.356 1.480 1.264 213.455 o
-6 9 16 2.534 1.044 1.656 133.217 o
6 -9 -15 108.262 111.111 3.883 5.870 o
-6 9 15 242.782 243.756 5.852 1.554 o
6 -9 -14 2.816 1.878 1.132 246.077 o
-6 9 14 66.527 71.581 3.343 11.341 o
6 -9 -13 12.527 10.979 1.441 96.661 o
-6 9 13 20.374 20.757 2.099 47.163 o
6 -9 -12 21.616 20.291 1.725 55.212 o
-6 9 12 22.642 25.254 2.196 41.122 o
-6 -9 11 223.413 209.197 2.534 2.103 o
-6 9 11 688.933 703.996 8.865 0.232 o
-6 -9 10 20.367 26.569 0.892 73.629 o
-6 9 10 63.018 75.151 3.128 12.035 o
-6 -9 9 47.775 46.318 1.108 27.024 o
-6 9 9 50.367 54.947 2.650 17.670 o
6 -9 -8 4.226 4.334 0.452 478.989 o
-6 9 8 9.153 7.728 1.532 107.107 o
-6 -9 7 47.154 44.752 1.108 27.790 o
-6 9 7 101.924 101.067 3.364 6.868 o
-6 -9 6 122.158 111.464 1.907 6.156 o
-6 9 6 124.981 108.593 3.364 5.449 o
-6 -9 5 386.091 381.026 3.432 0.740 o
-6 9 5 677.823 701.197 8.084 0.239 o
-6 -9 4 1.026 0.249 0.368 1670.440 o
-6 9 4 18.431 16.519 1.847 58.849 o
-6 -9 3 118.766 119.892 2.379 5.929 o
-6 -9 3 237.086 245.326 2.698 1.776 o
-6 -9 2 17.470 18.805 0.873 95.165 o
-6 9 2 18.493 14.139 1.641 67.809 o
-6 -9 1 292.833 282.424 2.984 1.257 o
-6 -9 1 677.473 681.291 7.915 0.244 o
-6 -9 0 2.834 2.407 0.556 578.529 o
-6 -9 0 124.532 115.398 2.402 5.737 o
-6 -9 -1 54.977 54.945 1.683 20.040 o
-6 9 -1 101.953 98.281 1.855 8.044 o
-6 -9 -2 4.946 4.160 0.581 386.032 o
-6 -9 -2 9.156 6.560 0.983 174.341 o
-6 -9 -3 2.602 3.429 0.647 482.647 o
-6 -9 -3 50.198 50.793 1.452 23.431 o
-6 -9 -4 42.812 44.366 1.523 28.185 o
-6 -9 -4 63.102 70.175 2.067 14.882 o
-6 -9 -5 467.277 441.078 4.509 0.526 o
6 -9 5 689.850 672.983 5.993 0.244 o
-6 -9 -6 1.030 1.240 0.590 806.010 o
-6 -9 -6 22.565 22.353 1.432 59.760 o
-6 -9 -7 20.357 19.484 0.987 80.547 o
-6 9 -8 66.757 67.770 1.497 15.512 o
-6 9 -9 242.882 239.721 3.076 1.734 o
-6 -9 -10 2.526 0.810 0.835 413.795 o
-6 9 -11 360.926 369.877 3.940 0.813 o
-6 9 -12 41.786 39.569 1.867 27.745 o
-6 9 -13 46.386 44.833 2.053 23.338 o
6 -9 14 6.312 4.170 1.817 96.945 o
6 -9 15 113.868 125.351 4.424 5.003 o
6 -10 -20 1.145 -0.232 0.880 458.516 o
-6 10 20 28.329 30.006 2.987 25.939 o
6 -10 -19 2.334 2.267 0.987 309.324 o
-6 10 19 5.955 2.561 1.923 91.207 o
6 -10 -18 1.781 2.419 1.014 307.858 o
-6 10 18 31.642 31.143 2.833 26.000 o
6 -10 -17 8.829 11.681 1.701 89.060 o
-6 10 17 22.020 21.788 2.490 37.560 o
6 -10 -16 26.788 28.145 2.279 35.695 o
-6 10 16 270.827 296.414 6.728 1.196 o
6 -10 -15 143.550 139.388 4.349 3.879 o
-6 10 15 192.635 200.218 5.526 2.229 o
6 -10 -14 42.255 39.882 2.418 23.638 o
-6 10 14 52.861 54.706 3.061 15.559 o
6 -10 -13 0.002 0.406 0.716 759.196 o
-6 10 13 27.144 22.293 2.243 38.009 o
6 -10 -12 30.573 24.954 1.437 46.691 o
-6 10 12 49.858 46.681 2.797 18.179 o
6 -10 -11 9.287 9.377 0.654 204.334 o
-6 10 11 10.425 8.621 1.765 84.769 o
-6 -10 10 56.705 65.297 1.348 18.801 o
-6 10 10 74.120 80.866 3.320 9.994 o
-6 -10 9 69.264 68.132 1.242 15.313 o
-6 10 9 145.208 139.074 4.155 3.901 o
6 -10 -8 0.910 0.621 0.402 1470.110 o
-6 10 8 2.084 1.473 0.930 356.744 o
-6 -10 7 27.071 26.952 0.819 60.045 o
-6 10 7 73.696 77.248 3.144 10.534 o
-6 -10 6 157.055 152.190 1.746 3.924 o
-6 10 6 480.303 487.929 7.217 0.460 o
-6 -10 5 5.513 6.354 0.592 323.711 o
-6 10 5 94.355 92.658 3.377 7.646 o
-6 -10 4 0.897 1.029 0.447 1222.510 o
-6 -10 4 54.315 56.795 2.571 16.817 o
-6 -10 3 40.421 38.300 1.219 33.588 o
-6 -10 3 80.690 75.077 2.103 11.414 o
-6 -10 2 53.619 52.060 1.211 22.595 o
-6 -10 2 54.513 54.491 2.597 16.943 o
-6 -10 1 89.178 86.914 1.539 10.129 o
-6 -10 1 94.670 89.566 3.196 7.915 o
-6 -10 0 324.468 320.745 2.899 1.028 o
-6 -10 0 480.933 479.144 4.817 0.480 o
-6 -10 -1 46.801 51.046 1.402 25.091 o
-6 -10 -1 73.770 72.887 2.080 12.655 o
-6 10 -2 1.178 1.158 0.510 952.790 o
-6 -10 -2 2.085 0.372 0.842 438.317 o
-6 -10 -3 76.230 77.960 1.708 12.393 o
-6 -10 -3 145.234 141.043 2.848 4.247 o
-6 -10 -4 17.480 20.049 1.151 82.218 o
-6 -10 -4 73.972 84.239 2.313 11.411 o
-6 -10 -5 1.142 0.653 0.575 864.828 o
-6 -10 -5 10.394 9.849 1.204 127.073 o
-6 -10 -6 19.358 21.453 1.172 74.628 o
-6 -10 -6 49.815 44.691 1.508 24.693 o
-6 10 -7 27.247 24.807 1.213 55.014 o
-6 10 -8 52.743 54.126 1.703 20.863 o
-6 -10 -9 192.281 187.249 2.887 2.645 o
-6 10 -10 271.647 287.525 3.377 1.351 o
-6 10 -11 22.036 25.092 1.365 60.010 o
6 -10 12 31.748 31.322 1.475 41.520 o
-6 10 -13 5.960 4.425 1.031 212.606 o
-6 -10 -14 28.427 29.910 1.509 45.198 o
6 11 -19 4.713 7.980 1.218 169.593 o
-6 11 19 78.341 81.569 4.178 8.274 o
6 -11 -18 0.418 1.122 1.293 229.244 o
6 -11 -18 1.507 2.123 1.328 201.322 o
6 -11 -17 58.660 62.079 3.188 13.487 o
6 -11 -17 80.235 79.322 2.840 10.158 o
6 -11 -16 5.030 7.894 1.481 129.295 o
6 -11 -16 10.448 9.432 1.478 103.808 o
6 -11 -15 53.148 44.822 2.678 18.119 o
6 -11 -15 100.507 99.562 2.940 7.345 o
6 -11 -14 6.372 4.969 1.338 149.201 o
6 -11 -14 83.331 77.401 2.589 10.267 o
6 -11 -13 73.214 75.961 2.410 11.949 o
-6 11 13 256.627 269.225 6.251 1.363 o
6 -11 -12 1.200 1.931 0.844 441.607 o
-6 11 12 2.170 2.294 1.616 138.016 o
-6 -11 11 10.597 11.000 0.698 174.044 o
-6 11 11 43.633 34.322 2.618 22.795 o
6 -11 -10 12.198 9.360 0.671 168.814 o
-6 11 10 13.093 8.726 1.844 74.446 o
-6 -11 9 86.844 74.681 1.341 11.411 o
-6 11 9 189.143 176.816 4.789 2.529 o
6 -11 -8 13.344 13.718 0.744 135.760 o
-6 11 8 19.658 23.300 1.516 61.614 o
-6 -11 7 185.174 192.003 2.047 2.801 o
-6 11 7 300.958 316.180 6.069 1.053 o
6 -11 -6 0.382 1.079 0.423 1533.260 o
-6 11 6 9.207 9.784 1.764 86.321 o
-6 -11 5 77.482 73.097 1.479 12.879 o
-6 11 5 79.208 75.406 3.119 10.066 o
-6 -11 4 7.130 8.370 0.775 222.916 o
-6 11 4 199.486 212.840 2.750 2.364 o
-6 -11 3 181.777 174.052 2.566 2.978 o
-6 -11 3 362.871 363.230 3.518 0.822 o
-6 -11 2 193.082 196.366 2.726 2.577 o
-6 -11 2 200.185 198.639 2.632 2.462 o
-6 -11 1 1.733 1.515 0.577 711.629 o
-6 -11 1 78.924 77.018 2.214 11.370 o
-6 -11 0 8.859 9.569 0.773 192.028 o
-6 -11 0 9.239 9.977 1.149 139.188 o
-6 -11 -1 116.221 121.185 2.637 5.916 o
-6 11 -1 300.699 314.470 3.414 1.131 o
-6 -11 -2 6.337 8.129 0.919 207.757 o
-6 -11 -2 19.631 20.497 1.175 75.054 o
-6 -11 -3 102.686 94.291 2.340 7.831 o
-6 -11 -3 189.203 168.715 3.204 2.815 o
-6 -11 -4 0.898 1.696 0.660 675.400 o
-6 -11 -4 13.051 11.721 1.263 105.542 o
-6 -11 -5 33.161 29.773 1.401 41.805 o
-6 -11 -5 43.718 37.080 2.587 22.502 o
-6 -11 -6 0.973 1.474 0.960 373.506 o
-6 -11 -6 2.169 2.618 1.064 275.906 o
-6 11 -7 257.044 267.386 3.217 1.513 o
-6 11 -8 83.597 78.601 1.900 11.026 o
-6 11 -9 100.486 94.425 2.141 8.147 o
-6 11 -10 10.449 11.284 1.116 131.221 o
-6 11 -11 80.096 83.036 2.175 10.863 o
-6 11 -12 1.510 3.471 1.038 291.099 o
-6 11 -13 78.601 83.198 2.199 11.017 o
6 -12 -18 170.366 180.572 4.107 2.907 o
6 -12 -17 0.010 0.557 1.277 243.914 o
6 -12 -17 4.270 7.576 1.513 129.692 o
6 -12 -16 5.348 8.184 1.665 107.540 o
6 -12 -16 88.384 89.869 2.912 8.721 o
6 -12 -15 15.154 16.503 1.921 61.161 o
6 -12 -15 37.636 39.360 2.155 27.671 o
6 -12 -14 48.954 45.940 2.006 22.392 o
-6 12 14 115.395 125.500 4.667 4.814 o
6 -12 -13 9.164 9.137 1.123 145.360 o
-6 12 13 14.374 14.826 2.216 53.330 o
6 -12 -12 3.792 2.663 0.924 297.672 o
-6 12 12 94.019 93.322 3.968 7.065 o
6 -12 -11 0.320 0.112 0.562 1152.700 o
-6 12 11 2.181 2.392 1.729 121.995 o
-6 -12 10 0.733 1.076 0.600 846.359 o
-6 12 10 23.255 23.782 1.667 52.094 o
-6 -12 9 78.449 71.354 1.557 12.766 o
-6 12 9 146.851 147.247 4.568 3.630 o
-6 -12 8 212.052 216.435 2.571 2.192 o
-6 12 8 434.578 455.059 7.552 0.537 o
6 -12 -7 6.147 6.593 0.672 281.201 o
-6 12 7 15.191 15.003 2.048 57.739 o
-6 -12 6 40.183 35.383 1.616 31.782 o
-6 12 6 65.717 59.001 2.093 15.448 o
-6 -12 5 16.513 18.223 1.255 83.294 o
-6 12 5 42.787 36.895 1.776 28.573 o
-6 -12 4 99.977 107.790 2.641 7.314 o
-6 -12 4 380.998 401.447 3.840 0.724 o
-6 -12 3 28.465 22.275 1.373 52.139 o
-6 -12 3 56.822 41.046 1.463 22.670 o
-6 -12 2 282.082 277.465 4.131 1.296 o
-6 -12 2 381.683 385.741 3.731 0.742 o
-6 -12 1 26.373 21.309 1.364 56.074 o
-6 -12 1 42.824 36.995 1.763 28.616 o
-6 -12 0 25.630 27.181 1.993 41.397 o
-6 -12 0 65.662 57.349 2.059 15.728 o
-6 -12 -1 9.078 10.383 1.452 109.249 o
-6 -12 -1 15.201 15.532 1.151 96.869 o
-6 -12 -2 223.365 228.236 5.244 1.810 o
-6 -12 -2 434.621 453.965 5.189 0.560 o
-6 -12 -3 68.660 74.833 3.098 11.372 o
-6 -12 -3 146.814 138.373 4.305 3.821 o
-6 -12 -4 22.607 24.265 1.929 46.865 o
-6 -12 -4 23.337 22.621 2.241 40.786 o
-6 -12 -5 1.868 3.834 1.152 238.874 o
-6 -12 -5 2.187 2.042 1.564 146.782 o
-6 -12 -6 90.567 89.558 3.300 8.127 o
-6 -12 -6 94.345 93.320 3.898 7.114 o
-6 -12 -7 14.359 15.775 1.509 80.629 o
-6 12 -8 115.462 110.678 2.996 6.053 o
-6 12 -9 37.664 38.024 2.028 29.048 o
-6 12 -10 88.677 90.669 2.840 8.737 o
-6 -12 -11 4.286 3.458 1.318 172.938 o
-6 12 -12 170.296 187.433 4.063 2.856 o
6 -13 -16 8.207 8.545 1.665 97.832 o
6 -13 -16 8.498 10.271 1.585 100.537 o
6 -13 -15 41.555 44.849 2.816 20.544 o
6 -13 -15 99.171 106.716 3.257 6.947 o
6 -13 -14 2.055 2.057 1.135 255.280 o
6 -13 -14 6.270 5.344 1.418 137.504 o
6 -13 -13 9.841 10.545 1.241 124.641 o
-6 13 13 80.857 80.704 3.947 8.441 o
6 -13 -12 3.547 4.597 1.069 234.445 o
-6 13 12 140.729 155.039 5.089 3.522 o
-6 -13 11 0.571 1.186 0.690 691.604 o
-6 13 11 199.354 209.078 5.723 2.081 o
-6 -13 10 42.955 47.625 1.382 28.009 o
-6 13 10 47.138 49.998 3.068 17.195 o
-6 -13 9 40.041 40.940 1.286 32.458 o
-6 13 9 180.278 177.280 5.146 2.595 o
6 -13 -8 19.000 18.797 1.333 73.180 o
-6 13 8 20.258 21.382 1.633 58.887 o
-6 -13 7 23.184 22.973 1.448 57.872 o
6 -13 -7 141.531 157.572 3.384 3.970 o
-6 -13 6 18.479 15.424 1.048 90.452 o
-6 13 6 28.591 18.171 2.158 39.880 o
-6 -13 5 43.151 36.359 1.717 28.942 o
-6 13 5 134.463 125.468 2.924 4.880 o
-6 -13 4 15.997 18.128 1.350 80.702 o
-6 13 4 172.968 184.241 3.439 2.934 o
-6 -13 3 11.714 14.634 1.252 105.850 o
-6 -13 3 23.384 27.271 1.324 56.942 o
-6 -13 2 157.563 161.126 3.352 3.513 o
-6 -13 2 173.500 167.903 2.638 3.197 o
-6 -13 1 91.656 93.577 3.538 7.645 o
-6 -13 1 134.645 122.039 2.292 5.148 o
-6 -13 0 10.151 9.657 1.531 100.302 o
-6 -13 0 28.560 24.097 1.609 46.644 o
-6 -13 -1 118.793 128.828 4.185 4.881 o
-6 -13 -1 141.890 149.800 3.165 4.132 o
-6 -13 -2 1.263 3.611 1.221 226.695 o
-6 -13 -2 20.191 23.119 1.604 58.450 o
-6 -13 -3 140.766 140.428 4.337 3.943 o
-6 -13 -3 180.656 165.604 4.803 2.738 o
-6 -13 -4 4.199 3.488 1.107 222.392 o
-6 -13 -4 46.992 46.894 2.918 18.286 o
-6 -13 -5 199.533 210.160 5.203 2.136 o
-6 -13 -5 200.101 199.425 5.509 2.151 o
-6 -13 -6 137.700 129.676 4.107 4.267 o
-6 -13 -6 141.233 140.204 4.742 3.798 o
-6 -13 -7 81.088 83.455 3.889 8.395 o
-6 -13 -8 6.278 6.759 1.357 141.612 o
-6 13 -9 99.232 103.324 2.997 7.258 o
-6 13 -10 8.469 8.984 1.485 111.509 o
-6 -13 -11 11.699 12.743 2.130 60.747 o
-6 13 -11 53.578 54.264 3.484 13.980 o
6 -14 -15 1.085 1.118 1.369 199.171 o
6 -14 -15 1.533 -0.114 1.333 210.592 o
6 -14 -14 9.711 11.831 1.725 85.120 o
6 -14 -14 26.262 24.800 1.973 42.245 o
6 -14 -13 37.412 38.880 2.588 24.429 o
6 -14 -13 37.428 41.097 2.268 26.452 o
6 -14 -12 35.000 38.913 1.933 31.149 o
-6 14 12 127.042 128.679 4.961 4.251 o
-6 -14 11 4.823 3.928 1.222 185.741 o
6 -14 -11 51.786 48.556 2.308 19.605 o
-6 -14 10 298.007 294.781 4.598 1.158 o
-6 14 10 435.445 450.334 5.866 0.556 o
-6 -14 9 59.287 54.225 1.770 18.546 o
-6 14 9 99.907 99.939 4.161 6.366 o
-6 -14 8 5.264 4.904 1.037 217.101 o
-6 14 8 116.620 117.448 3.054 5.789 o
-6 -14 7 16.247 15.551 1.726 67.385 o
-6 14 7 17.430 15.940 1.318 81.218 o
-6 -14 6 200.181 217.350 4.000 2.217 o
-6 14 6 432.126 461.602 5.562 0.555 o
-6 -14 5 2.610 3.072 0.941 314.208 o
-6 14 5 3.385 4.222 1.243 193.662 o
-6 -14 4 52.309 50.840 2.758 17.256 o
-6 14 4 54.773 48.328 1.720 21.102 o
-6 -14 3 2.383 2.261 0.873 367.579 o
-6 -14 3 4.757 1.676 0.905 294.645 o
-6 -14 2 2.473 2.773 1.235 212.954 o
-6 -14 2 54.585 45.172 1.588 22.261 o
-6 -14 1 0.777 2.042 1.183 257.571 o
-6 -14 1 3.378 4.052 0.973 273.006 o
-6 -14 0 232.821 242.027 5.850 1.631 o
-6 -14 0 432.249 450.892 4.297 0.573 o
-6 -14 -1 1.187 2.858 1.417 179.162 o
-6 14 -1 17.373 16.914 1.523 71.761 o
-6 -14 -2 111.776 111.719 4.069 5.574 o
-6 -14 -2 117.020 111.873 4.061 5.349 o
-6 -14 -3 40.773 42.921 2.674 21.950 o
-6 -14 -3 99.837 86.764 3.675 7.187 o
-6 -14 -4 137.956 140.424 4.528 3.954 o
-6 -14 -4 434.843 420.930 7.590 0.561 o
-6 -14 -5 47.141 42.960 2.695 19.891 o
-6 -14 -5 51.945 54.628 3.238 15.088 o
-6 -14 -6 92.390 84.969 3.516 7.928 o
-6 -14 -6 127.258 122.765 4.539 4.525 o
-6 14 -7 37.287 41.060 2.105 27.831 o
-6 14 -8 26.288 27.653 1.902 42.137 o
-6 14 -9 1.530 -0.450 1.236 241.850 o
6 -15 -13 77.543 79.260 2.893 10.388 o
6 -15 -12 67.152 77.031 2.791 12.041 o
-6 -15 11 51.782 51.650 2.137 19.873 o
-6 15 11 55.847 64.333 3.749 12.146 o
-6 -15 10 40.017 39.852 1.936 28.074 o
-6 15 10 63.200 65.003 2.582 14.117 o
-6 -15 9 58.750 66.850 2.390 15.312 o
-6 15 9 107.409 114.976 3.166 6.275 o
-6 -15 8 0.173 -0.125 0.838 562.570 o
-6 15 8 1.476 -0.245 1.178 264.730 o
-6 -15 7 215.142 211.329 5.426 1.945 o
-6 15 7 317.948 319.043 4.069 1.035 o
-6 -15 6 2.832 4.489 1.019 263.005 o
-6 15 6 22.895 21.127 1.708 53.348 o
-6 -15 5 15.243 11.975 1.707 73.571 o
-6 15 5 106.347 106.850 2.435 7.037 o
-6 -15 4 43.786 42.525 2.012 25.125 o
-6 15 4 48.275 40.456 1.998 23.761 o
-6 -15 3 5.288 6.559 1.485 130.851 o
-6 15 3 10.556 8.907 1.380 112.440 o
-6 -15 2 4.506 1.357 1.198 207.676 o
-6 -15 2 48.128 40.756 1.584 26.031 o
-6 -15 1 91.448 102.499 3.984 6.927 o
-6 -15 1 106.634 104.533 2.283 7.187 o
-6 -15 0 20.139 19.285 2.034 49.739 o
-6 -15 0 22.960 21.751 1.324 62.352 o
-6 -15 -1 103.193 106.186 4.202 6.010 o
-6 -15 -1 317.527 314.745 4.628 1.032 o
-6 -15 -2 1.308 0.560 1.195 256.293 o
-6 -15 -2 1.481 3.030 1.695 127.964 o
-6 -15 -3 48.842 49.430 2.941 17.443 o
-6 -15 -3 107.372 109.139 4.148 5.780 o
-6 -15 -4 23.270 22.734 2.214 41.295 o
-6 -15 -4 63.137 58.489 3.306 12.754 o
-6 -15 -5 4.081 7.102 1.566 125.068 o
-6 -15 -5 55.668 46.232 3.073 15.791 o
-6 -15 -6 67.359 74.934 3.414 10.894 o
-6 -15 -6 67.405 65.669 3.561 11.119 o
-6 -15 -7 77.258 71.455 2.611 11.360 o
-6 -16 11 0.073 0.127 0.984 411.734 o
-6 16 11 12.583 10.640 2.182 58.968 o
-6 -16 10 19.571 17.983 1.450 68.771 o
-6 16 10 57.087 53.157 2.443 17.049 o
-6 -16 9 0.018 0.209 0.911 480.484 o
-6 16 9 42.092 40.825 2.196 25.016 o
-6 -16 8 102.213 101.321 3.901 6.418 o
-6 16 8 155.937 162.988 3.095 3.581 o
-6 -16 7 3.652 2.589 1.003 271.216 o
-6 16 7 12.339 16.777 1.728 73.631 o
-6 -16 6 0.715 0.413 1.048 341.329 o
-6 16 6 1.446 0.187 0.993 357.915 o
-6 -16 5 0.974 1.813 1.191 253.227 o
-6 16 5 1.011 0.811 1.104 298.990 o
-6 -16 4 2.717 3.677 1.326 183.390 o
-6 16 4 21.251 18.555 1.624 59.800 o
-6 -16 3 0.713 1.003 1.101 305.147 o
-6 16 3 1.422 2.495 1.168 249.818 o
-6 -16 2 18.604 17.999 2.001 53.090 o
-6 16 2 21.311 14.157 1.485 67.917 o
-6 -16 1 0.038 -0.294 1.128 316.760 o
-6 16 1 1.008 2.189 1.137 271.289 o
-6 -16 0 0.733 0.148 1.166 281.775 o
-6 16 0 1.446 0.683 1.073 306.307 o
-6 -16 -1 8.719 11.024 1.704 90.002 o
-6 -16 -1 12.358 12.491 1.410 96.732 o
-6 -16 -2 53.926 60.810 3.294 14.027 o
-6 -16 -2 155.755 151.507 4.702 3.345 o
-6 -16 -3 42.233 46.622 2.939 19.419 o
-6 -16 -3 42.251 37.263 2.761 21.817 o
-6 -16 -4 37.658 32.449 2.545 25.947 o
-6 -16 -4 57.155 51.342 3.144 14.778 o
-6 -16 -5 12.557 12.865 1.773 74.979 o
-6 -16 -5 12.630 12.085 2.135 59.807 o
-6 -16 -6 22.299 21.767 2.129 44.212 o
-6 17 7 52.958 48.161 3.163 15.786 o
-6 -17 6 0.216 0.147 1.208 271.966 o
-6 17 6 0.261 1.604 1.248 244.106 o
-6 -17 5 10.531 9.499 1.730 85.623 o
-6 17 5 12.473 11.295 1.497 92.673 o
-6 -17 4 21.694 21.953 2.235 42.507 o
-6 17 4 21.739 16.935 1.645 59.702 o
-6 -17 3 49.303 49.624 3.093 16.661 o
-6 17 3 98.420 92.830 2.906 7.773 o
-6 -17 2 0.044 -0.616 1.222 269.751 o
-6 17 2 21.657 17.299 1.663 59.023 o
-6 -17 1 1.949 1.554 1.291 209.876 o
-6 17 1 12.441 11.081 1.475 94.527 o
-6 -17 0 0.045 -1.003 1.003 400.107 o
-6 17 0 0.260 -0.775 1.015 383.207 o
6 17 1 53.066 44.743 3.068 16.491 o
-7 0 22 28.246 39.267 2.716 26.858 o
-7 0 20 3.900 2.905 0.943 285.250 o
-7 0 18 242.638 263.709 4.083 1.591 o
7 0 -16 1.374 1.069 0.593 762.573 o
7 0 -14 72.907 66.237 2.862 11.849 o
7 0 -12 15.664 19.350 1.709 65.697 o
-7 0 10 93.118 83.354 1.791 9.674 o
-7 0 8 389.929 353.438 3.035 0.768 o
-7 0 6 46.198 40.091 1.073 29.891 o
-7 0 4 136.485 133.937 1.868 4.932 o
-7 0 2 1132.580 1073.710 4.318 0.096 o
-7 0 0 114.393 111.733 1.662 6.710 o
-7 0 -2 517.500 508.289 3.506 0.427 o
-7 0 -4 2.334 1.076 0.704 525.990 o
7 0 6 412.852 416.464 5.479 0.626 o
7 0 8 589.382 614.031 6.709 0.313 o
7 0 10 5.043 6.790 0.941 230.299 o
7 0 12 486.279 499.385 6.524 0.452 o
7 0 14 93.698 95.082 3.023 7.944 o
7 0 16 20.441 22.798 1.656 56.923 o
-7 -1 23 3.826 5.105 1.504 139.313 o
-7 -1 22 9.333 10.611 1.774 84.456 o
-7 -1 21 39.728 48.023 1.625 28.237 o
-7 -1 20 38.496 42.762 1.519 31.238 o
-7 -1 19 64.579 72.462 1.861 14.782 o
-7 -1 18 0.741 1.324 0.676 688.785 o
-7 -1 17 31.895 34.811 0.993 44.999 o
-7 -1 16 0.032 0.493 0.453 1749.260 o
-7 -1 15 62.739 61.694 1.303 17.662 o
7 -1 -14 17.380 18.619 0.893 95.074 o
7 -1 -13 188.884 175.958 3.144 2.766 o
7 -1 -12 173.901 179.381 2.371 3.103 o
-7 1 11 172.849 166.029 1.668 3.343 o
-7 1 10 60.553 60.536 1.290 18.489 o
-7 1 9 202.731 198.965 1.943 2.470 o
7 -1 -8 30.518 27.407 0.747 54.590 o
7 -1 -7 242.417 227.181 1.693 1.846 o
7 -1 -6 20.666 19.276 0.520 92.915 o
7 -1 -5 282.434 260.095 1.650 1.409 o
7 -1 -4 415.388 387.202 1.992 0.677 o
-7 1 3 690.729 646.615 2.553 0.254 o
7 1 -2 104.670 93.768 0.999 8.413 o
7 1 -1 54.060 56.105 0.723 22.777 o
-7 -1 0 13.665 10.831 0.485 162.106 o
-7 1 -1 77.260 72.827 1.207 13.251 o
-7 1 -2 73.547 73.765 1.094 13.989 o
-7 1 -3 37.008 36.746 0.806 39.944 o
-7 1 -4 0.083 -0.109 0.332 3427.360 o
-7 1 -5 273.548 265.601 2.528 1.430 o
-7 -1 -5 446.795 460.567 5.938 0.531 o
7 1 6 402.513 405.788 3.788 0.673 o
7 1 7 289.036 285.179 3.223 1.264 o
7 1 8 53.637 51.781 1.449 21.867 o
7 1 9 294.005 302.908 3.379 1.190 o
7 1 10 0.010 0.041 0.507 1551.810 o
7 1 11 98.307 99.071 2.050 8.198 o
7 1 12 5.989 7.210 0.789 248.481 o
7 -1 13 25.299 27.046 1.241 55.777 o
7 1 14 73.258 75.627 1.937 12.744 o
7 -1 15 33.466 31.260 1.321 41.700 o
7 1 16 39.483 38.584 2.048 27.807 o
7 -1 16 43.294 40.590 2.786 20.835 o
-7 -2 23 1.282 2.428 1.361 193.510 o
-7 -2 22 22.254 24.624 2.174 42.109 o
-7 -2 21 1.386 1.566 0.904 396.018 o
-7 -2 20 66.199 80.499 2.434 12.627 o
-7 -2 19 0.108 0.002 0.749 708.172 o
-7 -2 18 8.585 8.807 0.866 185.952 o
-7 -2 17 14.540 16.605 0.882 112.055 o
-7 -2 16 45.233 44.047 1.157 28.874 o
-7 -2 15 0.002 0.052 0.407 2406.260 o
-7 -2 14 5.232 5.163 0.553 366.371 o
7 -2 -13 7.740 6.655 0.911 200.876 o
7 -2 -12 102.118 94.699 1.781 8.229 o
7 -2 -11 25.009 21.647 0.698 72.194 o
-7 -2 10 473.197 449.444 2.902 0.520 o
-7 2 9 15.957 16.475 0.638 117.165 o
7 2 -8 34.635 31.102 0.754 46.075 o
7 -2 -7 1.950 1.443 0.305 1168.460 o
7 -2 -6 424.742 402.883 2.254 0.641 o
-7 2 5 23.020 17.850 0.601 85.301 o
7 2 -4 120.020 114.754 1.326 6.368 o
-7 2 3 79.824 79.708 1.013 12.381 o
7 2 -2 35.969 33.141 0.685 43.760 o
-7 -2 1 29.893 28.412 0.718 55.109 o
-7 -2 0 162.354 157.140 1.554 3.728 o
-7 -2 -1 122.559 122.319 1.567 5.939 o
-7 -2 -2 6.573 6.331 0.480 323.019 o
-7 -2 -3 92.665 91.955 1.585 9.409 o
-7 -2 -3 564.083 571.511 6.681 0.346 o
-7 2 -4 338.567 334.729 3.684 0.939 o
-7 -2 -4 363.482 336.716 5.110 0.834 o
-7 2 -5 25.515 22.079 1.063 63.313 o
7 2 6 105.984 107.015 2.654 6.921 o
7 2 7 1.489 1.692 0.511 841.001 o
-7 -2 -7 6.701 4.056 1.249 164.082 o
7 2 8 21.427 22.661 1.025 72.466 o
-7 -2 -8 21.429 24.302 1.867 49.485 o
7 2 9 5.950 5.474 0.668 300.830 o
-7 -2 -9 51.014 46.892 2.523 19.101 o
7 2 10 247.312 250.360 3.136 1.651 o
-7 -2 -10 261.797 249.587 5.123 1.454 o
7 2 11 12.063 10.641 0.819 150.517 o
7 2 12 1.602 1.917 0.599 672.277 o
7 2 13 47.330 51.327 1.595 23.930 o
7 -2 14 109.458 112.856 2.297 6.712 o
7 2 15 3.403 2.995 0.668 436.608 o
7 2 16 74.863 77.962 1.985 12.226 o
-7 -3 23 5.372 4.700 1.440 141.192 o
-7 -3 22 0.005 0.551 0.898 485.252 o
-7 -3 21 37.908 41.215 1.873 29.324 o
-7 -3 20 11.709 8.250 1.117 132.576 o
-7 -3 19 13.125 14.797 1.233 101.232 o
7 3 -18 6.181 4.887 0.938 228.356 o
-7 -3 17 33.541 33.626 1.565 37.793 o
-7 -3 16 5.255 5.954 0.661 315.207 o
-7 -3 15 9.626 9.607 0.989 156.065 o
-7 3 15 50.200 51.955 2.542 18.550 o
-7 -3 14 16.000 15.287 0.877 108.507 o
7 3 -13 47.410 46.265 2.536 20.158 o
-7 3 13 223.237 224.648 4.429 1.895 o
-7 3 12 18.707 18.793 1.083 83.032 o
7 3 -11 91.681 91.207 2.131 9.120 o
7 3 -10 15.586 15.866 0.685 118.720 o
-7 3 9 2.802 3.010 0.464 638.314 o
-7 3 8 252.279 244.040 2.536 1.660 o
-7 3 7 1.041 0.945 0.336 1594.360 o
-7 3 6 14.348 16.314 0.602 128.792 o
-7 3 5 149.998 144.748 1.524 4.291 o
-7 3 4 52.148 49.794 0.922 24.579 o
-7 3 3 0.878 0.675 0.288 2066.950 o
-7 -3 2 0.619 0.564 0.288 2438.820 o
-7 3 1 552.820 538.860 2.893 0.380 o
-7 3 0 84.781 82.931 1.172 11.249 o
-7 3 -1 140.423 145.900 1.535 4.608 o
-7 3 -2 17.596 15.314 0.769 106.200 o
-7 3 -3 75.290 73.889 1.797 12.761 o
7 3 4 85.538 85.888 1.742 10.465 o
-7 3 -5 285.574 273.090 4.627 1.271 o
-7 -3 -6 176.490 173.429 4.082 2.867 o
7 3 7 50.835 48.651 1.369 23.941 o
-7 -3 -7 66.774 64.237 2.742 13.178 o
7 3 8 40.727 41.580 1.300 31.685 o
-7 -3 -8 50.317 52.784 2.587 18.218 o
7 -3 9 14.762 15.805 0.902 111.827 o
-7 -3 -9 19.998 19.463 1.910 52.992 o
7 3 10 41.295 44.334 1.382 29.925 o
-7 -3 -10 74.710 71.189 3.105 10.839 o
7 3 11 1.474 1.745 0.553 767.958 o
-7 -3 -11 7.631 5.658 1.605 109.689 o
7 3 12 10.664 8.256 0.781 178.154 o
-7 -3 -12 23.739 24.837 2.280 38.952 o
7 3 13 22.179 23.906 1.153 66.092 o
7 -3 14 56.229 52.795 1.626 20.173 o
7 -3 15 121.825 115.721 2.360 5.885 o
7 3 16 11.504 10.594 0.910 146.387 o
-7 -4 22 3.614 5.601 1.034 236.113 o
-7 -4 21 0.211 -0.495 0.781 642.043 o
-7 -4 20 16.794 17.326 1.318 81.069 o
-7 -4 19 3.941 3.748 0.897 292.381 o
-7 -4 18 63.649 66.487 2.145 14.968 o
-7 -4 17 1.247 0.983 0.741 567.500 o
-7 -4 16 19.646 23.696 1.342 66.302 o
-7 4 16 116.792 119.264 3.849 5.322 o
7 4 -15 22.298 21.835 2.042 46.016 o
-7 4 15 160.289 158.963 4.242 3.283 o
7 4 -14 140.635 134.753 2.855 4.503 o
7 4 -13 0.450 -0.154 0.654 861.630 o
7 4 -12 168.064 174.172 2.387 3.280 o
-7 4 11 200.118 208.015 3.227 2.348 o
-7 4 10 7.659 6.825 0.810 219.817 o
-7 4 9 0.463 1.191 0.801 546.455 o
-7 4 8 144.429 133.393 2.395 4.515 o
-7 4 7 186.406 179.310 2.286 2.871 o
-7 4 6 37.449 33.747 1.063 39.105 o
-7 4 5 231.250 216.301 2.121 1.998 o
-7 4 4 49.115 45.450 0.914 27.246 o
-7 4 3 2.493 1.450 0.351 939.958 o
-7 4 2 364.863 353.861 2.370 0.841 o
-7 4 1 16.396 11.387 0.693 126.675 o
-7 4 0 68.035 63.832 1.378 15.882 o
-7 4 -1 45.539 43.773 1.426 27.417 o
-7 4 -2 222.592 223.241 4.436 1.907 o
-7 4 -3 40.902 40.702 2.027 26.755 o
-7 4 -4 103.430 100.462 3.018 7.056 o
-7 -4 -4 302.795 311.831 5.412 1.075 o
-7 4 -5 30.010 33.745 1.822 37.563 o
-7 -4 -5 197.443 209.541 4.617 2.231 o
-7 -4 -6 130.344 128.461 3.683 4.694 o
7 -4 7 4.696 5.088 1.025 226.661 o
-7 -4 -7 144.802 143.070 4.042 3.893 o
7 -4 8 138.512 135.632 3.513 4.356 o
-7 -4 -8 160.726 156.588 4.263 3.294 o
7 -4 9 97.513 91.971 2.963 7.825 o
-7 -4 -9 117.085 116.655 3.841 5.369 o
7 -4 10 15.797 15.739 1.406 81.891 o
-7 -4 -10 17.040 15.862 1.963 57.530 o
7 -4 11 2.772 2.933 0.921 321.000 o
-7 -4 -11 66.181 69.114 3.252 11.738 o
7 -4 12 30.732 30.963 1.912 36.924 o
-7 -4 -12 34.658 28.608 2.481 28.720 o
7 -4 13 31.631 31.474 2.006 34.920 o
-7 -4 -13 48.361 47.106 3.012 17.498 o
7 -4 14 3.720 1.998 0.961 292.091 o
7 -4 15 8.738 8.449 1.292 130.808 o
-7 -5 22 1.253 0.998 0.847 458.817 o
-7 -5 21 0.583 0.831 0.851 495.018 o
-7 -5 20 1.636 2.176 0.903 376.315 o
-7 -5 19 21.372 24.823 1.506 57.844 o
7 5 -18 47.326 47.210 2.910 18.207 o
7 5 -17 22.457 25.166 2.262 40.097 o
-7 5 17 33.457 31.777 2.473 28.609 o
7 5 -16 2.233 2.518 1.285 203.516 o
-7 5 16 15.410 13.970 1.924 62.548 o
7 5 -15 25.780 18.207 1.941 46.475 o
-7 5 15 31.477 30.568 2.268 32.187 o
7 5 -14 4.081 4.929 0.917 269.802 o
7 5 -13 401.279 408.407 7.359 0.631 o
-7 5 13 468.006 488.119 6.914 0.477 o
-7 5 12 25.224 22.007 1.194 61.105 o
-7 5 12 36.232 32.331 2.103 30.722 o
-7 5 11 69.091 70.298 1.973 13.887 o
-7 5 11 71.420 66.594 2.645 12.476 o
-7 5 10 0.140 0.236 0.590 1088.140 o
-7 5 10 242.773 242.172 4.725 1.634 o
-7 5 9 272.898 270.986 3.680 1.382 o
-7 5 8 30.904 29.219 1.749 39.656 o
-7 5 7 18.632 19.304 1.510 67.298 o
-7 5 6 173.245 163.649 2.800 3.226 o
7 -5 -5 4.103 3.763 0.485 487.020 o
-7 5 4 20.008 19.733 0.882 84.519 o
-7 5 3 356.236 345.511 3.101 0.872 o
-7 5 2 200.257 188.510 2.859 2.516 o
-7 5 1 49.870 44.535 2.136 21.668 o
-7 5 0 63.877 63.202 2.499 14.370 o
-7 5 -1 287.934 295.679 5.181 1.183 o
-7 5 -2 4.851 7.168 0.781 273.266 o
-7 5 -3 243.549 245.626 4.679 1.618 o
-7 -5 -3 243.688 230.293 4.652 1.678 o
-7 5 -4 2.338 0.578 0.796 458.408 o
-7 -5 -4 71.169 72.071 2.915 11.586 o
-7 5 -5 11.050 11.704 0.876 148.907 o
-7 -5 -5 36.179 34.478 2.263 28.649 o
-7 -5 -6 466.750 494.218 7.321 0.472 o
7 -5 7 218.718 239.392 4.668 1.849 o
-7 -5 -7 222.784 227.297 5.137 1.829 o
7 -5 8 5.719 5.951 1.086 194.420 o
-7 -5 -8 31.402 22.935 2.139 36.312 o
7 -5 9 13.226 14.825 1.384 91.716 o
-7 -5 -9 15.451 17.688 2.014 56.770 o
7 -5 10 11.042 13.080 1.376 102.667 o
-7 -5 -10 33.414 31.880 2.509 28.253 o
7 -5 11 162.056 173.121 4.134 3.127 o
-7 -5 -11 209.203 201.339 5.345 2.063 o
7 -5 12 6.248 6.519 1.201 165.957 o
-7 -5 -12 27.540 30.799 2.653 29.695 o
7 -5 13 323.829 338.283 5.905 0.936 o
-7 -5 -13 325.459 313.873 6.849 0.944 o
7 -5 14 61.835 64.361 2.728 14.040 o
-7 -5 -14 62.416 61.970 3.465 12.200 o
7 -5 15 6.876 6.823 1.273 149.267 o
-7 -6 22 4.097 4.913 1.035 233.860 o
7 6 -21 0.321 0.915 1.403 197.888 o
7 6 -20 27.267 33.266 2.701 28.714 o
7 6 -19 14.127 16.459 2.133 55.315 o
-7 6 19 148.472 166.924 5.182 3.210 o
7 6 -18 1.713 1.019 1.277 219.697 o
-7 6 18 39.439 44.003 2.976 20.306 o
7 6 -17 0.092 1.141 1.298 231.295 o
-7 6 17 125.913 136.010 4.518 4.368 o
7 6 -16 53.181 54.602 3.094 15.388 o
-7 6 16 55.940 56.670 2.993 15.023 o
7 6 -15 55.483 53.791 3.020 15.289 o
-7 6 15 117.703 115.607 3.892 5.337 o
7 6 -14 57.805 63.367 3.209 13.460 o
-7 6 14 75.488 84.310 3.311 9.691 o
7 6 -13 44.971 42.206 2.685 20.687 o
-7 6 13 60.136 54.474 2.709 15.349 o
-7 6 12 92.052 85.924 2.241 9.249 o
-7 6 12 92.077 87.230 3.159 8.251 o
-7 6 11 27.512 27.202 1.053 55.462 o
-7 6 11 65.463 68.763 2.877 12.714 o
-7 6 10 175.430 178.703 2.454 3.069 o
-7 6 10 242.007 252.247 4.956 1.588 o
-7 6 9 34.909 36.928 1.194 38.875 o
-7 6 9 107.908 105.014 3.321 6.426 o
-7 6 8 5.529 5.733 0.546 347.759 o
-7 6 7 36.047 36.380 1.144 38.515 o
-7 6 6 236.781 215.923 2.565 1.923 o
-7 6 5 110.806 106.886 1.825 7.049 o
-7 6 4 571.286 551.564 4.054 0.357 o
-7 6 3 13.624 12.872 0.772 134.739 o
-7 6 2 106.555 103.010 2.223 7.282 o
-7 6 1 12.816 16.062 0.841 125.204 o
-7 6 0 323.877 314.766 2.707 1.045 o
-7 6 -1 107.467 109.749 1.636 7.268 o
-7 6 -2 73.275 77.045 1.591 13.126 o
-7 -6 -2 108.052 108.524 3.401 6.267 o
-7 6 -3 66.829 69.446 1.859 14.634 o
-7 -6 -3 241.599 253.003 5.156 1.576 o
-7 6 -4 38.094 37.908 1.422 33.918 o
-7 -6 -4 65.503 63.113 2.844 13.229 o
-7 6 -5 0.025 0.267 0.552 1267.530 o
-7 -6 -5 91.731 91.896 3.431 7.811 o
-7 -6 -6 60.024 56.968 2.887 14.579 o
7 -6 7 17.750 15.459 1.437 76.010 o
-7 -6 -7 75.337 79.379 3.354 9.888 o
7 -6 8 62.455 61.078 2.500 14.846 o
-7 -6 -8 117.729 117.378 4.045 5.216 o
7 -6 9 2.769 1.939 0.894 348.660 o
-7 -6 -9 55.751 60.169 3.125 14.314 o
7 -6 10 126.295 130.639 3.619 4.828 o
-7 -6 -10 126.387 133.038 4.463 4.423 o
7 -6 11 37.868 43.455 2.207 26.200 o
-7 -6 -11 39.575 38.305 2.853 21.881 o
7 -6 12 134.851 147.411 3.917 4.153 o
-7 -6 -12 148.925 156.669 5.038 3.343 o
7 -6 13 138.621 147.062 4.011 4.018 o
-7 -6 -13 165.785 169.613 5.295 2.850 o
-7 -6 -14 104.467 106.331 2.865 6.905 o
7 -6 15 1.019 0.612 1.039 335.807 o
-7 -6 -15 5.100 2.381 1.869 98.035 o
7 -7 -21 44.402 53.211 2.345 20.992 o
-7 7 21 46.796 51.678 3.267 16.223 o
7 -7 -20 4.315 5.107 1.137 203.688 o
-7 7 20 20.866 18.068 2.439 40.587 o
7 -7 -19 10.836 12.184 1.325 108.996 o
-7 7 19 12.498 15.242 2.196 55.846 o
7 7 -18 6.654 5.403 1.126 180.094 o
-7 7 18 71.420 72.646 3.616 10.185 o
7 7 -17 47.760 46.290 2.075 22.419 o
-7 7 17 92.128 102.642 4.027 6.843 o
7 -7 -16 0.358 1.529 0.917 427.500 o
-7 7 16 121.979 125.473 4.338 4.752 o
7 -7 -15 59.210 65.800 2.297 15.585 o
-7 7 15 76.515 90.451 3.609 8.871 o
7 7 -14 0.022 0.279 1.191 281.666 o
-7 7 14 1.302 3.196 1.536 153.366 o
7 -7 -13 15.085 14.973 1.270 91.886 o
-7 7 13 55.885 65.028 3.078 14.020 o
-7 7 12 19.871 17.903 0.994 84.077 o
-7 7 12 403.315 418.353 6.944 0.624 o
-7 7 11 231.070 229.276 2.461 1.918 o
-7 7 11 431.200 448.424 6.926 0.553 o
-7 7 10 8.158 7.869 0.617 239.142 o
-7 7 10 116.529 126.954 3.879 5.158 o
7 -7 -9 223.711 215.066 2.311 2.078 o
-7 7 9 251.678 256.226 5.095 1.499 o
-7 -7 8 27.824 26.223 0.921 57.819 o
-7 7 8 140.229 132.625 3.846 4.237 o
-7 -7 7 381.881 357.750 2.677 0.786 o
-7 -7 6 53.726 49.254 1.180 23.229 o
-7 -7 5 245.252 250.217 2.821 1.681 o
-7 -7 4 1.398 1.192 0.382 1215.820 o
-7 -7 3 27.146 23.593 0.845 62.718 o
-7 -7 2 98.781 93.875 1.548 8.711 o
-7 -7 1 586.871 567.812 3.702 0.339 o
-7 -7 0 13.025 13.057 0.711 142.612 o
-7 -7 -1 112.829 101.839 1.625 7.170 o
-7 7 -2 28.073 27.578 0.920 56.265 o
-7 7 -3 108.779 111.708 2.359 6.759 o
-7 -7 -3 116.907 112.795 3.691 5.545 o
-7 7 -4 200.884 200.137 3.120 2.401 o
-7 -7 -4 431.086 438.472 7.029 0.560 o
-7 7 -5 384.891 369.183 4.202 0.749 o
-7 -7 -5 404.687 386.383 6.682 0.655 o
-7 -7 -6 55.982 57.719 2.995 14.912 o
7 -7 7 1.285 1.771 0.966 355.550 o
-7 -7 -7 1.307 0.753 1.286 223.126 o
7 -7 8 17.370 20.962 1.635 63.899 o
-7 -7 -8 76.358 79.814 3.539 9.471 o
7 -7 9 122.081 121.674 3.495 5.227 o
-7 -7 -9 122.437 116.884 4.278 4.920 o
7 -7 10 44.536 46.847 2.296 22.290 o
-7 -7 -10 92.116 92.796 3.923 7.246 o
7 -7 11 65.010 69.235 2.781 12.969 o
-7 -7 -11 71.639 72.234 3.647 10.126 o
7 -7 12 1.669 1.816 1.011 319.034 o
-7 -7 -12 12.464 13.762 2.160 58.007 o
7 -7 13 16.613 16.828 1.635 69.066 o
-7 -7 -13 20.912 18.390 2.445 40.306 o
7 -7 14 2.403 1.807 1.104 263.336 o
-7 -7 -14 46.638 50.887 3.334 16.044 o
7 -8 -20 18.334 19.092 1.625 64.183 o
-7 8 20 80.369 88.483 4.173 7.888 o
7 -8 -19 1.862 1.042 0.968 347.646 o
-7 8 19 29.599 29.759 2.748 27.953 o
7 8 -18 29.269 35.717 1.932 35.995 o
-7 8 18 44.984 45.888 3.084 18.072 o
7 -8 -17 65.331 68.566 2.478 13.671 o
-7 8 17 132.818 139.812 4.732 4.026 o
7 -8 -16 84.871 85.317 2.688 9.538 o
-7 8 16 91.068 93.667 3.839 7.372 o
7 -8 -15 55.073 58.826 2.235 17.566 o
-7 8 15 160.496 169.815 4.950 3.014 o
7 8 -14 2.302 2.294 0.919 343.785 o
-7 8 14 32.962 30.842 2.518 28.615 o
7 8 -13 1.209 0.649 0.824 491.333 o
-7 8 13 276.421 284.057 6.104 1.228 o
-7 8 12 53.056 53.404 1.546 21.446 o
-7 8 12 59.536 55.952 2.914 14.676 o
7 -8 -11 0.730 2.115 0.572 817.567 o
-7 8 11 350.877 388.279 6.836 0.767 o
-7 -8 10 84.016 85.500 1.545 10.870 o
-7 8 10 113.151 115.871 3.853 5.551 o
-7 -8 9 25.578 21.107 0.837 68.842 o
-7 8 9 90.064 81.534 3.251 8.553 o
-7 -8 8 113.384 115.991 1.722 6.616 o
-7 8 8 239.164 246.776 5.230 1.611 o
-7 -8 7 4.725 4.080 0.542 415.217 o
-7 -8 6 163.187 156.623 2.037 3.654 o
-7 -8 5 46.020 42.887 1.119 28.933 o
-7 -8 4 59.115 52.701 1.092 20.691 o
-7 -8 3 7.028 5.575 0.553 302.536 o
-7 -8 2 47.086 46.602 1.161 27.101 o
-7 -8 1 44.254 36.590 1.053 32.451 o
-7 -8 0 201.554 200.042 2.309 2.456 o
-7 -8 -1 126.254 121.438 1.824 5.695 o
-7 -8 -2 64.729 57.552 1.480 17.311 o
-7 -8 -2 90.211 87.741 3.340 8.184 o
-7 -8 -3 29.245 25.790 1.288 50.165 o
-7 -8 -3 112.945 109.724 3.804 5.731 o
-7 8 -4 351.468 359.189 4.247 0.851 o
-7 -8 -4 352.195 378.913 6.696 0.778 o
-7 8 -5 6.504 6.545 0.835 234.653 o
-7 -8 -5 59.361 59.477 3.092 13.862 o
-7 -8 -6 277.454 274.513 6.013 1.251 o
7 -8 7 30.775 33.852 1.998 34.782 o
-7 -8 -7 33.069 32.805 2.618 27.138 o
7 -8 8 105.821 108.227 3.317 6.456 o
-7 -8 -8 160.687 154.301 4.856 3.178 o
7 -8 9 6.220 6.577 1.169 171.193 o
-7 -8 -9 90.772 94.007 3.968 7.247 o
7 -8 10 67.742 80.080 2.932 11.477 o
-7 -8 -10 132.827 149.730 4.945 3.818 o
-7 -8 -11 44.933 46.709 2.158 22.944 o
-7 -8 -12 29.697 31.701 1.864 38.080 o
7 -8 13 62.269 66.280 2.800 13.610 o
-7 -8 -13 80.534 85.075 4.186 7.978 o
-7 -8 -14 57.796 58.016 2.167 17.203 o
7 9 -20 0.866 2.717 1.459 172.815 o
7 -9 -19 94.430 101.336 3.081 7.600 o
-7 9 19 94.635 107.566 4.435 6.210 o
7 9 -18 0.711 0.635 0.922 427.765 o
-7 9 18 68.372 81.159 4.005 9.369 o
7 -9 -17 15.895 19.021 1.506 73.376 o
-7 9 17 35.296 40.079 2.963 22.154 o
7 9 -16 0.123 -0.300 0.817 595.239 o
-7 9 16 79.895 72.006 3.662 9.312 o
7 -9 -15 20.210 20.673 1.501 63.382 o
-7 9 15 47.117 44.538 2.974 18.270 o
7 9 -14 6.927 9.641 1.155 155.408 o
-7 9 14 238.755 271.203 6.317 1.459 o
7 -9 -13 128.566 125.320 3.965 4.695 o
-7 9 13 149.843 160.052 4.802 3.353 o
7 -9 -12 5.203 6.218 0.750 285.184 o
-7 9 12 8.702 4.255 1.722 98.119 o
7 -9 -11 7.175 6.212 0.607 278.037 o
-7 9 11 8.555 6.470 1.793 90.038 o
-7 -9 10 0.947 0.674 0.495 1111.700 o
-7 9 10 330.487 342.211 6.587 0.891 o
-7 -9 9 1.138 0.537 0.477 1129.080 o
-7 9 9 69.672 77.850 3.350 10.586 o
-7 -9 8 4.066 4.885 0.566 415.771 o
-7 9 8 35.883 41.784 2.582 24.505 o
-7 -9 7 62.036 59.100 1.538 17.700 o
-7 9 7 77.306 69.494 3.015 10.790 o
7 -9 -6 1.431 -0.128 0.599 822.095 o
-7 9 6 8.486 6.985 1.640 101.386 o
-7 -9 5 21.839 22.940 1.008 71.590 o
-7 9 5 126.144 123.217 3.924 4.838 o
-7 -9 4 37.083 39.367 0.989 37.426 o
-7 -9 3 156.410 149.117 2.014 3.949 o
-7 9 3 193.354 188.646 4.531 2.426 o
-7 -9 2 104.698 98.136 1.487 8.014 o
-7 -9 1 7.082 7.506 0.728 240.184 o
-7 -9 0 15.327 12.480 0.850 120.513 o
-7 -9 0 77.130 73.172 3.102 10.446 o
-7 -9 -1 31.937 31.308 1.031 46.657 o
-7 -9 -2 68.793 68.028 1.657 14.754 o
-7 -9 -2 69.927 70.421 3.100 11.491 o
-7 -9 -3 330.783 307.938 4.061 1.008 o
-7 -9 -3 331.727 338.567 6.418 0.897 o
-7 -9 -4 1.385 0.336 0.601 799.622 o
-7 -9 -4 8.533 3.277 1.615 109.734 o
-7 -9 -5 3.512 3.217 0.701 406.449 o
-7 -9 -5 8.695 11.114 1.962 74.289 o
7 -9 6 21.357 20.943 1.645 57.234 o
-7 -9 -6 149.440 147.273 4.659 3.542 o
7 -9 7 232.702 266.925 5.120 1.592 o
-7 -9 -7 239.603 263.738 6.229 1.483 o
7 -9 8 27.009 26.531 1.843 42.987 o
-7 -9 -8 47.143 46.240 3.102 17.451 o
7 -9 9 80.195 80.555 2.448 10.646 o
7 -9 10 35.309 41.303 2.060 29.159 o
-7 -9 -11 68.625 78.706 2.494 12.278 o
7 -9 12 0.206 -0.585 0.877 512.823 o
-7 -9 -12 94.281 104.811 4.380 6.345 o
-7 -9 -13 29.218 25.566 2.596 30.825 o
7 -9 13 30.080 27.147 2.365 32.804 o
7 10 -19 0.011 0.173 1.318 231.267 o
7 -10 -18 22.351 23.082 1.677 53.516 o
-7 10 18 42.302 50.847 3.388 16.648 o
7 -10 -17 12.496 13.793 1.376 96.286 o
-7 10 17 43.274 36.369 3.028 19.986 o
7 10 -16 22.825 22.057 1.576 55.992 o
-7 10 16 40.656 41.273 3.059 19.842 o
7 -10 -15 0.875 1.706 0.914 405.731 o
-7 10 15 41.023 40.968 3.052 19.830 o
7 -10 -14 76.095 82.618 2.556 10.873 o
-7 10 14 104.699 106.947 4.253 5.882 o
7 -10 -13 5.394 4.295 0.974 235.633 o
-7 10 13 100.320 90.006 3.955 6.798 o
7 -10 -12 10.896 8.573 0.808 170.934 o
-7 10 12 14.641 9.990 1.959 65.398 o
-7 -10 11 52.758 48.036 1.477 22.844 o
-7 10 11 54.386 50.332 2.996 15.932 o
-7 -10 10 30.396 34.984 1.271 43.535 o
-7 10 10 93.817 107.056 3.997 6.645 o
-7 -10 9 39.663 40.819 1.338 32.408 o
-7 10 9 165.325 181.747 5.008 2.817 o
-7 -10 8 163.273 152.649 2.386 3.652 o
-7 10 8 300.234 293.875 6.082 1.100 o
7 -10 -7 0.914 0.235 0.554 1005.070 o
-7 10 7 6.249 2.246 1.598 122.397 o
7 -10 -6 1.442 0.568 0.460 1084.720 o
-7 10 6 9.727 5.250 1.637 100.506 o
-7 -10 5 16.302 10.672 0.709 128.560 o
-7 -10 4 69.091 71.839 1.488 14.577 o
-7 10 4 72.723 78.483 3.218 10.446 o
-7 -10 3 3.646 2.506 0.523 536.589 o
-7 10 3 72.477 83.020 3.425 9.879 o
-7 -10 2 21.904 17.716 0.839 83.049 o
-7 10 2 38.145 32.794 2.365 27.209 o
-7 -10 1 8.316 6.161 0.604 254.760 o
-7 10 1 9.753 4.670 1.491 114.436 o
-7 -10 0 5.356 3.734 0.809 291.819 o
-7 -10 0 6.266 2.028 1.434 144.667 o
-7 -10 -1 137.477 125.729 2.754 4.815 o
-7 -10 -1 300.137 275.376 5.820 1.150 o
-7 -10 -2 126.137 115.296 3.698 5.095 o
-7 -10 -2 165.650 163.084 3.260 3.323 o
-7 -10 -3 63.660 63.498 2.797 13.618 o
-7 -10 -3 93.942 107.446 3.930 6.685 o
-7 -10 -4 1.634 0.284 0.686 635.272 o
-7 -10 -5 3.760 3.519 1.127 222.664 o
-7 -10 -5 14.615 13.995 2.128 56.376 o
7 -10 6 95.284 93.672 3.120 7.786 o
-7 10 -6 100.657 95.012 2.582 7.782 o
-7 10 -7 104.521 104.326 2.275 7.351 o
-7 10 -8 40.300 40.669 1.615 30.072 o
-7 -10 -8 41.172 42.397 3.047 19.631 o
7 -10 9 17.898 16.690 1.524 70.876 o
-7 -10 -9 40.637 36.941 2.934 21.227 o
7 -10 10 30.894 29.884 1.905 37.303 o
-7 -10 -10 43.344 41.531 3.131 18.726 o
-7 -10 -11 42.294 49.005 2.257 22.933 o
-7 -10 -12 66.365 67.222 4.015 10.183 o
7 -10 12 66.376 72.610 3.182 11.638 o
7 -11 -17 4.640 3.332 0.901 280.406 o
-7 11 17 7.789 7.658 2.031 75.147 o
7 -11 -16 2.461 2.077 0.992 306.420 o
-7 11 16 95.668 99.071 4.391 6.413 o
7 -11 -15 30.166 32.567 1.826 37.860 o
-7 11 15 41.600 48.730 3.227 17.797 o
7 -11 -14 2.442 2.387 0.949 323.524 o
-7 11 14 16.963 14.448 2.335 47.567 o
7 -11 -13 13.824 12.039 1.241 103.318 o
-7 11 13 30.953 29.856 2.756 27.287 o
-7 -11 12 5.341 5.604 0.769 283.239 o
-7 11 12 126.298 128.533 4.641 4.418 o
-7 -11 11 22.322 21.195 1.090 70.344 o
-7 11 11 22.420 23.585 2.402 38.222 o
-7 -11 10 23.926 24.719 1.149 61.975 o
-7 11 10 25.318 25.778 2.390 35.770 o
7 -11 -9 21.522 19.490 1.029 76.089 o
-7 11 9 55.811 51.246 3.068 15.299 o
7 -11 -8 2.839 3.256 0.543 554.477 o
-7 11 8 40.493 40.931 2.796 21.571 o
-7 -11 7 44.553 49.869 1.545 25.761 o
-7 11 7 49.736 50.489 2.916 17.227 o
-7 -11 6 17.337 14.465 0.965 100.153 o
-7 11 6 103.152 106.965 4.037 6.116 o
-7 -11 5 251.410 222.585 3.722 1.702 o
-7 11 5 324.183 308.462 6.211 0.977 o
-7 -11 4 1.150 1.738 0.790 497.079 o
-7 11 4 25.971 28.802 1.687 45.555 o
-7 -11 3 24.915 27.835 1.051 59.321 o
-7 -11 2 73.048 72.996 2.218 12.530 o
-7 -11 2 323.513 304.613 4.365 1.035 o
-7 -11 1 86.138 90.228 2.434 9.441 o
-7 -11 1 103.411 101.646 2.648 7.283 o
-7 -11 0 5.203 5.052 1.193 182.720 o
-7 -11 0 49.589 57.953 2.184 19.387 o
-7 -11 -1 37.796 33.401 2.217 28.532 o
-7 -11 -1 40.624 34.964 1.789 30.233 o
-7 -11 -2 34.418 28.220 1.487 40.306 o
-7 -11 -2 55.860 47.842 2.896 16.262 o
-7 -11 -3 1.397 1.891 1.018 321.207 o
-7 -11 -3 25.234 28.352 2.459 34.029 o
-7 -11 -4 0.099 -0.111 0.964 430.767 o
-7 -11 -4 22.336 22.616 2.398 38.689 o
-7 -11 -5 121.413 118.666 3.787 5.174 o
-7 -11 -5 126.734 138.758 4.714 4.220 o
-7 11 -6 17.193 19.951 1.834 58.570 o
-7 -11 -6 30.965 29.811 1.765 39.138 o
7 -11 7 14.576 13.375 1.432 87.183 o
-7 11 -7 17.009 15.285 1.504 75.117 o
7 -11 8 11.478 15.590 1.499 89.137 o
-7 11 -8 41.530 50.359 2.178 23.432 o
7 -11 9 93.558 96.998 2.405 8.433 o
-7 -11 -9 96.011 97.772 4.392 6.428 o
-7 11 -10 7.783 9.791 1.157 148.526 o
-7 -11 -11 9.559 11.406 2.016 69.832 o
-7 11 -11 9.950 10.617 1.392 110.450 o
7 -12 -16 13.129 15.043 1.411 90.159 o
-7 12 16 32.379 36.305 3.122 22.408 o
7 -12 -15 3.058 5.055 1.068 238.816 o
-7 12 15 4.246 3.019 1.971 90.644 o
7 -12 -14 2.943 2.017 0.940 319.583 o
-7 12 14 9.360 8.633 2.187 64.189 o
7 -12 -13 4.708 2.913 0.948 266.987 o
-7 12 13 9.585 6.120 2.006 74.796 o
7 -12 -12 2.970 3.591 0.721 409.945 o
-7 12 12 3.812 1.582 1.796 109.989 o
-7 -12 11 21.619 22.805 1.165 68.129 o
-7 12 11 160.209 184.451 5.500 2.777 o
-7 -12 10 18.189 17.864 1.069 86.576 o
-7 12 10 33.691 30.499 2.694 26.638 o
-7 -12 9 7.566 8.539 0.837 204.453 o
-7 12 9 32.844 39.920 2.886 23.547 o
-7 -12 8 17.245 16.366 0.886 100.314 o
-7 12 8 51.008 53.972 3.182 15.532 o
-7 -12 7 10.271 9.835 0.912 158.850 o
-7 12 7 110.799 112.333 4.293 5.462 o
-7 -12 6 341.502 342.689 3.882 0.913 o
-7 12 6 341.926 347.814 6.713 0.846 o
-7 -12 5 14.059 12.630 0.960 119.894 o
-7 12 5 70.113 72.041 3.502 10.573 o
-7 -12 4 6.209 6.975 1.047 191.309 o
-7 12 4 10.346 6.629 1.840 82.544 o
-7 -12 3 4.152 3.584 0.702 373.181 o
-7 12 3 10.338 5.609 1.838 83.830 o
-7 -12 2 56.265 57.430 2.065 18.008 o
-7 -12 2 70.271 70.173 2.341 12.982 o
-7 -12 1 0.425 0.842 1.082 323.443 o
-7 -12 1 340.644 357.466 4.879 0.875 o
-7 -12 0 100.907 96.150 2.603 7.703 o
-7 -12 0 111.139 106.065 3.966 5.799 o
-7 -12 -1 33.890 33.872 2.334 29.275 o
-7 -12 -1 51.071 46.894 2.056 21.231 o
-7 -12 -2 25.373 25.102 2.095 40.754 o
-7 -12 -2 32.911 36.822 2.701 25.625 o
-7 -12 -3 15.560 11.633 1.616 77.509 o
-7 -12 -3 33.681 33.313 2.645 26.520 o
-7 -12 -4 139.113 139.171 4.251 4.035 o
-7 -12 -4 160.651 169.278 5.124 2.977 o
-7 -12 -5 0.845 0.352 1.022 354.625 o
-7 -12 -5 3.804 2.640 1.752 113.117 o
-7 12 -6 4.895 3.516 1.204 190.771 o
-7 -12 -6 9.586 8.836 2.071 69.126 o
-7 12 -7 9.373 7.986 1.342 123.453 o
-7 12 -8 4.239 4.757 1.319 168.073 o
-7 12 -9 32.403 30.307 1.940 35.584 o
-7 12 -10 76.396 73.631 3.556 9.739 o
7 -13 -15 53.087 49.733 2.976 16.334 o
7 -13 -14 65.033 62.931 2.432 14.348 o
-7 13 14 99.857 101.367 4.570 5.996 o
7 -13 -13 105.748 95.836 2.854 7.176 o
-7 13 13 110.486 112.129 4.607 5.279 o
-7 -13 12 14.996 16.061 1.092 99.779 o
-7 13 12 128.062 144.170 5.167 3.926 o
-7 -13 11 80.414 84.930 2.045 10.860 o
-7 13 11 100.370 103.101 4.341 6.115 o
7 -13 -10 6.902 8.069 0.863 211.616 o
-7 13 10 103.467 103.531 4.382 5.924 o
-7 -13 9 69.421 65.181 1.808 14.639 o
-7 13 9 71.022 69.533 3.575 10.469 o
-7 -13 8 0.768 1.870 0.751 558.851 o
-7 13 8 54.948 56.777 3.396 13.856 o
-7 -13 7 151.837 149.105 2.718 3.954 o
-7 13 7 153.700 161.929 4.950 3.217 o
-7 -13 6 17.725 16.706 1.096 88.771 o
-7 13 6 21.835 17.627 2.318 42.460 o
-7 -13 5 37.956 37.030 1.457 34.054 o
-7 13 5 37.979 34.188 2.634 24.741 o
-7 -13 4 43.930 43.650 1.922 25.376 o
-7 13 4 80.555 78.842 3.639 8.982 o
-7 -13 3 36.763 37.521 1.822 31.511 o
-7 -13 3 80.528 85.574 2.596 10.111 o
-7 -13 2 0.023 0.128 1.078 345.044 o
-7 -13 2 37.836 36.248 1.912 30.452 o
-7 -13 1 4.125 2.977 1.255 189.762 o
-7 -13 1 21.784 17.537 1.579 61.052 o
-7 -13 0 1.869 3.382 1.294 200.403 o
-7 -13 0 153.136 163.828 3.521 3.551 o
-7 -13 -1 54.385 62.490 3.139 14.305 o
-7 -13 -1 55.150 56.493 2.233 17.855 o
-7 -13 -2 1.607 2.084 1.149 257.082 o
-7 -13 -2 70.767 63.609 3.365 11.262 o
-7 -13 -3 96.929 93.237 3.703 7.139 o
-7 -13 -3 103.805 108.538 4.273 5.872 o
-7 -13 -4 20.032 16.508 1.829 57.157 o
-7 -13 -4 100.143 111.812 4.333 5.922 o
-7 -13 -5 113.492 113.290 3.980 5.518 o
-7 -13 -5 128.432 134.392 4.855 4.175 o
-7 -13 -6 110.106 94.697 4.174 5.973 o
-7 13 -7 99.744 97.978 2.973 7.429 o
-7 13 -8 53.892 57.081 3.371 14.082 o
-7 13 -9 59.174 56.906 3.191 13.808 o
7 -14 -13 0.012 1.462 1.266 241.631 o
-7 14 13 20.737 29.280 2.925 29.753 o
7 -14 -12 30.086 32.144 1.852 37.750 o
-7 14 12 35.794 35.241 3.077 21.901 o
7 -14 -11 12.330 7.800 1.112 130.738 o
-7 14 11 28.265 23.422 2.721 30.271 o
-7 -14 10 24.895 21.952 1.535 54.053 o
-7 14 10 43.149 42.764 3.185 18.338 o
-7 -14 9 0.886 2.344 0.840 449.675 o
-7 14 9 298.148 323.912 7.384 1.002 o
-7 -14 8 101.928 110.428 2.467 7.199 o
-7 14 8 144.513 145.884 4.997 3.568 o
-7 -14 7 3.851 4.239 0.832 314.365 o
-7 14 7 14.777 15.046 2.369 48.341 o
-7 -14 6 4.487 3.774 0.787 321.772 o
-7 14 6 6.905 3.323 1.926 87.980 o
-7 -14 5 14.351 15.395 1.094 103.578 o
-7 14 5 57.882 51.946 3.266 14.194 o
-7 -14 4 85.992 84.488 2.120 10.112 o
-7 14 4 85.993 79.683 3.692 8.419 o
-7 -14 3 0.000 -0.135 1.075 349.662 o
-7 -14 3 85.669 86.743 2.676 9.397 o
-7 -14 2 43.696 38.422 2.646 21.905 o
-7 14 2 57.993 55.563 2.249 17.193 o
-7 -14 1 2.427 3.332 1.264 202.552 o
-7 -14 1 6.897 2.821 1.314 156.521 o
-7 -14 0 10.967 14.514 1.798 75.297 o
-7 -14 0 14.804 14.594 1.583 77.420 o
-7 -14 -1 42.746 33.787 2.530 23.816 o
-7 -14 -1 144.290 150.553 3.461 3.971 o
-7 -14 -2 298.383 302.397 6.731 1.066 o
-7 -14 -2 299.266 299.912 6.685 1.069 o
-7 -14 -3 18.322 20.591 2.129 48.577 o
-7 -14 -3 43.124 39.774 2.982 19.845 o
-7 -14 -4 15.995 13.839 1.771 67.596 o
-7 -14 -4 28.279 22.378 2.545 32.810 o
-7 -14 -5 5.729 6.360 1.478 129.972 o
-7 -14 -5 35.702 33.052 2.871 23.860 o
-7 14 -6 20.815 25.098 1.837 50.407 o
-7 14 -7 12.970 15.563 2.013 61.615 o
-7 -15 11 2.136 3.269 1.143 242.014 o
-7 -15 10 5.264 2.998 0.957 253.298 o
-7 15 10 28.511 22.862 2.673 30.891 o
-7 -15 9 18.529 18.403 1.224 78.798 o
-7 15 9 21.355 19.739 2.561 37.391 o
-7 -15 8 3.213 4.637 0.917 291.488 o
-7 15 8 176.091 201.869 5.918 2.358 o
-7 -15 7 5.207 4.395 0.872 267.435 o
-7 15 7 7.028 6.788 2.072 74.861 o
-7 -15 6 4.435 5.300 0.923 257.852 o
-7 15 6 184.387 180.242 5.573 2.446 o
-7 -15 5 20.203 21.670 1.304 68.355 o
-7 15 5 20.820 12.100 2.302 46.002 o
-7 -15 4 28.857 26.537 1.629 44.661 o
-7 15 4 88.207 88.840 4.063 7.478 o
-7 -15 3 59.574 63.165 3.369 12.760 o
-7 15 3 88.322 93.577 4.102 7.275 o
-7 -15 2 0.619 1.174 1.263 236.790 o
-7 -15 2 20.746 19.554 1.728 56.880 o
-7 -15 1 180.631 175.664 5.346 2.567 o
-7 -15 1 185.049 171.979 3.621 2.803 o
-7 -15 0 1.827 4.167 1.419 168.976 o
-7 15 0 7.015 4.342 1.352 145.218 o
-7 -15 -1 173.531 179.576 5.425 2.627 o
-7 -15 -1 176.731 165.185 5.061 2.756 o
-7 -15 -2 2.836 0.741 1.324 196.193 o
-7 -15 -2 21.296 17.576 2.292 43.474 o
-7 -15 -3 23.334 26.209 2.312 38.203 o
-7 -15 -3 28.579 23.587 2.536 32.435 o
-7 -15 -4 0.110 -0.576 1.122 318.206 o
-7 -15 -5 13.992 12.854 1.747 73.358 o
7 16 -7 3.970 4.453 1.612 125.645 o
7 16 -6 44.415 41.307 2.897 19.779 o
-7 16 6 63.271 59.927 3.599 11.881 o
-7 -16 5 17.612 18.865 1.500 70.109 o
-7 16 5 36.446 36.994 3.038 21.734 o
-7 -16 4 18.350 12.067 1.291 85.235 o
-7 16 4 19.667 10.421 2.209 50.303 o
-7 -16 3 1.322 -0.008 0.841 486.953 o
-7 16 3 19.603 13.281 2.324 46.026 o
-7 -16 2 18.905 18.922 2.126 48.914 o
-7 16 2 36.450 41.253 3.178 20.204 o
-7 16 1 63.175 63.524 2.479 14.525 o
-7 -16 0 79.422 78.346 3.654 9.082 o
8 0 -22 8.108 10.834 1.810 84.713 o
8 0 -20 61.615 75.855 3.539 11.250 o
8 0 -18 106.275 108.458 4.078 5.896 o
8 0 -16 174.188 188.474 5.119 2.607 o
8 0 -14 25.768 26.399 2.132 39.310 o
8 0 -12 210.234 209.821 3.273 2.205 o
8 0 -10 352.093 363.542 4.197 0.843 o
8 0 -8 0.684 1.350 0.492 1096.990 o
-8 0 6 225.498 216.310 3.159 2.004 o
-8 0 4 3.540 2.741 0.621 466.332 o
-8 0 2 1.783 1.402 0.611 664.955 o
-8 0 0 193.046 188.530 2.950 2.617 o
-8 0 -2 36.288 37.034 2.015 30.190 o
-8 0 -4 618.543 628.064 7.366 0.289 o
8 0 6 227.699 231.973 4.451 1.819 o
8 0 8 9.036 10.249 1.225 131.416 o
8 0 10 306.825 322.909 5.311 1.040 o
8 0 12 0.589 0.527 0.828 528.521 o
8 0 14 58.594 49.585 2.393 17.294 o
8 1 -22 7.143 7.748 1.730 96.932 o
8 1 -21 13.193 16.822 2.038 59.514 o
8 1 -20 3.996 3.904 1.033 243.618 o
8 -1 -19 22.244 27.550 1.626 51.870 o
8 -1 -18 1.012 -0.076 0.804 546.592 o
8 -1 -17 27.631 30.095 1.634 44.018 o
8 -1 -16 8.951 7.539 1.096 155.991 o
8 -1 -15 58.542 59.797 2.114 16.959 o
8 -1 -14 52.069 49.177 1.908 21.146 o
8 -1 -13 43.103 42.090 1.750 27.223 o
8 -1 -12 14.319 13.038 0.645 137.684 o
8 -1 -11 203.203 194.077 1.964 2.498 o
8 -1 -10 94.752 86.224 1.345 9.653 o
-8 1 9 125.729 120.427 1.548 5.825 o
8 -1 -8 0.001 -0.184 0.362 3083.940 o
-8 1 7 169.797 155.804 1.724 3.533 o
-8 1 6 184.202 178.262 2.053 2.943 o
-8 1 5 38.440 37.007 1.000 37.197 o
-8 1 4 1.344 1.910 0.456 952.124 o
-8 1 3 112.381 106.341 1.415 7.122 o
-8 1 2 17.053 17.122 0.660 108.928 o
-8 1 1 181.884 177.817 2.018 2.995 o
-8 1 0 0.982 1.232 0.495 1025.890 o
-8 1 -1 114.866 115.394 1.929 6.462 o
-8 1 -2 5.186 4.804 0.626 347.438 o
-8 1 -3 67.773 65.940 1.467 15.542 o
-8 1 -4 74.090 74.760 1.539 13.254 o
-8 -1 -5 151.804 145.995 2.039 4.132 o
8 1 6 136.850 139.444 2.452 4.666 o
8 1 7 262.134 262.344 3.328 1.491 o
8 1 8 71.931 73.737 1.847 13.277 o
8 1 9 239.990 252.312 3.310 1.694 o
8 1 10 12.365 12.585 0.930 131.985 o
8 1 11 27.987 27.759 1.246 51.215 o
8 1 12 5.612 4.845 0.758 289.142 o
8 1 13 19.768 19.107 1.120 78.308 o
8 1 14 21.976 20.696 1.171 69.470 o
8 2 -22 21.432 27.716 2.445 36.789 o
8 2 -21 2.199 1.863 1.303 202.268 o
8 2 -20 15.370 21.116 2.205 49.331 o
8 2 -19 0.092 0.555 1.208 270.740 o
8 2 -18 19.655 17.529 1.993 52.337 o
8 2 -17 14.393 13.927 1.791 69.591 o
8 -2 -16 11.320 11.313 1.191 119.724 o
8 -2 -15 16.276 18.573 1.362 78.906 o
8 -2 -14 14.539 13.501 1.243 97.756 o
8 -2 -13 9.697 10.931 1.128 135.534 o
-8 2 12 0.551 -0.275 0.385 2034.680 o
-8 2 11 64.576 64.555 1.195 16.973 o
-8 2 10 67.617 64.737 1.083 16.340 o
8 -2 -9 55.826 51.218 1.063 22.292 o
-8 -2 8 352.451 351.487 2.886 0.877 o
8 2 -7 42.600 43.313 1.084 31.114 o
-8 2 6 15.252 13.732 0.805 120.178 o
-8 -2 5 130.695 128.512 2.030 5.255 o
-8 -2 4 152.412 143.571 2.144 4.132 o
-8 -2 3 19.047 16.007 0.851 95.344 o
-8 -2 2 202.367 202.675 2.127 2.438 o
-8 2 1 8.381 9.394 0.600 225.248 o
-8 -2 0 72.154 71.386 1.568 13.887 o
-8 -2 -1 6.369 6.538 0.664 278.699 o
-8 -2 -2 619.803 613.606 3.771 0.301 o
-8 2 -3 69.463 69.892 1.190 15.143 o
-8 2 -4 8.468 6.305 0.652 241.387 o
-8 -2 -4 9.017 4.212 1.330 136.658 o
-8 2 -5 0.922 0.505 0.341 1796.280 o
8 2 6 100.683 98.936 2.058 7.997 o
8 2 7 1.368 1.694 0.608 699.010 o
8 2 8 124.181 127.293 2.345 5.485 o
8 2 9 2.369 1.380 0.574 651.159 o
8 2 10 13.655 15.905 0.994 111.496 o
8 2 11 1.954 1.634 0.596 654.509 o
8 2 12 78.531 82.469 2.025 11.302 o
8 2 13 45.186 41.607 1.530 27.606 o
8 2 14 18.078 15.381 1.030 92.693 o
8 3 -22 14.043 18.092 2.122 54.809 o
-8 -3 21 9.478 9.820 1.213 131.294 o
-8 -3 20 2.530 3.480 0.993 288.687 o
8 3 -19 49.823 53.839 3.132 15.966 o
8 3 -18 5.866 5.159 1.502 129.235 o
8 3 -17 11.657 12.994 1.842 73.208 o
8 3 -16 3.520 2.988 1.351 174.382 o
8 3 -15 4.336 5.014 1.377 156.222 o
8 3 -14 31.928 30.077 1.505 41.567 o
-8 3 13 47.055 48.352 1.788 23.755 o
-8 3 12 0.780 0.300 0.366 1840.610 o
-8 3 11 0.808 1.115 0.379 1494.800 o
-8 3 10 9.925 9.524 0.558 206.673 o
8 3 -9 104.253 98.117 1.575 8.009 o
-8 -3 8 1.188 1.010 0.435 1165.000 o
-8 3 7 28.315 27.596 0.904 56.074 o
8 3 -6 30.388 31.092 0.938 49.868 o
-8 3 5 7.343 6.671 0.643 261.299 o
-8 3 4 1.725 2.083 0.521 757.621 o
-8 3 3 304.297 292.788 2.626 1.181 o
-8 3 2 92.295 85.607 1.457 9.897 o
-8 -3 1 51.382 46.903 1.109 25.047 o
-8 -3 0 63.603 54.123 1.185 18.759 o
-8 -3 -1 156.213 162.946 1.979 3.764 o
-8 3 -2 7.267 6.639 0.571 278.905 o
-8 -3 -3 77.131 72.286 1.361 13.153 o
-8 3 -4 8.684 7.469 0.668 224.945 o
-8 -3 -4 9.461 6.794 1.440 116.153 o
-8 3 -5 7.290 6.959 0.663 255.023 o
-8 -3 -5 54.168 58.049 2.758 16.045 o
8 -3 6 18.579 15.701 1.433 73.966 o
-8 -3 -6 50.387 52.377 2.698 17.782 o
8 3 7 14.161 12.353 0.867 126.462 o
-8 -3 -7 18.481 19.080 1.935 54.424 o
8 3 8 7.597 6.787 0.897 204.385 o
-8 -3 -8 11.103 7.435 1.649 92.232 o
8 3 9 1.259 1.284 0.578 788.907 o
-8 -3 -9 12.871 18.321 2.055 58.329 o
8 -3 10 16.452 17.431 1.024 95.111 o
-8 -3 -10 22.296 24.130 2.268 40.513 o
8 3 11 8.705 9.342 0.859 182.827 o
8 3 12 21.813 24.346 1.198 65.267 o
8 3 13 78.105 79.458 1.997 11.612 o
8 3 14 0.567 0.955 0.790 560.750 o
-8 -4 21 3.838 4.851 0.860 295.937 o
8 4 -20 3.588 3.583 0.974 273.327 o
8 4 -19 0.077 -0.397 0.844 561.752 o
8 4 -18 8.163 9.243 1.184 144.374 o
8 4 -17 60.297 60.396 2.232 16.126 o
8 4 -16 78.335 92.393 2.621 9.943 o
8 4 -15 4.160 5.913 0.985 239.205 o
8 4 -14 18.895 18.848 1.318 73.894 o
8 4 -13 17.040 14.025 1.166 92.272 o
8 4 -12 88.557 85.759 1.558 10.260 o
8 4 -11 10.991 9.813 0.671 178.972 o
8 4 -10 154.325 158.003 2.040 3.877 o
8 4 -9 6.110 5.280 0.497 350.905 o
8 4 -8 1.304 0.689 0.386 1335.120 o
8 4 -7 117.902 112.344 1.505 6.520 o
-8 4 6 169.011 156.271 1.744 3.545 o
-8 4 5 0.316 0.915 0.490 1300.360 o
-8 4 4 75.417 71.750 1.570 13.244 o
-8 -4 3 12.445 12.520 0.608 157.048 o
-8 4 2 133.844 129.938 1.586 5.191 o
-8 4 1 0.224 0.480 0.366 2288.970 o
-8 -4 0 193.613 183.564 1.884 2.740 o
-8 4 -1 167.816 164.206 2.015 3.446 o
-8 -4 -2 10.075 7.610 0.845 179.424 o
-8 -4 -2 163.821 172.845 4.339 3.054 o
-8 4 -3 41.413 45.513 1.327 29.827 o
-8 4 -4 35.007 31.100 1.131 42.228 o
-8 -4 -5 37.114 35.939 1.213 37.198 o
-8 -4 -6 81.513 78.454 3.222 9.516 o
8 -4 7 44.552 46.376 2.268 22.528 o
-8 -4 -7 48.696 43.089 2.621 19.816 o
-8 -4 -8 89.741 91.478 2.312 9.135 o
8 -4 9 50.955 56.246 2.552 17.762 o
-8 -4 -9 111.025 110.117 4.034 5.665 o
8 -4 10 236.931 248.751 5.044 1.633 o
-8 -4 -10 245.063 238.600 5.689 1.567 o
8 -4 11 46.486 51.960 2.473 19.905 o
-8 -4 -11 46.563 45.027 2.931 18.557 o
8 -4 12 76.722 77.389 2.999 10.423 o
-8 -4 -12 80.297 78.414 3.649 9.009 o
8 -4 13 6.216 6.785 1.293 150.955 o
-8 -4 -13 10.040 9.594 2.028 69.904 o
-8 -4 -14 61.997 53.612 3.198 13.598 o
8 5 -21 18.712 22.775 1.624 60.477 o
-8 5 20 0.610 0.154 0.916 447.902 o
8 5 -19 4.436 4.413 1.075 221.666 o
8 5 -18 0.056 0.467 1.399 203.545 o
-8 5 18 8.621 4.195 1.832 89.910 o
8 5 -17 77.648 87.362 4.083 8.244 o
-8 5 17 333.235 351.390 6.812 0.863 o
8 5 -16 20.677 27.544 1.642 53.581 o
-8 5 15 89.032 97.349 2.717 8.533 o
8 5 -14 21.202 23.126 2.244 42.252 o
-8 5 14 52.415 59.914 2.909 15.681 o
8 5 -13 7.446 9.188 1.720 94.855 o
-8 5 13 192.321 195.757 4.764 2.362 o
-8 5 12 3.062 2.723 0.611 503.352 o
-8 5 12 19.994 20.986 2.033 49.001 o
8 5 -11 100.905 100.968 1.986 7.940 o
-8 5 11 123.173 123.566 3.716 5.040 o
-8 5 10 22.933 16.843 0.818 81.859 o
-8 5 9 1.125 1.222 0.458 1086.290 o
-8 5 8 5.340 4.319 0.536 385.059 o
-8 5 7 33.701 32.302 1.020 44.100 o
-8 5 6 0.915 0.730 0.452 1252.850 o
-8 5 5 251.988 244.828 2.480 1.661 o
-8 5 4 17.803 14.204 0.819 105.572 o
-8 5 3 0.847 0.603 0.435 1369.340 o
-8 5 2 3.321 2.905 0.480 580.212 o
-8 5 1 295.341 281.469 2.673 1.254 o
-8 5 0 1.973 2.013 0.461 814.980 o
-8 5 -1 12.518 10.122 0.767 153.671 o
-8 5 -2 25.200 25.507 1.086 60.222 o
-8 5 -3 22.352 21.362 1.008 72.244 o
-8 5 -4 16.996 18.288 0.945 95.004 o
-8 5 -5 185.573 190.859 3.149 2.696 o
-8 -5 -5 192.991 193.485 4.822 2.360 o
-8 -5 -6 52.453 59.084 3.036 15.307 o
8 -5 7 21.986 18.985 1.614 58.583 o
-8 -5 -7 110.683 122.999 4.225 5.286 o
8 -5 8 1.857 1.869 0.967 337.006 o
-8 -5 -8 22.456 28.144 2.518 34.873 o
8 -5 9 256.552 269.130 5.274 1.418 o
-8 -5 -9 333.907 344.156 6.871 0.870 o
8 -5 10 8.598 9.422 1.363 121.631 o
-8 -5 -10 8.653 3.898 1.643 105.642 o
8 -5 11 153.330 149.997 4.055 3.585 o
-8 -5 -11 157.749 153.482 4.923 3.227 o
8 -5 12 67.737 69.254 2.865 12.364 o
-8 -5 -12 68.345 68.372 3.550 10.880 o
8 -5 13 7.084 6.103 1.245 154.262 o
-8 -5 -13 25.726 28.759 2.689 30.614 o
8 6 -20 21.756 24.184 1.687 53.334 o
8 6 -19 0.305 0.658 1.375 207.307 o
-8 6 19 91.087 88.433 3.978 7.396 o
8 6 -18 37.035 46.236 3.171 19.465 o
-8 6 18 74.058 91.348 3.910 8.610 o
8 6 -17 25.489 34.657 2.824 27.835 o
-8 6 17 64.303 68.260 3.441 11.606 o
8 6 -16 70.026 78.576 3.934 9.460 o
-8 6 16 264.282 273.922 6.164 1.313 o
8 6 -15 23.196 24.043 2.408 37.443 o
-8 6 15 31.694 28.886 2.464 30.284 o
8 6 -14 103.582 114.907 4.487 5.587 o
-8 6 14 131.549 141.957 4.340 4.180 o
8 6 -13 16.227 14.581 1.992 58.525 o
-8 6 13 25.576 25.023 2.218 38.573 o
-8 6 12 32.962 35.247 1.286 40.611 o
-8 6 12 52.636 56.721 2.879 16.070 o
-8 6 11 48.556 47.740 1.458 24.797 o
-8 6 11 73.343 76.144 3.173 10.586 o
-8 6 10 7.417 8.198 0.687 236.453 o
-8 6 9 46.130 50.778 1.474 25.140 o
-8 6 9 142.332 151.644 4.168 3.807 o
-8 6 8 88.497 85.703 1.425 10.375 o
-8 6 7 69.323 74.438 1.478 14.280 o
-8 6 6 0.888 0.692 0.455 1257.110 o
-8 6 5 46.365 41.288 1.120 29.200 o
-8 6 4 148.768 143.677 1.970 4.279 o
-8 6 3 26.558 23.661 0.903 62.822 o
-8 6 2 290.544 273.473 2.690 1.301 o
-8 6 1 0.482 0.386 0.433 1618.100 o
-8 6 0 176.020 170.333 2.163 3.176 o
-8 6 -1 96.565 95.572 1.654 8.779 o
-8 6 -2 139.910 138.038 2.296 4.619 o
-8 6 -3 24.880 24.045 1.069 62.519 o
-8 6 -4 19.748 17.803 1.158 78.800 o
-8 -6 -4 52.587 59.316 3.028 15.286 o
-8 6 -5 9.385 7.200 0.864 186.301 o
-8 -6 -5 25.551 18.019 2.110 43.358 o
-8 -6 -6 28.072 29.917 2.241 34.806 o
8 -6 7 8.530 7.649 1.300 133.234 o
-8 -6 -7 31.639 29.951 2.580 28.793 o
8 -6 8 194.989 193.641 4.519 2.373 o
-8 -6 -8 264.752 268.346 6.214 1.323 o
8 -6 9 38.961 41.578 2.265 25.700 o
-8 -6 -9 64.354 68.510 3.529 11.384 o
8 -6 10 37.162 44.812 2.345 25.184 o
-8 -6 -10 74.059 83.699 3.884 8.964 o
8 -6 11 91.125 98.268 3.345 7.707 o
-8 -6 -11 91.428 90.552 4.078 7.200 o
8 -6 12 15.236 16.298 1.581 74.640 o
-8 -6 -12 36.910 41.137 3.070 20.799 o
-8 -6 -13 0.150 -0.491 1.189 283.151 o
-8 7 20 19.726 20.999 2.661 36.244 o
8 -7 -19 45.300 47.638 2.259 22.084 o
-8 7 19 165.143 175.329 5.508 2.769 o
8 7 -18 11.749 16.864 1.584 81.977 o
-8 7 18 16.645 17.969 2.369 45.446 o
8 -7 -17 16.979 20.732 1.614 65.515 o
-8 7 17 18.583 23.000 2.408 41.064 o
8 -7 -16 1.177 0.750 0.924 404.937 o
-8 7 16 5.501 3.373 1.772 104.429 o
8 7 -15 8.992 10.932 1.277 124.474 o
-8 7 15 229.008 255.424 6.084 1.592 o
8 -7 -14 3.609 4.620 1.054 237.718 o
-8 7 14 3.614 0.736 1.628 133.160 o
8 -7 -13 101.502 101.046 2.757 7.362 o
-8 7 13 119.326 126.861 4.226 4.877 o
8 -7 -12 45.029 39.682 1.382 29.089 o
-8 7 12 55.102 51.498 2.895 16.042 o
8 -7 -11 67.848 66.181 1.707 15.057 o
-8 7 11 330.345 338.993 6.476 0.899 o
-8 7 10 3.357 4.198 0.543 485.445 o
-8 7 10 44.652 39.536 2.657 21.356 o
-8 7 9 273.663 282.528 2.921 1.366 o
-8 7 9 407.605 415.954 6.824 0.620 o
-8 7 8 47.972 49.493 1.151 25.928 o
-8 7 7 82.629 77.261 1.377 11.814 o
8 7 -6 1.400 1.473 0.479 940.840 o
-8 7 5 94.876 96.433 1.935 8.708 o
-8 7 5 341.618 340.409 6.139 0.871 o
-8 -7 4 7.260 6.559 0.625 268.154 o
-8 7 3 247.672 237.104 2.587 1.725 o
-8 -7 2 0.008 -0.389 0.417 2315.670 o
-8 7 1 21.685 22.665 0.908 74.848 o
-8 7 0 35.654 34.729 1.091 40.115 o
-8 7 -1 134.447 130.339 2.266 4.989 o
-8 -7 -1 407.082 427.622 7.137 0.607 o
-8 7 -2 41.451 40.442 1.620 29.431 o
-8 -7 -2 44.795 44.515 2.706 20.285 o
-8 -7 -3 263.487 254.938 5.365 1.414 o
-8 -7 -3 331.080 310.684 6.236 0.949 o
-8 -7 -4 10.111 9.142 1.344 117.108 o
-8 -7 -4 54.971 52.742 3.014 15.509 o
-8 -7 -5 17.892 15.505 1.603 69.073 o
-8 -7 -5 119.012 126.413 4.369 4.825 o
8 -7 6 0.005 -0.379 0.830 585.408 o
-8 -7 -6 3.600 4.557 1.779 107.784 o
8 -7 7 220.845 244.449 5.083 1.776 o
-8 -7 -7 229.804 243.529 5.962 1.639 o
8 -7 8 4.340 2.529 0.982 266.104 o
-8 -7 -8 5.513 4.458 1.791 101.105 o
8 -7 9 1.611 2.179 1.005 319.291 o
-8 -7 -9 18.526 27.393 2.624 35.719 o
8 -7 10 4.914 3.684 1.117 209.587 o
-8 -7 -10 16.619 19.041 2.492 42.220 o
8 -7 11 120.295 135.245 3.917 4.835 o
-8 -7 -11 165.425 163.217 5.357 2.895 o
8 -7 12 17.769 20.420 1.833 57.452 o
8 8 -19 0.209 1.078 1.535 166.669 o
-8 8 19 90.932 88.671 4.293 7.061 o
8 -8 -18 14.699 20.189 1.651 68.905 o
-8 8 18 66.705 71.564 3.823 10.325 o
8 -8 -17 3.298 3.097 1.089 243.350 o
-8 8 17 8.847 4.213 1.920 83.259 o
8 8 -16 4.652 3.866 1.028 235.193 o
-8 8 16 24.282 24.339 2.511 35.025 o
8 -8 -15 29.241 31.123 1.768 40.007 o
-8 8 15 42.813 46.291 3.021 18.868 o
8 8 -14 29.323 29.158 1.706 41.724 o
-8 8 14 93.064 95.646 3.971 7.049 o
8 -8 -13 6.664 5.719 1.007 201.077 o
-8 8 13 7.019 6.552 1.839 90.360 o
8 -8 -12 111.323 109.513 1.941 6.871 o
-8 8 12 188.497 187.630 5.095 2.418 o
8 -8 -11 4.152 4.089 0.643 392.091 o
-8 8 11 35.619 38.860 2.747 23.866 o
8 8 -10 77.667 80.635 1.631 12.049 o
-8 8 10 180.408 201.520 5.183 2.420 o
8 8 -9 52.926 59.500 1.691 19.940 o
-8 8 9 105.037 108.077 3.917 6.081 o
8 8 -8 119.778 124.112 2.296 5.798 o
-8 8 8 125.871 131.244 4.081 4.635 o
8 8 -7 10.137 10.377 0.746 176.691 o
8 8 -6 46.962 44.337 1.227 27.487 o
8 8 -5 156.436 140.574 2.866 3.912 o
-8 8 5 160.001 152.295 4.211 3.368 o
-8 -8 4 42.253 38.862 1.329 31.382 o
-8 -8 3 3.578 3.435 0.654 425.783 o
-8 -8 2 12.982 10.382 0.821 144.257 o
-8 -8 1 66.226 64.034 1.669 15.733 o
-8 -8 0 6.116 4.873 0.726 286.835 o
-8 -8 -1 52.307 51.417 1.539 22.122 o
-8 -8 -2 103.128 102.976 2.618 7.277 o
-8 -8 -3 31.586 33.075 2.176 32.441 o
-8 -8 -3 35.722 39.077 2.719 24.005 o
-8 -8 -4 77.464 76.708 3.135 10.159 o
-8 -8 -4 188.369 195.987 5.321 2.334 o
-8 -8 -5 0.356 0.426 0.944 428.495 o
-8 -8 -5 6.995 7.208 1.905 84.989 o
8 -8 6 63.981 65.408 2.715 13.610 o
-8 -8 -6 93.194 92.685 3.977 7.127 o
8 -8 7 13.623 12.061 1.444 91.267 o
-8 -8 -7 42.754 40.812 2.988 19.771 o
8 -8 8 19.703 22.505 1.787 54.681 o
-8 -8 -8 24.338 23.644 2.523 35.010 o
8 -8 9 5.569 7.385 1.285 154.429 o
-8 -8 -9 8.855 7.152 2.022 74.284 o
8 -8 10 52.202 50.052 2.479 18.539 o
-8 -8 -10 66.846 74.633 3.895 10.016 o
8 -8 11 91.065 94.514 3.308 7.889 o
-8 -8 -11 91.273 92.994 4.344 6.862 o
8 9 -18 5.035 3.541 1.151 201.005 o
-8 9 18 45.851 45.786 3.346 16.640 o
8 9 -17 17.778 20.590 1.631 63.637 o
-8 9 17 100.927 106.377 4.568 5.833 o
8 -9 -16 1.563 2.956 1.000 313.317 o
-8 9 16 2.140 4.782 1.965 93.933 o
8 -9 -15 88.223 95.111 2.870 8.548 o
-8 9 15 94.736 108.938 4.306 6.279 o
8 -9 -14 0.286 1.019 0.719 684.275 o
-8 9 14 3.927 3.852 1.914 95.204 o
8 -9 -13 2.064 1.813 0.750 478.443 o
-8 9 13 172.612 173.476 5.270 2.716 o
8 -9 -12 21.514 18.775 0.964 78.987 o
-8 9 12 38.620 38.835 2.832 22.240 o
8 -9 -11 15.083 14.792 0.870 114.536 o
-8 9 11 26.125 23.138 2.343 36.842 o
8 -9 -10 13.628 14.354 0.840 125.510 o
-8 9 10 17.625 15.355 2.082 53.456 o
8 9 -9 6.182 5.840 0.805 253.507 o
-8 9 9 129.530 121.476 4.294 4.583 o
8 9 -8 1.512 1.781 0.677 589.812 o
-8 9 8 73.962 82.093 3.639 9.430 o
8 9 -7 22.288 20.080 1.089 71.756 o
-8 9 7 185.380 197.360 5.243 2.374 o
8 -9 -6 1.140 2.595 0.577 718.832 o
-8 -9 5 85.447 79.257 1.585 11.062 o
-8 -9 4 3.474 3.055 0.785 365.366 o
-8 9 4 6.935 2.777 1.635 114.457 o
-8 -9 3 9.434 7.870 0.792 192.582 o
-8 -9 2 3.502 4.149 0.708 383.982 o
-8 -9 1 163.707 164.285 2.648 3.456 o
-8 -9 0 72.724 69.884 1.799 13.558 o
-8 -9 -1 123.814 110.552 2.228 5.969 o
-8 -9 -2 4.013 1.709 1.103 238.600 o
-8 -9 -2 17.589 18.987 2.233 47.511 o
-8 -9 -3 11.083 11.608 1.109 127.278 o
-8 -9 -4 17.170 16.909 1.706 65.298 o
-8 -9 -4 38.603 40.505 2.903 21.504 o
-8 -9 -5 171.192 155.398 4.365 3.075 o
-8 -9 -5 173.248 168.258 5.138 2.772 o
8 -9 6 3.654 3.151 1.104 233.036 o
-8 -9 -6 3.939 3.389 1.774 109.040 o
8 -9 7 6.538 6.603 1.234 158.110 o
-8 -9 -7 94.429 112.630 4.499 6.044 o
8 -9 8 0.579 2.584 1.046 318.244 o
-8 -9 -8 2.136 4.330 1.936 97.016 o
8 -9 9 83.463 86.373 3.144 9.055 o
-8 -9 -9 101.174 98.072 4.398 6.153 o
8 -9 10 40.970 44.293 2.350 23.738 o
-8 -9 -10 45.986 42.448 3.223 17.544 o
8 -10 -17 44.993 50.160 1.906 23.622 o
-8 10 17 53.926 60.592 3.690 12.813 o
8 -10 -16 7.891 7.128 0.998 181.516 o
-8 10 16 23.174 21.452 2.665 34.108 o
8 -10 -15 5.933 4.060 0.855 261.389 o
-8 10 15 5.953 3.045 1.913 91.389 o
8 -10 -14 0.395 0.824 0.742 646.278 o
-8 10 14 36.690 39.650 3.049 21.205 o
8 -10 -13 12.093 13.981 1.080 118.006 o
-8 10 13 12.710 13.837 2.196 56.418 o
8 -10 -12 13.707 14.466 0.909 120.212 o
-8 10 12 214.970 239.956 6.219 1.744 o
8 10 -11 3.501 2.544 0.625 471.460 o
-8 10 11 38.572 36.800 2.886 22.197 o
8 10 -10 36.544 35.519 1.422 36.010 o
-8 10 10 66.338 61.252 3.354 12.000 o
-8 -10 9 27.811 21.277 1.153 58.076 o
-8 10 9 60.200 54.814 3.176 13.857 o
-8 -10 8 12.042 10.709 0.898 143.188 o
-8 10 8 45.532 52.036 3.139 17.001 o
-8 -10 7 0.865 0.034 0.516 1163.590 o
-8 -10 6 212.471 206.192 2.952 2.224 o
-8 10 6 280.160 284.699 6.175 1.205 o
-8 -10 5 25.334 27.502 1.493 50.593 o
-8 10 5 26.500 26.327 2.441 34.141 o
-8 -10 4 47.943 44.831 2.525 20.272 o
-8 10 4 95.706 91.505 3.775 7.204 o
-8 -10 3 1.170 0.121 0.620 810.730 o
-8 -10 2 67.945 58.342 1.697 15.935 o
-8 -10 1 74.268 64.594 1.776 13.801 o
-8 -10 0 33.616 34.820 1.656 36.262 o
-8 10 0 45.613 46.947 2.910 18.663 o
-8 -10 -1 32.511 29.305 1.290 44.085 o
-8 -10 -2 29.906 27.526 2.110 36.158 o
-8 -10 -2 66.313 61.430 3.310 12.096 o
-8 -10 -3 35.203 34.705 2.338 28.382 o
-8 -10 -3 38.691 40.369 2.903 21.504 o
-8 -10 -4 202.023 203.709 5.137 2.152 o
-8 -10 -4 215.678 216.995 5.819 1.874 o
-8 -10 -5 0.619 -0.699 0.885 480.783 o
-8 -10 -5 12.667 15.238 2.325 51.511 o
8 -10 6 36.432 35.413 2.144 29.376 o
-8 -10 -6 36.826 30.090 2.814 24.455 o
8 -10 7 0.020 -0.590 0.867 535.676 o
-8 -10 -7 5.931 3.801 1.931 89.250 o
8 -10 8 15.340 16.038 1.613 73.329 o
-8 -10 -8 23.202 24.334 2.733 32.346 o
8 -10 9 8.967 9.916 1.383 116.891 o
-8 -10 -9 53.790 57.751 3.610 13.275 o
8 -11 -15 1.296 2.576 0.833 431.070 o
-8 11 15 42.911 42.798 3.289 17.841 o
8 -11 -14 1.206 2.240 0.786 482.536 o
-8 11 14 2.485 1.641 1.789 114.852 o
8 -11 -13 31.352 28.266 1.394 44.570 o
-8 11 13 32.953 30.458 2.767 26.250 o
8 -11 -12 7.797 7.558 0.765 220.917 o
-8 11 12 16.220 14.583 2.300 49.118 o
8 -11 -11 9.965 11.220 0.831 164.667 o
-8 11 11 56.170 64.190 3.582 12.576 o
-8 -11 10 27.485 31.183 1.673 43.015 o
-8 11 10 74.913 83.775 3.918 8.837 o
-8 -11 9 39.008 41.509 1.855 28.788 o
-8 11 9 49.149 51.492 3.120 16.386 o
-8 -11 8 3.696 4.960 0.933 272.050 o
-8 11 8 29.912 34.093 2.800 26.416 o
-8 -11 7 77.557 77.534 1.988 11.845 o
8 -11 -6 0.997 1.201 0.782 531.537 o
-8 11 6 1.989 2.506 1.680 129.015 o
-8 -11 5 17.897 14.120 1.036 95.309 o
-8 -11 4 39.763 42.052 1.851 28.265 o
-8 11 4 79.376 82.037 3.729 8.815 o
-8 -11 3 166.562 167.998 2.826 3.320 o
-8 -11 2 0.996 0.822 0.617 789.770 o
-8 -11 1 4.347 3.214 0.882 295.091 o
-8 11 1 81.612 87.135 3.948 8.137 o
-8 -11 0 26.315 27.764 1.296 52.708 o
-8 -11 -1 10.179 8.809 0.894 166.272 o
-8 -11 -2 47.608 44.034 1.939 23.631 o
-8 -11 -3 46.379 46.452 1.995 23.336 o
-8 -11 -4 8.455 4.570 1.328 139.076 o
-8 -11 -4 16.222 11.850 2.167 54.480 o
8 -11 5 1.607 1.534 0.729 535.373 o
-8 -11 -5 32.842 31.169 2.829 25.577 o
8 -11 6 1.285 0.097 0.921 415.388 o
-8 -11 -6 2.486 2.039 1.946 97.993 o
8 -11 7 41.773 38.729 2.156 25.885 o
-8 -11 -7 43.064 45.908 3.322 17.312 o
-8 -11 -8 8.621 7.243 1.024 170.023 o
8 12 -14 64.406 67.225 2.038 14.983 o
-8 12 14 136.769 156.246 5.446 3.481 o
8 -12 -13 0.112 -0.010 0.947 445.264 o
-8 12 13 2.530 2.448 1.887 102.954 o
8 -12 -12 22.694 22.491 1.217 64.869 o
-8 12 12 73.140 80.725 4.093 8.837 o
8 -12 -11 8.370 6.927 0.862 200.072 o
-8 12 11 16.797 9.534 2.210 53.764 o
-8 -12 10 13.679 15.896 1.359 90.076 o
-8 12 10 149.781 163.197 5.406 3.161 o
8 -12 -9 3.444 4.111 0.968 272.894 o
-8 12 9 4.086 2.421 1.934 94.781 o
-8 -12 8 79.921 78.317 2.501 10.745 o
-8 12 8 105.498 118.515 4.475 5.437 o
8 -12 -7 7.737 6.554 1.016 183.073 o
-8 12 7 16.659 15.150 2.297 48.515 o
-8 -12 6 9.390 9.183 1.139 141.813 o
-8 12 6 10.357 7.182 1.968 74.521 o
-8 -12 5 1.855 1.331 0.685 571.494 o
-8 -12 4 18.462 20.047 1.448 69.009 o
-8 12 4 36.854 45.278 3.047 20.398 o
-8 -12 3 8.952 8.716 0.905 177.070 o
-8 12 3 10.800 11.560 2.094 64.271 o
-8 -12 2 0.971 0.474 0.786 553.167 o
-8 12 2 10.326 6.989 1.936 76.547 o
-8 -12 1 8.956 6.895 1.031 167.646 o
-8 12 1 16.664 14.857 2.233 50.412 o
-8 -12 0 25.673 25.430 1.543 50.521 o
-8 12 0 105.294 116.758 4.469 5.487 o
-8 -12 -1 0.644 0.752 0.701 689.413 o
-8 -12 -2 136.616 128.655 3.191 4.648 o
-8 -12 -3 8.459 6.048 1.038 174.909 o
-8 -12 -4 50.637 47.987 2.070 21.128 o
-8 -12 -5 2.427 3.465 0.718 440.241 o
8 -12 6 72.636 72.902 2.874 11.414 o
-8 -12 -6 136.800 147.469 5.297 3.627 o
8 -12 7 41.281 50.064 2.457 21.931 o
-8 -13 12 8.824 9.485 0.991 163.034 o
-8 13 12 65.484 85.807 4.367 8.797 o
-8 -13 11 43.837 44.450 1.620 27.045 o
-8 13 11 147.586 150.683 5.405 3.327 o
8 -13 -10 11.875 10.971 1.231 114.538 o
-8 13 10 11.903 9.719 2.327 55.031 o
-8 -13 9 21.066 20.019 1.516 62.008 o
-8 13 9 101.147 112.008 4.689 5.609 o
8 -13 -8 11.995 9.734 1.168 122.246 o
-8 13 8 23.008 18.457 2.611 35.920 o
-8 -13 7 37.211 40.719 1.935 29.349 o
-8 13 7 59.450 58.433 3.506 12.734 o
-8 -13 6 3.747 2.411 0.931 299.089 o
-8 13 6 24.132 17.417 2.468 37.995 o
-8 -13 5 35.254 31.072 1.768 35.230 o
-8 13 5 39.658 31.269 2.807 23.318 o
-8 -13 4 22.621 19.194 1.478 61.116 o
-8 13 4 45.156 38.657 2.980 19.468 o
-8 -13 3 4.420 5.223 1.402 151.099 o
-8 13 3 39.542 35.084 2.949 21.727 o
-8 -13 2 20.462 19.185 1.990 50.529 o
-8 -13 2 24.195 21.384 1.726 51.096 o
-8 -13 1 22.323 17.938 1.470 62.945 o
-8 -13 1 59.394 55.164 3.298 13.590 o
-8 -13 0 11.055 9.628 0.967 147.500 o
-8 -13 -1 80.383 84.123 2.681 10.096 o
-8 -13 -2 0.028 0.621 0.881 500.671 o
-8 -13 -3 104.141 98.406 4.012 6.305 o
-8 -13 -3 147.812 150.676 5.168 3.392 o
-8 -13 -4 56.874 61.969 2.385 16.263 o
-8 -13 -5 98.392 95.474 3.829 6.864 o
-8 -14 10 30.394 28.344 2.201 34.347 o
-8 -14 9 0.135 0.053 0.886 505.250 o
-8 14 9 15.086 12.921 2.456 46.646 o
-8 -14 8 1.552 0.807 0.899 407.914 o
-8 14 8 63.623 75.442 4.070 9.941 o
-8 -14 7 6.072 5.566 1.101 189.692 o
-8 14 7 22.274 21.444 2.672 34.494 o
-8 -14 6 71.737 66.898 2.502 12.692 o
-8 14 6 109.110 114.803 4.647 5.255 o
-8 -14 5 23.409 19.961 1.571 56.820 o
-8 14 5 27.100 16.500 2.557 34.966 o
-8 -14 4 54.627 48.107 2.888 16.526 o
-8 14 4 109.049 104.463 4.430 5.615 o
-8 -14 3 3.705 7.837 1.609 120.018 o
-8 14 3 27.026 18.401 2.717 32.144 o
-8 -14 2 37.514 44.644 2.866 21.457 o
-8 -14 2 108.981 112.209 3.197 6.245 o
-8 -14 1 16.264 11.706 1.856 65.588 o
-8 -14 1 22.312 19.702 1.752 53.978 o
-8 -14 0 62.305 53.752 2.222 16.456 o
-8 -14 -1 15.008 11.626 1.286 96.869 o
-8 -14 -2 1.446 0.884 1.240 235.816 o
9 0 -20 45.100 43.365 2.954 19.015 o
9 0 -18 88.457 91.084 3.949 7.513 o
9 0 -16 21.901 27.330 2.370 37.840 o
9 0 -14 215.121 219.330 5.656 1.885 o
9 0 -12 26.930 26.055 1.433 50.566 o
9 0 -10 4.420 4.702 0.908 268.316 o
9 0 -8 204.612 207.377 3.416 2.278 o
9 0 -6 1.269 0.847 0.659 682.716 o
-9 0 4 22.779 20.130 1.734 53.535 o
-9 0 2 107.596 100.080 3.439 6.503 o
-9 0 0 9.505 9.705 1.437 110.211 o
-9 0 -2 569.241 584.973 7.935 0.332 o
-9 0 -4 78.757 78.255 2.998 10.147 o
9 0 6 103.548 105.244 3.268 6.713 o
9 0 8 144.780 157.868 3.945 3.728 o
9 0 10 0.504 1.461 0.930 412.412 o
9 1 -20 37.630 44.641 3.002 20.550 o
9 1 -19 12.734 15.546 2.007 62.184 o
9 -1 -18 6.753 6.312 1.110 177.810 o
9 -1 -17 21.220 23.686 1.571 57.296 o
9 -1 -16 36.044 40.026 1.919 30.331 o
9 -1 -15 6.651 8.065 1.143 165.529 o
9 -1 -14 38.516 48.044 2.011 26.263 o
9 1 -13 2.738 3.633 0.605 499.609 o
9 -1 -12 16.632 17.481 0.889 100.404 o
9 -1 -11 77.514 76.450 1.571 12.479 o
9 -1 -10 0.085 -0.078 0.452 1908.190 o
9 -1 -9 71.969 75.186 1.363 13.843 o
9 -1 -8 0.328 0.382 0.437 1695.000 o
9 1 -7 9.164 8.804 0.681 206.090 o
9 1 -6 26.513 24.079 0.924 62.126 o
9 1 -5 21.556 19.605 0.846 81.074 o
-9 1 4 1.919 2.398 0.602 612.570 o
-9 1 3 60.112 56.900 1.542 18.555 o
-9 1 2 76.891 78.979 1.783 12.111 o
-9 1 1 61.504 59.623 1.571 17.697 o
-9 1 0 158.269 160.059 2.466 3.673 o
-9 1 -1 202.992 202.541 2.753 2.386 o
-9 -1 -2 2.606 0.280 0.722 517.180 o
-9 1 -3 13.853 14.154 1.119 106.740 o
-9 1 -4 11.089 9.647 0.985 145.302 o
9 1 5 28.498 26.563 1.276 50.854 o
9 1 6 172.635 180.858 2.951 3.041 o
9 1 7 41.809 43.283 1.552 28.865 o
9 1 8 12.525 12.940 1.010 123.776 o
9 1 9 10.350 10.629 0.908 155.379 o
9 1 10 10.933 10.823 0.935 147.255 o
9 1 11 22.970 25.776 1.303 59.306 o
9 1 12 1.498 3.466 1.093 268.936 o
9 2 -20 0.833 1.864 1.371 197.631 o
9 2 -19 1.015 2.753 1.376 190.760 o
9 2 -18 1.220 4.173 1.555 147.702 o
9 2 -17 0.274 0.441 1.272 242.818 o
9 2 -16 17.567 18.811 2.141 49.969 o
9 2 -15 20.395 20.032 2.125 46.892 o
9 2 -14 0.331 -0.276 1.228 262.723 o
-9 2 13 2.017 1.437 0.596 658.166 o
-9 -2 12 35.749 39.349 1.339 35.851 o
9 2 -11 14.183 13.289 0.939 118.895 o
-9 2 10 175.848 179.450 2.639 3.032 o
-9 2 9 18.278 19.495 0.891 90.314 o
-9 2 8 47.729 46.492 1.241 26.451 o
-9 2 7 32.660 30.059 1.031 46.529 o
-9 2 6 138.359 133.876 1.753 4.881 o
-9 2 5 21.239 18.197 0.750 86.949 o
-9 2 4 21.220 22.387 0.914 76.274 o
-9 2 3 0.102 -0.426 0.435 2037.120 o
-9 2 2 103.786 102.438 1.768 7.769 o
-9 2 1 3.687 2.502 0.538 523.238 o
-9 2 0 230.296 225.383 2.487 1.944 o
-9 -2 -1 38.261 36.148 1.090 37.087 o
-9 2 -2 1.740 0.903 0.740 535.975 o
-9 2 -3 90.344 93.511 2.303 8.983 o
-9 2 -4 102.093 104.294 1.877 7.772 o
9 2 5 9.231 9.204 1.164 139.942 o
9 -2 6 2.971 2.042 0.686 471.946 o
9 2 7 2.221 3.004 0.679 493.232 o
9 2 8 7.354 7.616 0.827 215.359 o
9 2 9 6.427 5.857 0.777 255.973 o
9 2 10 76.534 81.453 2.064 11.603 o
9 2 11 33.387 34.314 1.431 39.102 o
9 2 12 10.916 12.313 1.350 106.516 o
9 3 -19 10.176 14.255 2.023 66.254 o
9 3 -18 0.001 0.155 1.397 206.098 o
9 3 -17 14.876 18.282 2.162 52.561 o
9 3 -16 0.466 1.817 1.429 186.297 o
9 3 -15 88.268 97.139 4.173 7.093 o
9 3 -14 0.105 -0.585 1.300 237.475 o
-9 3 13 39.771 40.272 1.772 29.331 o
-9 3 12 35.177 38.840 1.356 36.366 o
-9 3 11 114.422 117.472 2.194 6.316 o
-9 3 10 66.512 62.738 1.424 16.299 o
9 3 -9 48.743 47.700 1.450 24.756 o
9 3 -8 4.199 2.139 0.627 443.423 o
9 3 -7 123.582 127.424 1.933 5.646 o
9 3 -6 15.403 16.385 0.818 111.747 o
9 3 -5 32.895 30.129 1.006 46.474 o
-9 -3 4 1.441 1.252 0.552 809.957 o
-9 -3 3 24.889 23.461 1.068 63.090 o
-9 -3 2 129.049 117.322 1.854 5.649 o
-9 -3 1 227.512 227.830 2.532 1.958 o
-9 -3 0 0.392 0.359 0.525 1231.520 o
-9 -3 -1 69.041 65.511 1.634 15.010 o
-9 3 -2 22.176 18.805 0.860 80.056 o
-9 3 -3 127.133 117.907 2.108 5.651 o
-9 3 -4 1.398 1.532 0.733 545.835 o
-9 -3 -5 117.012 113.951 3.717 5.500 o
9 -3 6 65.497 70.110 2.878 12.604 o
9 -3 7 24.492 23.741 1.832 47.143 o
9 -3 8 6.191 6.543 1.230 161.545 o
9 -3 9 191.663 195.679 4.641 2.387 o
9 -3 10 0.708 0.200 0.939 422.756 o
9 -3 11 98.057 104.525 3.502 6.889 o
9 4 -19 6.934 8.021 1.822 90.053 o
9 4 -18 57.793 67.276 3.690 11.874 o
9 4 -17 9.022 12.861 2.053 67.777 o
9 4 -16 10.243 17.440 2.246 55.465 o
9 4 -15 2.926 4.227 1.612 130.633 o
9 4 -14 7.124 6.109 1.666 104.967 o
-9 4 13 3.753 5.151 0.765 332.027 o
9 4 -12 33.370 36.298 1.716 35.251 o
9 4 -11 7.968 7.652 1.034 172.690 o
9 4 -10 18.658 18.843 1.046 84.472 o
9 4 -9 55.389 54.164 1.543 20.493 o
9 4 -8 33.753 31.042 1.036 44.594 o
-9 -4 7 51.239 50.477 1.257 23.780 o
9 4 -6 19.900 15.295 0.784 95.919 o
-9 -4 5 12.951 11.649 0.823 139.777 o
-9 -4 4 88.912 84.175 1.781 10.121 o
-9 -4 3 2.821 3.327 0.605 503.574 o
-9 -4 2 4.054 3.583 0.550 458.125 o
-9 -4 1 27.000 25.925 0.955 58.987 o
-9 -4 0 23.116 23.806 1.078 66.075 o
-9 -4 -1 27.367 29.896 1.469 47.041 o
-9 -4 -2 92.260 94.005 2.430 8.663 o
-9 -4 -3 0.836 1.058 0.734 607.893 o
-9 -4 -4 3.535 1.620 0.606 512.726 o
-9 -4 -5 97.440 90.871 3.475 7.398 o
-9 -4 -6 139.478 137.664 2.902 4.479 o
-9 -4 -7 61.816 60.193 2.011 16.410 o
9 -4 8 223.274 233.029 5.089 1.803 o
-9 -4 -8 232.262 239.460 5.728 1.654 o
9 -4 9 5.163 3.261 1.179 194.767 o
-9 -4 -9 62.740 70.078 3.575 11.379 o
9 -4 10 76.490 74.636 3.023 10.569 o
9 5 -19 50.672 54.953 2.338 18.877 o
9 5 -18 18.611 19.775 1.582 64.489 o
9 5 -17 35.371 46.193 2.114 27.438 o
9 5 -16 0.359 0.103 0.946 433.584 o
9 5 -15 11.110 10.989 1.323 110.548 o
9 5 -14 3.572 5.228 1.014 245.561 o
9 5 -13 45.132 51.356 2.032 22.675 o
-9 5 13 70.427 69.168 3.170 11.363 o
9 5 -12 58.830 63.794 1.751 17.400 o
9 5 -11 20.460 22.548 1.438 63.090 o
-9 5 11 29.263 31.465 2.329 32.482 o
9 5 -10 4.940 5.755 0.759 294.060 o
9 5 -9 136.062 142.451 2.443 4.642 o
-9 -5 8 2.513 1.176 0.597 620.305 o
9 5 -7 131.570 128.392 2.253 5.155 o
9 5 -6 39.446 38.791 1.304 33.521 o
-9 5 5 81.900 78.062 2.150 10.985 o
-9 5 4 3.987 2.230 0.767 371.114 o
-9 5 3 207.162 202.299 3.348 2.284 o
-9 -5 2 94.912 88.722 1.873 9.131 o
-9 -5 1 1.218 0.646 0.569 866.022 o
-9 -5 0 6.250 5.443 0.877 237.712 o
-9 -5 -1 5.939 5.881 0.928 227.014 o
-9 -5 -2 8.836 8.843 0.994 165.206 o
-9 -5 -3 43.436 42.500 1.750 26.949 o
-9 -5 -4 25.390 23.506 1.416 54.794 o
-9 -5 -5 14.268 11.699 1.971 64.173 o
9 -5 6 0.018 -0.103 0.995 407.433 o
-9 -5 -6 11.086 14.910 2.189 57.942 o
-9 -5 -7 296.114 297.395 4.326 1.168 o
9 -5 8 7.574 8.565 1.426 121.959 o
-9 -5 -8 42.812 59.185 3.381 15.787 o
9 -5 9 31.587 31.252 2.064 34.318 o
-9 -5 -9 50.128 52.655 3.222 15.668 o
-9 -5 -10 1.532 1.446 0.773 499.010 o
-9 -5 -11 20.388 17.600 2.097 48.797 o
-9 6 19 2.717 2.356 1.402 172.604 o
9 6 -18 11.455 12.962 1.408 99.171 o
9 6 -17 12.427 11.640 1.366 100.928 o
9 6 -16 57.525 58.763 2.378 16.503 o
9 6 -15 0.552 -0.211 0.884 485.634 o
9 6 -14 16.595 21.794 1.580 66.404 o
9 6 -13 25.603 24.316 1.249 57.307 o
9 6 -12 4.292 3.865 0.759 337.542 o
9 6 -11 7.387 9.179 1.106 160.576 o
-9 6 11 40.486 45.642 2.790 20.897 o
9 6 -10 76.934 74.606 1.870 12.330 o
9 6 -9 0.903 0.441 0.722 646.916 o
-9 6 9 91.832 89.073 3.538 7.795 o
9 6 -8 48.196 51.575 1.564 23.647 o
9 6 -7 6.097 4.172 0.724 296.339 o
-9 6 6 56.952 56.369 1.576 19.511 o
-9 6 5 3.348 3.082 0.828 346.998 o
-9 6 4 104.928 103.883 2.535 7.175 o
-9 -6 3 63.383 57.206 1.592 17.463 o
-9 -6 2 214.885 211.067 2.906 2.169 o
-9 -6 1 22.313 18.558 1.023 75.411 o
-9 -6 0 91.272 82.427 2.325 9.427 o
-9 -6 -1 17.791 14.113 1.193 88.412 o
-9 -6 -2 33.224 34.081 1.597 37.514 o
-9 -6 -3 30.383 28.489 1.524 43.658 o
-9 -6 -4 51.181 49.889 1.948 21.157 o
-9 -6 -5 51.034 49.617 2.842 17.345 o
9 -6 6 64.096 64.452 2.858 13.314 o
-9 -6 -6 64.646 57.090 3.217 12.873 o
-9 -6 -7 4.548 5.994 0.954 241.028 o
-9 -6 -8 6.217 5.468 0.946 221.692 o
9 -6 9 71.750 73.220 2.981 11.308 o
-9 -6 -9 83.162 87.267 4.034 7.911 o
-9 -6 -10 43.089 45.459 2.965 19.203 o
-9 7 18 52.402 55.508 3.450 14.183 o
9 -7 -17 13.954 15.426 1.531 80.959 o
-9 7 17 32.444 37.307 2.969 23.447 o
9 -7 -16 3.410 2.760 1.060 253.961 o
-9 7 16 7.606 2.157 1.821 95.893 o
9 -7 -15 0.323 0.755 0.981 393.604 o
-9 7 15 3.812 1.735 1.662 125.454 o
9 -7 -14 9.509 6.929 1.157 146.403 o
-9 7 14 73.788 72.507 3.576 10.022 o
9 -7 -13 1.983 1.494 0.679 562.016 o
-9 7 13 42.903 46.136 2.961 19.186 o
9 7 -12 0.016 -0.233 0.666 908.803 o
-9 7 12 27.963 25.324 2.438 33.610 o
9 7 -11 34.635 37.779 1.268 38.073 o
9 7 -10 0.610 0.968 0.811 532.336 o
-9 7 10 51.869 51.278 2.968 16.461 o
9 7 -9 4.700 3.731 0.753 330.070 o
9 7 -8 9.008 8.407 0.855 185.241 o
9 7 -7 11.017 8.519 0.862 163.820 o
-9 7 6 19.543 19.648 1.083 79.436 o
-9 7 5 174.041 164.640 3.213 3.136 o
-9 7 4 0.327 0.320 0.729 701.440 o
-9 -7 3 2.271 1.488 0.614 609.249 o
-9 -7 2 11.062 12.739 0.918 141.113 o
-9 -7 1 126.413 126.951 2.349 5.387 o
-9 -7 0 2.618 1.671 0.616 569.026 o
-9 -7 -1 51.452 50.310 1.936 21.042 o
-9 -7 -2 18.803 16.884 1.268 78.400 o
-9 -7 -3 28.053 27.057 1.525 46.978 o
-9 -7 -4 41.074 41.911 2.503 23.130 o
-9 -7 -4 43.050 37.524 2.769 21.477 o
-9 -7 -5 73.995 73.895 3.631 9.834 o
9 -7 6 3.502 3.285 1.165 216.870 o
-9 -7 -6 3.824 1.132 1.778 112.582 o
9 -7 7 4.212 3.056 1.059 239.169 o
-9 -7 -7 7.609 6.418 2.027 76.782 o
-9 -7 -8 18.560 16.602 1.306 77.892 o
9 -7 9 51.983 53.570 2.634 17.509 o
9 -8 -17 5.860 8.657 1.748 97.852 o
-9 8 17 33.551 39.636 3.174 21.215 o
9 -8 -16 19.078 24.660 1.757 54.853 o
-9 8 16 76.758 81.187 3.976 8.705 o
9 -8 -15 7.607 10.011 1.288 133.198 o
-9 8 15 17.101 19.159 2.444 42.858 o
9 -8 -14 34.140 40.160 1.633 34.112 o
-9 8 14 37.429 41.496 2.965 21.297 o
9 8 -13 6.190 6.126 0.764 261.250 o
-9 8 13 63.342 66.834 3.556 11.548 o
9 8 -12 48.416 45.654 1.643 24.463 o
-9 8 12 80.211 80.230 3.721 8.832 o
9 8 -11 3.010 4.464 0.689 408.139 o
9 8 -10 26.694 25.238 1.256 54.740 o
-9 8 10 45.519 40.578 2.807 20.078 o
9 8 -9 3.474 3.341 0.733 387.899 o
9 8 -8 19.233 19.016 1.110 80.248 o
9 8 -7 54.459 50.876 1.586 21.253 o
-9 8 6 43.862 47.420 1.869 24.883 o
-9 -8 5 7.682 6.035 0.966 195.316 o
-9 -8 4 5.147 3.869 0.882 270.732 o
-9 -8 3 9.186 6.878 0.809 199.065 o
-9 -8 2 38.644 37.065 1.398 34.021 o
-9 -8 1 1.519 0.580 0.606 753.552 o
-9 -8 0 76.006 72.541 1.872 12.644 o
-9 -8 -1 18.897 15.968 1.275 79.053 o
-9 -8 -2 44.931 39.989 1.811 26.452 o
-9 -8 -3 31.915 32.834 2.327 30.641 o
-9 -8 -3 80.149 79.438 3.780 8.786 o
-9 -8 -4 57.367 57.877 2.162 17.345 o
-9 -8 -5 37.313 42.987 3.122 20.110 o
-9 -8 -6 9.530 10.536 1.148 135.761 o
9 -8 7 57.898 54.212 2.678 15.938 o
-9 -8 -7 76.904 74.475 3.913 9.070 o
9 -8 8 27.796 30.768 2.098 36.667 o
9 -9 -16 2.112 3.137 1.454 163.606 o
9 -9 -15 31.720 34.971 1.596 38.413 o
-9 9 15 33.632 36.288 2.992 23.044 o
9 9 -14 3.422 6.066 0.937 265.038 o
-9 9 14 26.211 30.745 2.896 27.555 o
9 -9 -13 104.170 110.200 2.085 7.273 o
-9 9 13 111.022 125.573 4.578 5.019 o
9 9 -12 3.884 3.956 0.814 324.755 o
-9 9 12 99.588 113.205 4.527 5.771 o
9 9 -11 58.425 58.298 1.826 18.046 o
-9 9 11 64.534 67.690 3.484 11.514 o
9 9 -10 8.151 8.290 0.905 187.629 o
-9 9 10 36.479 41.165 3.011 21.306 o
9 9 -9 106.606 109.350 2.037 7.154 o
9 9 -8 3.291 4.489 0.765 356.975 o
9 9 -7 26.976 24.336 1.208 55.892 o
-9 -9 6 2.154 2.594 1.229 219.519 o
-9 9 6 142.798 152.978 4.903 3.556 o
-9 9 5 4.629 4.623 0.991 240.343 o
-9 9 4 24.297 25.389 1.513 52.971 o
-9 -9 3 141.175 133.581 2.526 4.595 o
-9 -9 2 8.418 10.638 0.918 171.081 o
-9 -9 1 5.083 6.024 0.799 275.428 o
-9 -9 0 4.412 4.922 0.767 315.777 o
-9 -9 -1 28.434 27.483 1.602 45.051 o
-9 -9 -2 6.132 3.895 0.928 239.250 o
-9 -9 -3 96.065 92.832 2.695 8.145 o
-9 -9 -4 6.878 6.467 1.404 133.025 o
-9 -9 -4 110.657 123.543 4.760 4.964 o
9 -9 5 22.874 21.828 1.847 49.705 o
-9 -9 -5 26.284 24.404 2.644 31.988 o
9 -9 6 1.919 1.279 1.086 284.191 o
-9 -9 -6 33.520 39.191 3.169 21.323 o
-9 -9 -7 117.543 119.599 2.977 5.729 o
9 -10 -14 30.692 35.805 1.604 38.848 o
-9 10 14 33.699 34.893 2.933 23.723 o
9 -10 -13 3.927 3.449 0.864 309.541 o
-9 10 13 13.989 15.284 2.381 48.613 o
9 -10 -12 15.925 15.164 1.126 96.187 o
-9 10 12 15.931 15.366 2.297 49.103 o
9 10 -11 14.816 11.178 1.029 115.060 o
-9 10 11 67.925 69.189 3.755 10.459 o
9 10 -10 9.723 10.058 0.981 154.528 o
-9 10 10 84.005 89.537 4.118 7.671 o
9 -10 -9 0.708 0.845 0.614 838.830 o
9 10 -8 56.056 59.632 1.774 18.689 o
-9 10 8 65.634 68.595 3.520 11.245 o
9 10 -7 38.172 31.665 1.355 36.869 o
-9 -10 6 26.825 24.590 2.112 39.510 o
-9 10 6 57.386 45.160 3.161 15.240 o
-9 10 5 35.736 36.069 1.791 32.920 o
-9 -10 4 96.979 96.969 3.832 6.901 o
-9 10 4 132.581 131.161 4.563 4.222 o
-9 10 3 30.676 28.417 1.648 41.629 o
-9 -10 2 0.736 0.632 0.689 706.139 o
-9 -10 1 9.614 11.152 0.972 152.133 o
-9 -10 0 3.570 2.639 0.716 407.868 o
-9 -10 -1 74.563 81.340 2.574 11.125 o
-9 -10 -2 53.309 47.289 2.025 20.550 o
-9 -10 -3 0.007 -0.009 0.798 634.153 o
-9 -10 -4 10.101 9.272 1.537 100.677 o
-9 -10 -4 14.013 11.575 2.263 53.983 o
9 -10 5 3.019 2.530 1.095 250.406 o
-9 -10 -5 33.595 41.180 3.217 20.695 o
9 -10 6 65.878 79.164 3.145 11.358 o
9 11 -12 20.661 19.176 1.232 72.335 o
-9 11 12 96.724 106.271 4.637 5.973 o
9 11 -11 26.599 25.509 1.354 52.840 o
-9 11 11 38.949 38.187 3.082 20.563 o
9 11 -10 7.327 6.943 0.884 209.318 o
-9 11 10 71.372 77.214 3.997 9.291 o
9 -11 -9 8.995 9.259 0.819 185.810 o
9 11 -8 0.525 0.865 0.666 760.134 o
-9 11 8 109.386 119.436 4.705 5.119 o
9 11 -7 23.593 21.687 1.193 64.490 o
-9 11 7 38.230 35.907 2.967 21.870 o
-9 -11 6 8.774 7.620 1.440 117.322 o
-9 11 6 34.633 37.321 3.065 22.021 o
-9 11 5 74.936 71.753 2.438 11.957 o
-9 -11 4 1.523 2.048 1.295 210.603 o
-9 11 4 76.178 78.174 3.904 8.988 o
-9 11 3 25.956 25.735 1.609 48.718 o
-9 -11 2 14.692 13.605 1.286 94.570 o
-9 11 2 38.196 28.884 2.821 24.126 o
-9 -11 1 109.271 107.796 2.415 6.823 o
-9 -11 0 7.247 5.951 1.066 182.389 o
-9 -11 -1 64.287 60.866 2.301 15.027 o
-9 -11 -2 12.397 12.722 1.323 102.007 o
-9 -11 -3 76.350 81.258 2.663 10.766 o
-9 -11 -4 9.367 12.043 1.726 85.656 o
-9 -12 11 0.458 0.131 1.107 317.368 o
9 12 -10 18.255 18.538 1.185 80.825 o
9 12 -9 3.021 2.814 0.664 463.920 o
9 12 -8 1.770 2.354 0.734 493.593 o
-9 12 8 5.019 5.911 2.090 77.960 o
9 -12 -7 10.583 10.184 1.233 122.504 o
-9 12 7 54.923 60.119 3.667 12.776 o
-9 -12 6 38.235 31.640 2.415 26.990 o
-9 12 6 48.083 49.802 3.347 15.818 o
-9 -12 5 13.133 11.388 1.727 77.620 o
-9 12 5 20.157 15.511 2.430 42.234 o
-9 -12 4 7.051 7.971 1.533 114.543 o
-9 12 4 20.134 23.418 2.743 34.003 o
-9 12 3 9.885 11.629 1.302 116.261 o
-9 -12 2 44.507 43.613 2.051 24.349 o
-9 12 2 55.050 51.546 3.344 14.441 o
-9 -12 1 3.261 3.198 0.795 365.180 o
-9 -12 0 99.734 99.862 2.948 7.383 o
-9 -12 -1 28.581 26.339 1.689 44.082 o
-9 -12 -2 57.377 49.233 2.969 15.542 o
9 13 -8 14.855 8.206 1.487 90.789 o
9 -13 -7 20.484 23.854 2.469 38.272 o
9 -13 -6 7.805 11.233 1.901 79.328 o
10 0 -16 65.807 80.548 3.818 9.974 o
10 0 -14 17.485 20.876 2.220 47.035 o
10 0 -12 0.353 -0.222 0.801 598.764 o
10 0 -10 86.955 88.064 2.537 9.357 o
-10 0 8 56.732 52.712 2.805 15.902 o
-10 0 6 51.102 54.094 2.849 16.794 o
-10 0 4 0.544 -0.983 0.983 397.804 o
-10 0 2 21.220 18.982 1.970 50.285 o
-10 0 0 57.620 64.112 3.057 13.868 o
-10 0 -2 52.088 51.928 2.776 17.108 o
-10 0 -4 69.582 74.978 2.162 13.034 o
10 0 6 0.710 1.687 0.991 358.482 o
10 0 8 23.087 22.198 1.747 51.499 o
10 1 -17 25.329 32.079 2.717 29.671 o
10 1 -16 0.054 -0.314 1.267 250.751 o
10 1 -15 5.892 7.872 1.746 99.001 o
10 1 -14 8.517 10.236 1.843 82.373 o
-10 -1 13 8.806 9.410 0.902 175.467 o
10 1 -12 10.300 10.055 0.929 155.751 o
10 1 -11 63.312 65.505 1.809 15.933 o
10 1 -10 32.151 34.028 1.385 40.892 o
10 1 -9 3.105 3.841 0.732 393.122 o
10 1 -8 0.304 0.328 0.663 838.232 o
10 1 -7 63.611 63.340 1.747 16.260 o
10 1 -6 0.477 0.127 0.609 962.465 o
-10 1 5 46.984 46.773 1.911 23.479 o
-10 1 4 20.719 20.296 1.396 65.932 o
-10 1 3 12.016 9.602 1.121 126.634 o
-10 -1 2 224.158 230.058 3.938 1.897 o
-10 1 1 40.211 34.916 1.727 31.001 o
-10 1 0 7.012 6.580 1.040 186.183 o
-10 -1 -1 78.370 83.936 2.429 10.690 o
-10 1 -2 8.820 9.071 1.110 149.498 o
-10 1 -3 11.617 11.335 1.126 123.647 o
-10 -1 -4 79.437 77.979 1.798 11.780 o
10 -1 5 2.373 2.002 0.993 308.678 o
10 1 5 10.857 14.655 2.090 62.175 o
10 1 6 10.400 10.788 0.977 147.022 o
10 1 7 2.211 2.607 0.952 324.985 o
10 -1 7 2.265 -0.003 1.690 131.685 o
10 1 8 0.172 -0.009 0.570 1186.480 o
10 2 -17 0.586 2.304 1.543 158.781 o
10 2 -16 6.154 7.620 1.776 96.162 o
10 2 -15 0.306 -0.635 1.421 197.352 o
10 2 -14 38.567 39.962 2.872 21.805 o
10 2 -13 3.798 4.064 0.769 345.578 o
10 2 -12 14.198 14.559 1.052 108.550 o
10 2 -11 8.210 8.323 0.926 183.516 o
10 2 -10 0.378 -0.160 0.611 991.176 o
10 2 -9 1.478 1.499 0.695 583.360 o
10 2 -8 32.701 32.110 1.322 42.027 o
10 2 -7 1.059 1.540 0.693 619.962 o
10 2 -6 0.489 0.376 0.609 933.665 o
-10 2 5 7.054 5.652 0.998 198.738 o
-10 2 4 125.170 127.066 2.955 5.217 o
-10 2 3 3.282 3.152 0.880 323.271 o
-10 2 2 103.672 95.511 2.610 7.514 o
-10 2 1 35.646 35.920 1.729 33.627 o
-10 2 0 63.379 64.307 2.171 15.189 o
-10 2 -1 0.126 -0.527 0.789 636.967 o
-10 2 -2 221.864 232.667 3.855 1.912 o
-10 2 -3 4.981 6.001 0.956 233.503 o
-10 2 -4 8.482 5.288 0.973 189.274 o
10 -2 5 41.784 42.974 2.454 23.008 o
10 -2 6 51.275 55.896 3.017 15.916 o
10 -2 7 0.447 0.641 1.073 330.704 o
10 -2 8 51.931 52.460 2.616 17.733 o
10 3 -17 5.502 9.254 1.835 91.085 o
10 3 -16 0.945 1.816 1.530 160.588 o
10 3 -15 49.756 53.115 3.378 15.090 o
10 3 -14 8.178 9.225 1.915 79.767 o
10 3 -13 45.289 51.850 2.079 22.284 o
-10 3 12 0.278 1.062 0.903 454.349 o
-10 3 11 0.529 0.823 0.688 721.008 o
-10 3 10 0.059 0.400 0.676 839.637 o
-10 3 9 121.299 123.004 2.378 5.718 o
-10 3 8 0.495 0.370 0.606 939.297 o
10 3 -7 16.100 17.266 1.056 95.178 o
-10 3 6 27.296 26.641 1.520 48.187 o
-10 3 5 0.521 0.423 0.772 608.352 o
-10 3 4 26.073 28.899 1.579 47.274 o
-10 3 3 125.996 127.843 2.954 5.165 o
-10 3 2 11.403 8.968 1.088 135.113 o
-10 3 1 70.445 67.515 2.199 13.458 o
-10 3 0 4.134 4.420 0.723 349.584 o
-10 3 -1 92.336 89.069 1.987 9.286 o
-10 3 -2 58.955 55.271 2.890 14.925 o
-10 3 -3 157.594 166.413 4.687 3.160 o
-10 3 -4 22.551 28.581 2.176 40.227 o
10 -3 5 46.365 47.882 2.596 19.922 o
10 -3 6 3.509 4.162 1.214 199.303 o
10 -3 7 125.454 133.236 4.181 4.572 o
10 4 -16 46.340 56.018 3.558 14.738 o
10 4 -15 18.632 22.127 2.561 38.365 o
10 4 -14 1.180 3.015 1.562 149.947 o
-10 4 13 2.963 1.535 0.906 342.568 o
-10 4 12 63.368 65.540 2.359 14.598 o
-10 4 11 16.471 14.743 1.350 84.047 o
-10 4 10 115.574 126.586 2.490 5.874 o
-10 4 9 0.002 0.808 0.674 822.043 o
10 4 -8 31.376 32.813 1.668 38.757 o
10 4 -7 3.022 3.342 0.889 323.995 o
-10 -4 6 240.604 236.445 5.693 1.606 o
-10 -4 5 34.030 36.322 2.456 27.458 o
-10 -4 4 16.682 20.447 2.024 53.261 o
-10 -4 3 0.080 1.413 1.225 256.711 o
-10 -4 2 1.545 1.424 1.165 257.589 o
-10 4 1 2.335 1.765 0.672 533.205 o
-10 4 0 129.470 123.865 2.401 5.301 o
-10 4 -1 0.006 0.012 0.794 640.146 o
-10 4 -2 33.999 33.407 1.653 36.541 o
-10 4 -3 15.003 12.865 1.216 98.853 o
-10 4 -4 39.192 39.516 2.461 24.578 o
-10 -4 -4 42.144 42.826 2.796 20.787 o
10 -4 6 101.650 106.976 3.716 6.438 o
10 -4 7 9.219 10.694 1.527 101.995 o
10 5 -16 2.784 5.824 1.792 106.998 o
10 5 -15 11.405 14.395 2.225 56.576 o
10 5 -14 19.596 18.940 2.420 41.578 o
10 5 -13 0.371 0.147 0.863 514.114 o
-10 5 12 1.840 1.905 0.718 518.227 o
-10 -5 11 46.187 49.792 2.104 22.203 o
10 5 -10 3.616 2.236 0.890 322.004 o
-10 -5 9 40.935 40.957 1.862 27.862 o
-10 -5 8 8.030 6.197 1.019 181.384 o
10 5 -7 90.291 91.613 2.560 8.834 o
-10 -5 6 18.999 20.814 1.998 51.059 o
-10 5 6 20.347 14.233 2.012 52.951 o
-10 -5 5 86.930 85.200 2.387 9.675 o
-10 -5 4 1.494 1.149 1.135 272.651 o
-10 5 4 88.098 84.086 3.422 8.407 o
-10 -5 3 1.353 0.624 0.759 552.383 o
-10 5 2 10.657 11.462 1.137 127.540 o
-10 -5 1 49.002 47.786 1.929 22.405 o
-10 -5 0 23.233 21.454 1.436 59.303 o
-10 -5 -1 0.636 0.576 0.749 625.111 o
-10 -5 -2 0.051 -0.685 0.685 852.120 o
-10 5 -3 39.228 37.776 1.781 30.292 o
-10 -5 -3 41.061 40.123 2.755 21.782 o
-10 -5 -4 2.479 2.043 0.830 394.694 o
-10 -5 -5 190.226 185.894 3.527 2.618 o
10 -5 6 3.577 3.822 1.282 184.983 o
-10 -5 -6 14.939 16.613 2.361 47.721 o
-10 -5 -7 16.259 12.354 2.213 52.741 o
10 -6 -16 2.548 0.691 1.272 213.464 o
10 -6 -15 5.284 5.672 1.195 178.773 o
-10 6 15 10.636 11.054 2.056 66.516 o
10 6 -14 7.296 4.323 1.708 103.443 o
-10 6 14 9.110 11.019 2.034 69.992 o
10 6 -13 33.866 38.665 1.939 31.855 o
-10 6 13 116.192 121.826 4.391 5.000 o
10 6 -12 4.924 5.621 1.044 215.123 o
-10 6 12 77.477 76.805 3.638 9.351 o
10 6 -11 0.416 0.293 0.828 548.044 o
-10 6 11 70.311 78.556 3.596 10.032 o
10 6 -10 9.615 10.287 1.172 133.442 o
-10 6 10 16.344 18.695 2.166 50.626 o
10 6 -9 14.000 14.197 1.303 94.928 o
-10 6 9 15.523 11.687 1.905 64.869 o
10 6 -8 50.078 51.766 2.042 20.804 o
-10 6 8 57.488 57.847 2.993 14.629 o
-10 -6 7 25.305 23.461 2.076 41.840 o
-10 6 7 45.165 45.703 2.832 19.338 o
-10 -6 6 7.506 6.982 1.453 123.042 o
-10 6 6 17.932 11.330 1.959 59.557 o
-10 -6 5 43.736 40.184 2.582 22.008 o
-10 6 5 53.175 43.707 2.675 18.267 o
-10 -6 4 9.475 6.457 1.461 114.746 o
-10 6 4 53.047 48.128 2.837 17.077 o
-10 -6 3 10.465 8.904 1.035 147.103 o
-10 6 2 19.935 21.164 1.391 66.762 o
-10 -6 1 7.439 7.885 1.009 180.526 o
-10 -6 0 1.529 0.960 0.788 499.682 o
-10 -6 -1 6.755 5.705 0.952 211.373 o
-10 -6 -2 70.158 68.522 2.316 13.188 o
-10 -6 -3 72.827 72.238 2.390 12.321 o
-10 -6 -4 82.636 84.892 2.575 9.940 o
-10 -6 -5 9.089 13.327 2.283 57.700 o
-10 -6 -6 5.373 5.498 1.408 143.570 o
10 -7 -15 1.596 0.208 0.911 408.596 o
10 -7 -14 8.293 9.293 1.339 125.941 o
-10 7 14 15.671 15.977 2.280 49.550 o
10 7 -13 18.451 22.006 1.561 63.467 o
-10 7 13 18.451 20.669 2.333 43.663 o
10 7 -12 0.364 1.135 0.825 526.725 o
-10 7 12 2.673 0.517 1.609 140.917 o
10 7 -11 2.202 3.683 0.990 294.945 o
-10 7 11 46.553 45.756 3.052 17.880 o
10 7 -10 0.002 0.471 0.666 869.491 o
-10 -7 9 25.564 23.562 1.518 52.397 o
-10 7 9 27.936 23.733 2.350 35.351 o
10 7 -8 1.330 1.682 0.818 462.668 o
-10 7 8 9.056 6.758 1.851 84.561 o
-10 -7 7 30.732 25.521 2.102 36.384 o
-10 7 7 36.074 32.728 2.598 26.079 o
-10 -7 6 1.611 2.744 1.196 235.552 o
-10 7 6 69.605 66.563 3.366 11.223 o
-10 -7 5 43.296 37.728 2.490 23.172 o
-10 7 5 49.690 48.137 2.870 17.711 o
-10 7 4 6.418 6.220 0.995 203.411 o
-10 7 3 68.251 61.279 2.156 14.540 o
-10 7 2 5.362 4.398 0.936 245.573 o
-10 -7 1 7.756 7.481 1.037 174.956 o
-10 -7 0 2.381 1.507 0.822 415.024 o
-10 -7 -1 75.333 76.185 2.452 11.563 o
-10 -7 -2 44.518 41.118 1.872 25.997 o
-10 -7 -3 2.318 2.310 0.888 360.518 o
-10 -7 -4 0.000 0.015 0.818 603.594 o
-10 -7 -5 7.405 7.623 1.060 173.935 o
10 -8 -14 34.136 44.835 3.117 20.742 o
10 8 -13 12.792 9.775 1.253 111.455 o
-10 8 13 17.815 17.538 2.398 43.976 o
10 8 -12 7.532 3.335 0.979 211.019 o
-10 8 12 30.089 28.116 2.726 28.338 o
10 8 -11 0.570 0.595 0.820 536.560 o
-10 8 11 13.685 11.993 2.176 57.051 o
10 8 -10 17.525 18.777 1.425 73.199 o
-10 8 10 33.558 29.927 2.643 27.299 o
10 8 -9 14.665 12.201 1.221 101.049 o
-10 8 9 32.664 26.722 2.537 29.533 o
10 8 -8 33.391 34.499 1.730 35.754 o
-10 8 8 41.405 39.701 2.857 21.094 o
-10 -8 7 24.492 20.303 2.016 45.168 o
-10 8 7 94.045 93.187 4.008 7.029 o
-10 -8 6 0.838 0.186 0.774 589.995 o
-10 -8 5 13.206 12.949 1.776 73.452 o
-10 8 5 54.318 62.548 3.366 13.598 o
-10 8 4 41.267 40.288 1.877 27.758 o
-10 -8 3 6.884 3.939 1.351 147.329 o
-10 8 3 7.719 4.767 1.885 87.461 o
-10 -8 2 69.815 70.890 3.415 10.842 o
-10 8 2 94.215 91.757 3.842 7.226 o
-10 -8 1 8.044 8.546 1.131 154.421 o
-10 -8 0 18.068 13.032 1.255 86.311 o
-10 -8 -1 16.093 15.910 1.340 83.929 o
-10 -8 -2 13.165 12.511 1.249 104.442 o
-10 -8 -3 22.642 22.026 1.536 57.281 o
-10 -8 -4 5.042 2.534 1.269 180.253 o
-10 -8 -4 17.786 18.575 2.550 40.309 o
10 9 -12 4.635 5.081 1.076 214.579 o
10 9 -11 71.991 71.189 2.455 12.410 o
-10 9 11 72.056 79.356 3.843 9.397 o
10 9 -10 0.280 0.274 0.832 552.513 o
-10 9 10 20.654 18.602 2.526 38.854 o
10 9 -9 0.323 0.190 0.810 581.510 o
-10 9 9 9.515 5.772 1.976 76.926 o
10 9 -8 0.176 -0.539 0.741 714.304 o
-10 9 8 30.365 39.117 3.003 23.547 o
-10 -9 7 2.144 1.084 1.142 259.387 o
-10 9 7 2.502 0.949 1.687 129.058 o
-10 -9 6 20.771 17.776 1.995 50.846 o
-10 9 6 22.488 17.735 2.331 41.645 o
-10 -9 5 44.407 40.854 2.683 21.074 o
-10 9 5 49.753 53.369 3.172 15.867 o
-10 -9 4 5.366 5.432 1.343 153.510 o
-10 9 4 49.607 48.772 3.238 16.077 o
-10 9 3 1.723 2.125 0.898 377.717 o
-10 -9 2 0.360 0.404 0.812 568.527 o
-10 -9 1 30.303 31.544 1.729 39.439 o
-10 -9 0 9.227 9.666 1.148 140.298 o
-10 -9 -1 20.451 19.046 1.447 66.082 o
-10 -9 -2 0.066 -0.448 0.808 613.380 o
-10 -9 -3 66.102 64.870 3.211 12.127 o
10 10 -10 5.009 7.244 1.617 115.281 o
10 10 -9 23.959 24.791 1.557 52.920 o
-10 10 9 107.181 120.909 4.793 5.120 o
-10 -10 8 6.213 6.871 1.441 130.932 o
-10 10 8 6.815 7.621 2.226 66.420 o
-10 -10 7 3.315 2.217 1.239 205.641 o
-10 10 7 84.413 81.553 4.104 7.936 o
-10 -10 6 83.571 80.646 3.640 8.646 o
-10 10 6 91.419 93.124 4.155 7.042 o
-10 -10 5 11.380 11.319 1.727 81.650 o
-10 10 5 28.472 22.609 2.718 30.403 o
-10 -10 4 17.157 15.432 1.911 59.360 o
-10 10 4 28.494 24.152 2.776 29.336 o
-10 -10 3 7.878 6.196 1.525 115.594 o
-10 10 3 91.135 106.153 4.580 6.294 o
-10 -10 2 81.404 74.686 3.581 9.177 o
-10 10 2 84.707 83.617 3.888 8.115 o
-10 -10 1 0.604 1.631 0.912 419.608 o
-10 -10 0 83.536 80.462 3.728 8.538 o
-11 0 14 32.801 32.662 2.406 29.403 o
-11 0 12 8.436 8.384 1.575 104.714 o
-11 0 10 14.421 12.628 1.851 68.148 o
-11 0 8 67.234 71.046 3.444 11.074 o
-11 0 6 62.144 61.309 3.316 12.668 o
-11 0 4 20.068 24.393 2.286 41.815 o
-11 0 2 0.934 -0.984 1.355 210.041 o
-11 0 0 58.343 58.218 3.176 13.882 o
-11 0 -2 39.074 36.334 2.537 24.673 o
11 0 4 38.624 43.163 3.077 20.020 o
-11 1 14 19.979 21.469 1.506 62.944 o
11 1 -13 5.525 6.583 0.894 236.144 o
11 1 -12 0.690 0.445 0.680 738.844 o
11 1 -11 4.109 5.164 0.872 281.989 o
-11 1 10 1.001 -0.696 0.802 549.358 o
-11 1 9 7.924 7.950 1.187 149.977 o
-11 1 8 4.422 3.633 1.023 242.172 o
-11 1 7 37.700 41.083 1.968 28.719 o
-11 1 6 14.492 11.111 1.322 97.393 o
-11 1 5 45.706 49.242 2.121 22.391 o
-11 1 4 0.940 -0.142 0.910 441.587 o
-11 1 3 2.842 2.719 0.972 299.143 o
-11 1 2 59.988 60.281 2.318 15.958 o
-11 -1 1 21.051 19.216 1.503 63.114 o
-11 1 0 0.175 -0.844 0.844 554.371 o
-11 1 -1 60.226 61.555 2.253 15.950 o
-11 1 -2 10.737 11.466 1.254 116.799 o
-11 1 -3 10.879 11.457 1.222 118.828 o
11 1 3 16.383 18.764 2.187 49.994 o
11 1 4 20.699 23.896 1.829 51.469 o
-11 2 14 2.547 2.706 1.336 186.988 o
11 2 -13 10.952 12.935 1.375 103.363 o
11 2 -12 5.116 4.865 0.849 271.525 o
11 2 -11 8.331 7.475 0.926 186.746 o
11 2 -10 1.206 2.085 0.827 451.496 o
11 2 -9 10.376 10.637 1.032 141.980 o
11 2 -8 5.766 7.233 0.938 217.463 o
-11 2 7 1.167 0.517 0.891 435.807 o
-11 2 6 160.347 167.070 3.602 3.331 o
-11 2 5 20.225 22.264 1.582 59.684 o
-11 -2 4 42.570 45.601 2.075 24.594 o
-11 2 3 1.185 0.479 0.904 425.754 o
-11 2 2 91.564 88.890 2.739 8.662 o
-11 2 1 17.059 16.870 1.474 74.471 o
-11 2 0 145.768 156.990 3.475 3.837 o
-11 2 -1 3.570 2.910 0.947 290.698 o
-11 2 -2 6.296 5.010 1.030 204.919 o
-11 2 -3 15.776 11.955 1.788 69.006 o
-11 3 14 10.457 8.657 1.640 92.962 o
-11 3 13 7.067 6.763 1.182 161.407 o
11 3 -12 0.040 -0.094 0.878 521.180 o
11 3 -11 27.948 27.377 1.720 43.694 o
11 3 -10 18.884 17.173 1.427 71.890 o
11 3 -9 26.656 27.014 1.677 45.950 o
11 3 -8 16.700 16.178 1.125 91.758 o
-11 3 7 30.178 27.861 1.667 42.100 o
-11 3 6 8.598 8.553 1.181 144.145 o
-11 3 5 29.870 29.062 1.709 41.209 o
-11 3 4 5.932 5.119 1.080 197.906 o
-11 3 3 60.508 59.860 2.266 16.041 o
-11 3 2 5.916 4.116 1.515 129.884 o
-11 3 1 44.325 43.151 2.856 19.779 o
-11 3 0 8.495 6.615 1.540 110.836 o
-11 3 -1 8.821 8.355 1.657 96.879 o
-11 3 -2 0.803 1.369 1.289 224.402 o
-11 3 -3 41.562 46.554 2.825 20.247 o
-11 4 13 1.412 2.445 1.356 193.486 o
11 4 -12 38.852 43.937 2.105 26.397 o
11 4 -11 8.329 8.249 1.210 143.386 o
11 4 -10 43.153 41.138 2.008 25.746 o
11 4 -9 7.282 6.949 1.179 159.543 o
-11 4 8 48.634 52.274 2.135 20.780 o
-11 4 7 11.350 13.380 1.925 69.514 o
-11 4 6 33.896 33.451 2.575 27.050 o
-11 4 5 0.187 -0.144 1.200 277.280 o
-11 4 4 18.638 17.788 2.105 50.323 o
-11 4 3 0.018 -0.870 1.104 330.988 o
-11 4 2 11.492 9.266 1.743 82.850 o
-11 4 1 0.293 0.572 1.230 257.967 o
-11 4 0 52.780 52.522 3.006 15.997 o
-11 4 -1 28.559 29.011 2.429 32.338 o
-11 4 -2 93.144 94.166 3.885 7.175 o
11 5 -12 0.025 0.167 1.343 222.859 o
-11 5 11 6.935 8.018 1.207 154.063 o
11 5 -10 8.227 7.030 1.154 155.588 o
-11 5 9 73.089 74.721 2.522 11.863 o
-11 5 8 2.778 2.181 1.363 181.023 o
-11 5 7 13.507 16.077 1.977 61.825 o
-11 5 6 0.058 -0.375 0.794 636.072 o
-11 5 5 0.793 0.342 0.815 536.461 o
-11 5 4 29.261 28.073 1.697 42.427 o
-11 5 3 36.579 34.556 2.651 25.067 o
-11 5 2 5.644 6.407 1.588 117.524 o
-11 5 1 0.614 1.296 1.366 203.785 o
-11 5 0 0.863 -0.287 1.042 346.530 o
-11 5 -1 64.321 65.669 3.389 11.891 o
-11 -5 -1 71.231 67.682 3.393 10.908 o
-11 -5 -2 27.340 23.797 2.470 33.973 o
11 6 -11 3.336 5.302 1.636 123.477 o
11 6 -10 24.569 29.153 1.746 45.809 o
11 6 -9 3.421 2.563 0.916 311.489 o
-11 -6 8 23.281 19.271 2.137 44.285 o
-11 -6 7 15.975 15.070 1.959 59.660 o
-11 -6 6 13.676 13.183 1.829 69.904 o
-11 -6 5 0.016 -0.145 1.192 283.989 o
-11 -6 4 0.399 1.750 1.255 238.735 o
-11 -6 3 3.162 2.501 1.307 189.040 o
-11 -6 2 0.375 0.148 1.252 251.266 o
-11 6 1 14.234 17.164 1.448 82.105 o
-11 -6 0 18.643 15.982 2.054 52.727 o
-11 -6 -1 37.532 39.980 2.916 21.820 o
11 7 -9 1.951 2.674 1.411 175.353 o
-11 7 9 95.449 84.391 3.847 7.381 o
-11 7 8 10.092 7.309 1.938 76.542 o
-11 -7 7 3.490 4.727 1.425 154.735 o
-11 7 7 4.101 2.485 1.681 120.520 o
-11 -7 6 1.949 2.747 1.356 187.326 o
-11 7 6 1.961 -0.285 1.554 155.425 o
-11 -7 5 32.653 28.004 2.471 29.952 o
-11 7 5 65.183 60.627 3.323 12.274 o
-11 -7 4 0.013 -0.736 1.040 372.990 o
-11 7 4 1.954 0.939 1.420 179.845 o
-1 0 24 164.653 129.500 2.656 3.880 o
1 0 -22 1.175 0.089 0.897 439.912 o
1 0 -20 2.770 1.524 0.525 657.969 o
1 0 -18 750.755 611.819 4.009 0.234 o
1 0 -14 3.801 4.617 0.439 504.572 o
1 0 -12 1625.570 1728.870 6.449 0.044 o
1 0 -10 58.270 62.253 1.172 19.184 o
1 0 -8 4365.810 4625.180 7.934 0.006 o
1 0 -6 12.974 15.819 0.326 153.527 o
1 0 -4 365.914 457.539 2.806 0.703 o
1 0 -2 6889.010 7692.790 7.192 0.002 o
1 0 0 5221.680 7124.620 6.427 0.004 o
1 0 4 136.699 165.172 3.979 3.833 o
-1 0 -6 225.929 257.510 4.865 1.696 o
-1 0 -8 719.330 637.791 11.586 0.226 o
-1 0 -10 22.212 31.466 1.090 60.164 o
-1 0 -12 3749.810 4849.140 10.383 0.007 o
-1 0 -14 145.624 177.994 2.272 3.804 o
-1 0 -16 42.323 47.603 1.257 29.040 o
1 0 18 528.738 529.975 4.233 0.403 o
1 0 20 42.230 35.269 1.918 28.253 o
1 0 22 116.874 103.382 3.173 6.072 o
1 0 24 129.252 137.484 2.659 4.937 o
-1 1 1 3721.050 3609.240 5.714 0.009 o
-2 0 2 7021.040 6947.720 7.204 0.003 o
-2 -1 4 1970.530 1965.740 3.134 0.031 o
-2 1 3 920.987 1013.190 3.550 0.131 o
-2 1 2 264.117 204.427 1.625 1.754 o
-2 1 1 1698.620 1618.990 4.691 0.043 o
-2 -1 -14 450.550 428.825 6.031 0.548 o
2 1 18 115.214 95.430 3.378 6.248 o
-2 2 2 1056.410 1043.860 4.381 0.107 o
2 2 -1 1.482 0.737 0.175 1985.480 o
2 -3 -4 26.660 27.286 0.967 58.186 o
-2 3 2 419.588 400.489 3.101 0.649 o
2 3 -1 631.602 632.044 1.586 0.291 o
2 3 0 260.979 267.149 1.234 1.537 o
2 -4 -1 719.935 741.827 2.712 0.221 o
2 -4 0 6342.670 6531.170 14.478 0.003 o
3 0 -24 60.105 40.086 2.252 18.662 o
3 0 -22 108.605 82.764 2.685 7.565 o
3 0 -20 8.719 6.294 0.883 196.153 o
-3 0 18 111.193 97.612 3.618 6.244 o
3 0 -16 91.505 66.660 1.423 11.246 o
3 0 -14 398.973 267.966 3.032 0.861 o
3 0 -12 4.531 4.081 0.411 488.226 o
3 0 -10 364.433 335.564 2.706 0.867 o
-3 0 8 6717.880 6706.000 5.018 0.003 o
-3 0 6 508.153 607.962 2.384 0.390 o
3 0 -4 2394.890 2342.090 5.067 0.022 o
3 0 -2 2.627 4.366 0.388 651.403 o
3 0 0 2029.090 1979.660 4.402 0.030 o
3 0 2 8475.360 9663.470 7.545 0.002 o
3 0 4 993.487 1148.210 4.257 0.109 o
3 0 6 833.395 942.810 2.883 0.156 o
3 0 8 2014.990 2392.600 5.698 0.026 o
3 0 10 217.962 244.803 2.174 1.986 o
3 0 12 20.808 25.222 0.747 77.598 o
3 0 14 80.524 85.604 1.938 10.926 o
3 0 16 2.431 4.504 0.909 314.733 o
3 0 18 518.482 508.889 6.839 0.411 o
3 0 20 0.884 0.122 1.419 192.208 o
3 0 22 91.853 80.846 3.415 8.243 o
-3 1 8 144.405 128.067 2.582 4.564 o
-3 -1 7 19.830 16.335 0.638 99.008 o
-3 -1 5 1759.030 1736.620 3.124 0.039 o
3 1 -4 64.385 64.066 1.014 17.383 o
-3 1 3 49.485 45.777 0.524 28.005 o
-3 1 2 1010.900 967.918 4.061 0.119 o
3 1 0 639.033 687.509 4.597 0.268 o
-3 -1 -13 71.539 65.809 2.580 12.650 o
-3 -2 7 28.317 29.449 0.592 58.237 o
-3 -2 6 2940.180 2824.830 3.931 0.014 o
-3 2 5 10.408 12.051 0.557 184.387 o
3 -2 -4 183.618 188.947 1.625 2.887 o
3 2 -3 160.413 161.304 1.263 3.752 o
3 2 -2 112.056 113.330 0.801 7.064 o
3 2 -1 1465.280 1454.170 3.091 0.056 o
3 2 0 1270.170 1271.550 3.180 0.074 o
3 -2 1 1501.520 1451.180 7.033 0.054 o
3 -3 -5 2290.170 2203.480 9.511 0.024 o
3 -3 -4 630.682 652.546 3.288 0.284 o
3 3 -3 245.700 252.970 1.697 1.702 o
3 3 -2 454.930 420.240 2.165 0.572 o
3 3 -1 916.569 933.454 1.442 0.139 o
3 3 0 177.312 153.799 1.185 3.421 o
3 3 1 1971.070 2058.110 6.226 0.030 o
3 4 -16 70.250 73.772 2.626 12.153 o
3 -4 -6 297.229 297.443 3.784 1.178 o
-3 4 5 87.082 80.350 1.800 10.563 o
3 4 -4 1375.980 1338.180 3.587 0.065 o
3 -4 -3 144.552 163.926 1.812 4.115 o
3 4 -2 1426.940 1447.700 4.204 0.058 o
3 4 -1 625.032 621.843 1.602 0.298 o
3 4 0 549.647 588.295 2.386 0.363 o
3 4 1 648.851 646.179 2.198 0.276 o
3 -5 -5 73.810 72.249 1.887 13.015 o
-3 5 3 4121.510 4180.470 8.187 0.007 o
3 -5 -2 529.313 501.684 3.337 0.419 o
3 -5 -1 16.652 20.328 0.466 109.489 o
3 5 0 455.177 430.412 2.070 0.564 o
3 5 1 676.630 710.824 3.409 0.245 o
3 -6 -2 619.824 628.470 5.711 0.292 o
3 6 0 1889.390 1803.650 4.669 0.035 o
-4 0 10 1788.920 1789.160 10.799 0.037 o
4 0 -8 198.222 174.090 2.431 2.699 o
4 0 -6 96.618 88.231 1.304 9.360 o
-4 0 4 223.071 195.850 0.957 2.253 o
4 0 -2 1.610 2.325 0.303 1139.580 o
-4 0 0 200.359 186.467 1.322 2.636 o
4 0 2 100.095 83.857 0.938 9.398 o
4 0 4 1222.830 1304.990 4.211 0.076 o
-4 -1 11 124.452 109.317 1.738 6.145 o
-4 -1 10 63.729 55.941 1.033 18.734 o
-4 -1 9 314.277 294.113 2.569 1.132 o
-4 1 8 7.181 8.348 0.445 285.717 o
-4 1 7 456.436 437.756 1.685 0.557 o
4 -1 -6 25.901 26.154 0.535 67.100 o
4 -1 -5 910.359 918.999 1.743 0.142 o
4 -1 -4 789.905 763.661 1.581 0.193 o
4 -1 -3 88.317 89.474 0.590 10.613 o
4 -1 -2 4489.460 4506.340 4.068 0.006 o
4 -1 -1 667.807 629.864 1.737 0.271 o
4 -1 0 134.461 134.975 0.875 5.168 o
4 1 1 755.511 833.185 2.011 0.192 o
4 1 2 28.288 29.130 0.433 59.997 o
4 -1 3 1770.490 1790.640 3.586 0.038 o
4 -1 4 796.824 833.224 2.949 0.179 o
4 1 5 581.514 580.184 2.894 0.340 o
4 1 6 1258.130 1281.070 7.159 0.074 o
4 1 7 11.428 14.383 0.837 139.771 o
4 -2 -10 0.997 4.629 1.370 184.220 o
4 2 -9 301.574 290.403 3.388 1.184 o
-4 2 8 548.042 525.218 2.658 0.391 o
-4 2 7 0.013 0.101 0.201 8780.170 o
4 -2 -6 1256.890 1238.420 2.742 0.077 o
4 -2 -5 84.841 89.222 0.768 11.035 o
4 -2 -4 1528.010 1487.460 2.779 0.053 o
4 2 -3 35.774 37.832 0.467 42.483 o
4 2 -2 1139.000 1160.350 2.176 0.091 o
-4 2 1 22.405 25.722 0.367 78.696 o
4 -2 0 339.467 359.717 1.455 0.918 o
4 -2 1 73.106 68.851 0.640 15.010 o
4 -2 2 1411.750 1415.700 2.882 0.060 o
4 2 3 272.939 272.246 1.332 1.436 o
4 2 4 136.546 150.391 1.148 4.726 o
-4 -2 -5 211.319 231.653 1.446 2.162 o
4 -2 6 293.423 306.252 2.018 1.211 o
4 2 7 91.130 93.655 1.880 9.261 o
-4 2 -12 524.398 498.346 5.722 0.416 o
-4 -2 -13 120.776 110.768 2.864 5.843 o
4 3 -11 142.838 139.178 2.375 4.474 o
4 3 -10 131.984 125.639 2.306 5.181 o
4 -3 -9 400.176 366.616 2.867 0.729 o
4 3 -8 635.427 621.765 3.059 0.290 o
4 3 -7 263.559 263.534 3.367 1.476 o
4 3 -6 374.229 371.515 1.765 0.795 o
4 3 -5 286.085 254.904 1.110 1.410 o
4 3 -4 169.168 162.718 0.974 3.525 o
4 3 -3 3199.550 3226.250 4.285 0.012 o
4 3 -2 297.213 292.816 1.603 1.232 o
4 3 -1 35.390 43.437 0.477 39.880 o
4 3 0 60.714 62.031 0.691 19.251 o
4 3 1 204.299 204.239 1.021 2.450 o
4 3 2 32.057 30.242 0.406 52.694 o
4 3 3 1585.920 1556.600 3.674 0.049 o
4 3 4 836.478 789.930 2.323 0.175 o
-4 -3 -5 47.609 50.428 0.870 26.854 o
4 3 6 150.729 142.099 1.802 4.269 o
4 3 11 301.343 289.193 5.030 1.141 o
4 3 21 74.589 67.590 3.770 9.837 o
4 4 -10 115.730 109.838 2.273 6.429 o
4 4 -9 167.769 158.005 2.711 3.425 o
4 4 -8 216.803 210.693 3.147 2.132 o
4 4 -7 191.116 193.792 1.784 2.702 o
4 4 -6 565.184 557.730 2.963 0.361 o
4 4 -5 4.568 6.046 0.414 428.255 o
4 4 -4 518.086 501.136 2.780 0.433 o
4 4 -3 385.804 361.307 1.712 0.778 o
4 4 -2 263.182 259.295 1.242 1.549 o
4 4 -1 1005.950 1000.870 2.526 0.118 o
4 4 0 2056.660 2094.020 3.622 0.028 o
4 4 1 106.424 104.314 0.969 7.805 o
4 4 2 364.950 393.285 1.863 0.790 o
4 4 3 236.923 239.369 1.546 1.845 o
4 4 4 2022.020 2004.130 4.076 0.030 o
4 4 5 529.734 512.988 3.455 0.413 o
4 4 6 786.961 788.046 4.306 0.188 o
4 4 7 219.330 220.480 3.514 2.024 o
-4 5 15 459.289 484.830 7.218 0.487 o
4 5 -11 351.941 338.806 4.048 0.883 o
4 5 -10 6.338 4.862 0.636 308.346 o
4 5 -9 10.730 12.678 0.682 165.958 o
4 5 -8 258.058 236.509 2.406 1.648 o
4 5 -7 302.764 301.208 2.292 1.174 o
4 5 -6 228.510 220.797 1.682 2.020 o
4 5 -5 2221.020 2117.350 4.179 0.025 o
4 5 -4 208.299 211.868 1.254 2.333 o
4 5 -3 551.043 555.786 1.888 0.376 o
4 5 -2 283.645 267.492 1.413 1.382 o
4 5 -1 407.761 415.873 1.803 0.664 o
4 5 0 43.105 44.787 0.678 32.026 o
4 5 1 227.556 234.024 1.265 1.972 o
4 5 2 583.980 573.463 2.072 0.342 o
4 5 3 3.615 4.134 0.293 623.827 o
4 5 4 27.562 28.321 0.710 59.328 o
4 5 5 1811.550 1825.850 4.665 0.037 o
4 5 6 36.256 31.798 0.761 43.684 o
4 6 -11 47.947 44.288 1.603 25.183 o
4 6 -10 122.165 126.477 1.836 5.772 o
4 6 -9 18.047 15.516 0.704 106.334 o
4 6 -8 664.623 617.840 3.934 0.273 o
4 6 -7 102.926 102.741 1.402 8.007 o
4 6 -6 1152.920 1130.620 4.532 0.091 o
4 6 -5 219.772 226.964 1.777 2.079 o
4 6 -4 416.886 414.000 1.997 0.647 o
4 6 -3 155.029 156.559 1.357 3.966 o
4 6 -2 65.527 69.751 0.791 16.601 o
4 6 -1 442.993 415.670 2.055 0.597 o
4 6 0 24.282 22.486 0.689 73.131 o
4 6 1 220.124 195.443 1.879 2.260 o
4 6 2 175.822 177.039 2.163 3.110 o
4 6 3 570.872 540.373 2.416 0.365 o
4 6 4 9.531 8.629 0.411 237.436 o
4 6 5 19.552 21.267 0.565 92.327 o
4 6 6 8.262 11.162 0.453 232.533 o
4 6 7 28.835 27.133 1.439 47.409 o
4 7 -10 5.668 4.350 0.514 379.480 o
4 7 -9 100.137 107.425 1.735 7.881 o
4 7 -8 32.721 36.288 1.065 42.553 o
4 7 -7 567.589 552.680 3.915 0.359 o
4 7 -6 13.435 12.876 0.691 141.714 o
4 7 -5 1.165 1.617 0.390 1200.150 o
4 7 -4 7.620 6.292 0.474 295.224 o
-4 7 3 1350.700 1392.640 4.304 0.064 o
-4 7 2 278.879 301.698 2.276 1.296 o
-4 7 1 185.272 202.182 1.898 2.722 o
-4 7 0 4.714 7.211 0.455 380.467 o
-4 7 -1 100.055 98.353 1.188 8.557 o
4 7 2 35.275 38.062 1.086 38.937 o
4 7 3 4.751 5.628 0.570 369.592 o
4 7 4 18.948 18.138 0.790 93.921 o
4 7 5 30.447 39.010 0.886 45.240 o
4 7 6 390.457 384.715 2.689 0.731 o
4 8 -11 3.589 3.205 0.657 429.296 o
4 8 -10 125.931 125.792 1.961 5.562 o
4 8 -9 40.498 33.995 1.077 36.190 o
4 8 -8 110.803 94.040 1.721 7.570 o
4 8 -7 605.543 578.794 4.247 0.321 o
4 8 -6 170.495 175.415 2.386 3.214 o
4 8 -5 177.924 185.291 2.448 2.957 o
4 8 -4 329.322 349.897 4.635 0.927 o
4 8 -3 2.198 1.972 0.641 565.995 o
-4 8 2 515.341 497.604 3.645 0.435 o
-4 8 1 180.848 179.115 2.225 2.983 o
4 8 0 130.957 151.826 3.103 4.469 o
4 8 1 68.878 79.945 1.351 13.997 o
4 8 2 764.192 838.629 5.198 0.187 o
4 8 3 346.765 358.079 3.389 0.879 o
4 8 4 328.236 331.856 3.207 0.988 o
4 8 5 10.566 9.559 0.663 186.047 o
4 8 6 84.692 80.757 1.594 11.054 o
4 9 -11 599.730 559.624 5.956 0.327 o
4 9 -10 15.200 12.587 0.757 126.588 o
4 9 -9 53.615 52.936 1.381 21.883 o
4 9 -8 139.268 137.685 2.175 4.678 o
4 9 -7 89.021 93.768 1.824 9.525 o
4 9 -6 15.467 19.824 1.265 83.552 o
4 9 -5 469.169 463.944 5.541 0.501 o
4 9 -4 195.792 203.770 3.672 2.392 o
4 9 -3 74.481 80.523 2.348 11.545 o
4 9 -2 4.069 4.721 0.773 325.574 o
4 9 -1 353.322 369.232 3.340 0.843 o
4 9 0 94.452 101.796 2.655 7.946 o
4 9 1 957.328 1004.030 8.244 0.123 o
4 9 2 64.030 63.017 2.148 15.242 o
4 9 3 335.682 352.126 3.542 0.921 o
4 9 4 33.261 35.673 1.210 40.891 o
4 9 5 590.380 605.904 4.545 0.321 o
4 9 6 59.851 62.098 1.494 17.999 o
4 10 -11 21.468 17.168 1.242 72.456 o
4 10 -10 406.032 378.910 3.644 0.695 o
4 10 -9 168.802 162.484 2.440 3.388 o
4 10 -8 201.172 195.026 3.735 2.372 o
4 10 -7 42.444 38.542 1.750 28.500 o
4 10 -6 566.835 537.399 6.128 0.359 o
4 10 -5 48.030 46.944 1.902 23.074 o
4 10 -4 53.554 49.743 2.005 20.156 o
4 10 -3 62.298 66.450 2.270 14.944 o
4 10 -2 337.649 343.111 4.969 0.905 o
4 10 -1 299.059 318.733 4.805 1.094 o
4 10 0 1125.170 1133.760 9.036 0.092 o
4 10 1 56.890 60.275 2.178 17.111 o
4 10 2 7.589 11.461 1.149 145.034 o
4 10 3 9.980 10.549 1.075 140.481 o
4 10 4 650.165 715.294 7.288 0.250 o
4 10 5 1.261 0.614 0.525 957.485 o
4 10 6 436.140 433.437 4.013 0.583 o
-4 10 -18 84.386 81.506 3.556 8.653 o
4 11 -11 140.197 138.443 3.243 4.341 o
4 11 -10 0.017 0.200 0.514 1471.900 o
4 11 -9 571.959 531.517 6.297 0.357 o
4 11 -8 74.334 76.608 2.468 11.646 o
4 11 -7 126.094 119.470 3.033 5.309 o
4 11 -6 19.102 14.504 1.205 83.341 o
4 11 -5 2.700 5.001 0.899 306.240 o
4 11 -4 0.139 1.283 0.691 735.846 o
4 11 -3 234.276 223.459 4.160 1.818 o
4 11 -2 12.761 11.101 1.105 119.975 o
4 11 -1 172.011 160.425 3.571 3.161 o
4 11 0 2.808 3.764 0.841 346.693 o
4 11 1 349.286 373.179 5.433 0.817 o
4 11 2 0.654 1.270 0.680 694.226 o
4 11 3 608.443 621.091 7.028 0.298 o
4 11 4 6.216 5.364 0.922 228.092 o
4 11 5 1.418 3.747 1.007 304.024 o
4 11 6 126.715 139.237 2.454 5.070 o
4 12 -11 12.128 11.488 0.841 144.815 o
4 12 -10 58.617 56.496 1.600 18.905 o
4 12 -9 30.749 30.974 1.704 39.638 o
4 12 -8 291.461 257.775 4.523 1.284 o
4 12 -7 6.894 8.186 1.025 181.841 o
4 12 -6 8.752 12.364 1.201 129.525 o
4 12 -5 11.933 10.555 1.141 122.727 o
4 12 -4 86.921 76.305 2.568 9.949 o
4 12 0 1.942 2.314 0.833 408.717 o
4 12 1 10.393 7.478 1.054 150.625 o
4 12 2 301.066 304.194 5.113 1.107 o
4 12 3 2.663 2.432 0.838 375.548 o
4 12 4 4.897 8.130 1.146 180.242 o
4 12 5 5.792 6.119 1.021 206.199 o
4 12 6 82.271 92.066 2.107 10.119 o
4 13 -11 10.601 10.607 0.849 159.695 o
4 13 -10 0.061 0.476 0.704 772.428 o
4 13 -9 122.204 119.158 3.232 5.400 o
4 13 -8 16.119 14.427 1.296 88.121 o
4 13 -7 17.216 14.105 1.276 86.267 o
4 13 -6 60.811 54.852 2.253 16.585 o
4 13 -5 104.466 96.334 2.980 7.153 o
4 13 1 132.337 128.535 3.497 4.694 o
4 13 2 2.620 1.478 0.895 360.095 o
4 13 3 22.524 26.008 1.712 50.610 o
4 13 4 91.018 89.852 2.977 8.421 o
4 13 5 27.787 28.656 1.832 41.452 o
4 13 6 67.923 64.890 2.592 13.282 o
4 14 -11 92.984 79.884 2.879 8.793 o
4 15 -11 30.449 32.309 2.025 35.214 o
4 16 -11 34.627 32.521 2.100 31.623 o
4 17 -11 11.255 9.274 1.398 107.385 o
4 18 6 89.256 86.367 3.723 7.877 o
-5 0 24 26.743 21.152 2.911 29.117 o
-5 0 22 64.217 67.888 3.825 10.774 o
-5 0 20 5.235 2.132 1.783 106.107 o
-5 0 18 152.884 119.376 4.521 3.840 o
-5 0 16 65.263 47.671 2.518 15.585 o
-5 0 14 401.485 312.536 5.083 0.766 o
-5 0 12 430.896 423.781 6.016 0.583 o
5 0 -10 144.939 141.252 1.888 4.467 o
5 0 -8 10.622 11.332 0.439 196.753 o
-5 0 6 260.107 300.234 1.802 1.421 o
-5 0 4 1618.040 1618.460 3.764 0.046 o
-5 0 2 1417.510 1365.860 3.514 0.061 o
-5 0 0 418.384 429.187 2.238 0.628 o
-5 0 -2 3158.490 3058.070 6.012 0.013 o
5 0 4 30.182 43.632 0.802 43.561 o
5 0 6 2.128 2.530 0.330 932.461 o
5 0 8 727.578 709.792 4.313 0.223 o
-5 0 -10 1.723 2.350 0.630 601.065 o
5 0 12 626.698 644.738 4.038 0.287 o
5 0 14 186.775 208.859 3.179 2.534 o
5 0 16 24.085 26.756 2.104 40.991 o
5 0 18 135.599 134.508 4.190 4.227 o
-5 -1 13 446.273 428.551 4.353 0.568 o
-5 -1 12 411.034 388.108 4.070 0.671 o
5 1 -11 44.234 38.673 0.686 33.416 o
5 1 -10 0.381 1.688 0.325 1848.420 o
5 1 -9 133.864 124.909 1.252 5.371 o
5 1 -8 81.048 79.668 0.911 12.256 o
5 1 -7 244.553 240.245 1.415 1.774 o
5 1 -6 339.735 343.073 1.419 0.946 o
5 1 -5 87.562 94.289 0.753 10.339 o
-5 1 4 1.309 3.525 0.216 1192.300 o
5 1 -3 124.322 108.274 0.710 6.430 o
5 1 -2 101.740 98.377 0.723 8.556 o
5 1 -1 787.059 821.952 2.179 0.184 o
5 1 0 1.020 0.857 0.215 2238.450 o
5 1 1 368.302 392.894 1.542 0.783 o
5 1 2 15.434 16.105 0.365 131.955 o
5 1 3 732.197 727.378 2.031 0.219 o
5 1 4 322.546 323.699 1.718 1.044 o
5 -1 5 926.083 926.069 2.723 0.138 o
5 1 6 10.501 12.319 0.376 196.738 o
5 -1 7 242.135 253.098 1.925 1.726 o
5 1 8 57.769 54.384 0.970 21.148 o
5 1 9 10.996 13.921 0.588 165.490 o
-5 1 -10 78.077 73.452 1.694 12.478 o
-5 1 -11 297.235 298.142 6.084 1.103 o
-5 -1 -12 6.013 5.878 1.021 205.124 o
-5 1 -13 285.434 275.775 3.752 1.294 o
5 1 14 280.072 264.104 5.361 1.294 o
-5 -2 13 32.632 37.059 1.412 38.757 o
-5 2 12 265.422 239.504 4.642 1.488 o
5 -2 -11 13.088 13.048 0.510 155.678 o
5 -2 -10 386.960 366.097 1.953 0.768 o
5 -2 -9 152.202 138.491 1.157 4.368 o
5 -2 -8 42.958 39.390 0.647 34.278 o
5 -2 -7 1.623 1.685 0.252 1364.490 o
5 -2 -6 1291.540 1248.560 2.870 0.073 o
5 -2 -5 187.580 191.588 1.034 2.823 o
5 -2 -4 369.010 354.422 1.412 0.835 o
5 -2 -3 193.996 196.199 1.144 2.668 o
5 -2 -2 575.705 560.065 1.792 0.354 o
5 -2 -1 17.627 15.912 0.418 117.354 o
5 -2 0 1104.860 1112.580 2.711 0.097 o
5 2 1 4.146 2.570 0.294 650.192 o
5 2 2 2.720 2.326 0.203 973.174 o
5 2 3 1968.940 1950.150 3.488 0.031 o
5 2 4 210.191 220.327 1.425 2.247 o
5 2 5 76.618 76.169 0.810 13.412 o
5 2 6 638.486 657.329 2.339 0.279 o
5 2 7 1.757 2.879 0.397 874.380 o
5 2 8 22.049 19.975 0.698 82.808 o
5 2 9 87.195 95.593 1.293 10.020 o
-5 2 -10 667.604 645.915 4.896 0.263 o
-5 2 -11 5.679 7.850 0.873 228.625 o
-5 2 -12 13.159 12.606 0.715 143.062 o
-5 -2 -13 2.094 1.634 0.573 667.870 o
5 2 14 236.422 213.186 4.849 1.795 o
-5 -3 12 2.669 3.416 0.861 346.569 o
5 -3 -11 524.750 511.298 3.136 0.419 o
5 -3 -10 97.792 96.358 1.171 8.882 o
5 -3 -9 207.332 195.473 1.449 2.454 o
5 -3 -8 8.642 7.201 0.453 263.619 o
5 -3 -7 33.909 31.524 0.699 47.157 o
5 -3 -6 26.629 22.066 0.399 71.774 o
5 -3 -5 3336.420 3276.020 4.017 0.011 o
5 -3 -4 113.453 119.059 0.855 6.759 o
5 3 -3 596.124 599.473 1.881 0.324 o
5 3 -2 173.088 161.855 1.213 3.423 o
5 -3 -1 156.919 161.402 1.216 3.853 o
5 -3 0 485.339 496.653 2.318 0.474 o
5 -3 1 119.434 115.477 1.009 6.457 o
5 3 2 86.934 83.598 0.732 11.154 o
5 3 3 35.823 35.455 0.538 43.442 o
5 3 4 47.247 52.598 0.726 26.874 o
5 3 5 259.684 260.146 1.439 1.569 o
5 3 6 402.822 404.911 1.817 0.686 o
5 3 7 6.033 7.738 0.420 332.094 o
5 3 8 218.307 225.092 1.818 2.105 o
5 3 9 274.241 273.019 2.062 1.413 o
-5 3 -10 1.662 2.217 0.523 753.617 o
5 3 11 33.405 33.453 0.978 44.189 o
-5 -3 -12 0.437 0.362 0.553 1115.330 o
-5 3 -13 70.942 68.467 1.635 14.306 o
-5 -3 -14 110.180 103.400 3.095 6.492 o
-5 4 12 201.809 200.028 4.343 2.267 o
5 -4 -11 14.002 13.122 0.622 141.087 o
5 -4 -10 5.565 7.781 0.507 324.720 o
-5 -4 9 233.920 219.854 2.096 1.953 o
5 4 -8 1647.470 1648.850 5.575 0.044 o
5 4 -7 221.501 224.797 2.152 2.056 o
5 4 -6 244.867 242.959 1.252 1.762 o
5 4 -5 100.598 103.543 0.898 8.370 o
5 4 -4 203.718 197.952 1.140 2.501 o
5 4 -3 32.487 33.305 0.541 48.989 o
5 4 -2 1197.810 1199.050 3.013 0.083 o
5 4 -1 14.798 15.405 0.547 131.476 o
5 4 0 28.705 30.565 0.715 55.321 o
5 4 1 622.654 628.848 2.775 0.296 o
5 4 2 654.368 679.566 2.686 0.264 o
5 4 3 115.485 110.403 1.280 6.809 o
5 4 4 1295.720 1253.060 4.049 0.073 o
5 -4 5 88.344 93.083 1.155 10.118 o
5 -4 6 466.165 479.798 2.402 0.510 o
5 4 7 32.318 30.345 0.897 48.217 o
5 4 8 129.579 129.650 1.813 5.338 o
5 4 9 391.838 387.608 3.907 0.715 o
5 4 10 1.731 2.149 0.735 500.748 o
5 4 11 208.765 206.896 2.233 2.314 o
-5 -4 -12 157.650 154.123 2.287 3.799 o
5 4 13 0.452 0.553 0.455 1477.360 o
-5 -4 -14 14.243 14.832 1.488 83.169 o
-5 5 15 36.489 34.276 2.216 28.978 o
5 5 -11 106.676 106.574 1.830 7.354 o
5 5 -10 11.075 14.723 0.775 146.167 o
5 5 -9 251.240 232.810 2.666 1.710 o
5 5 -8 26.506 28.036 0.864 59.405 o
5 5 -7 214.784 216.367 2.186 2.181 o
5 5 -6 21.172 24.606 0.674 79.024 o
5 5 -5 5.421 7.759 0.428 350.829 o
5 5 -4 188.375 189.254 1.542 2.804 o
5 5 -3 1020.530 1009.260 2.751 0.115 o
5 5 -2 80.982 83.662 0.832 11.994 o
5 5 -1 39.364 42.157 0.765 35.569 o
5 5 0 1079.180 1094.490 4.169 0.101 o
5 5 1 407.136 411.513 3.552 0.660 o
5 5 2 173.209 184.329 2.378 3.066 o
5 5 3 810.110 829.121 5.061 0.175 o
5 5 4 5.461 5.266 0.472 384.097 o
5 5 5 32.514 35.460 0.757 45.981 o
5 5 6 482.105 491.335 2.725 0.480 o
5 5 7 1169.840 1214.920 6.361 0.085 o
5 5 8 30.954 29.180 1.148 47.792 o
5 5 9 159.494 152.639 2.514 3.731 o
-5 -5 -10 9.464 8.482 0.785 189.624 o
5 5 11 35.639 38.205 1.179 37.775 o
5 5 12 1.745 1.552 0.529 781.247 o
-5 -5 -13 201.667 193.680 3.170 2.430 o
-5 -5 -14 58.574 57.672 2.551 15.839 o
-5 5 -19 44.386 42.124 2.571 21.547 o
5 6 -11 1.003 1.585 0.495 979.061 o
5 6 -10 514.419 516.845 4.080 0.424 o
5 6 -9 339.425 344.159 3.337 0.925 o
5 6 -8 281.451 270.798 2.509 1.365 o
5 6 -7 417.285 437.337 3.185 0.618 o
5 6 -6 468.988 470.423 2.776 0.511 o
5 6 -5 40.339 38.625 0.852 35.782 o
5 6 -4 285.671 284.001 1.957 1.313 o
5 6 -3 119.758 127.117 1.141 6.064 o
5 6 -2 401.361 405.724 2.033 0.687 o
5 6 -1 18.846 14.894 0.457 112.413 o
5 6 0 447.884 467.543 2.222 0.546 o
5 6 1 285.168 302.522 2.459 1.256 o
5 6 2 1.931 3.099 0.570 613.825 o
5 6 3 21.294 23.607 0.967 73.159 o
5 6 4 287.877 290.664 3.065 1.260 o
5 6 5 4.494 5.802 0.483 411.028 o
5 6 6 357.055 349.326 2.707 0.868 o
5 6 7 0.598 0.188 0.557 1081.620 o
5 6 8 291.967 304.780 3.361 1.196 o
5 6 9 51.083 45.061 1.426 24.395 o
5 6 10 53.165 48.392 2.153 19.880 o
5 6 11 41.654 42.056 1.248 31.233 o
5 6 12 139.536 135.701 1.982 4.750 o
5 6 13 15.146 10.745 1.039 113.839 o
5 6 14 169.743 169.458 3.191 3.179 o
-5 -6 -15 55.920 45.676 2.394 18.482 o
-5 6 -16 122.617 115.078 3.836 5.174 o
-5 6 -17 24.276 24.709 2.077 42.177 o
-5 6 -19 40.832 40.752 2.646 22.469 o
5 7 -11 353.905 344.201 3.438 0.877 o
5 7 -10 346.779 337.016 3.414 0.912 o
5 7 -9 1.119 1.556 0.491 964.688 o
5 7 -8 4.714 4.316 0.579 393.386 o
5 7 -7 375.078 388.924 3.682 0.755 o
5 7 -6 111.150 107.560 1.407 7.169 o
5 7 -5 362.883 348.159 2.491 0.855 o
5 7 -4 9.656 10.900 0.640 191.492 o
5 7 -3 182.168 189.205 1.430 2.924 o
5 7 -2 20.866 24.189 0.615 81.770 o
5 7 -1 1029.610 1032.990 3.305 0.112 o
5 7 0 163.251 160.993 1.473 3.660 o
5 7 1 36.908 36.141 0.836 40.147 o
5 7 2 167.442 175.778 1.973 3.325 o
5 7 3 71.710 82.392 1.391 13.183 o
5 7 4 18.660 19.643 0.752 93.473 o
5 7 5 1009.890 1019.950 4.782 0.115 o
5 7 6 18.623 18.048 0.726 97.568 o
5 7 7 15.424 14.265 1.163 97.699 o
-5 7 -8 14.602 16.549 0.941 108.683 o
-5 7 -9 358.024 342.579 3.820 0.862 o
-5 7 -10 31.395 24.549 1.199 49.504 o
5 7 11 405.422 401.396 3.609 0.673 o
5 7 12 18.573 15.669 0.902 95.793 o
5 7 13 9.438 10.092 0.820 176.485 o
5 7 14 18.454 19.734 1.052 83.535 o
5 7 15 163.850 170.459 3.316 3.272 o
-5 7 -17 23.726 21.544 1.990 45.833 o
-5 7 -18 0.417 0.369 1.112 312.901 o
5 8 -11 79.549 77.125 1.728 11.914 o
5 8 -10 79.835 78.173 1.753 11.761 o
5 8 -9 40.598 37.323 1.257 33.551 o
5 8 -8 9.753 7.001 0.569 226.944 o
5 8 -7 70.850 75.395 1.433 13.945 o
5 8 -6 84.963 85.247 1.479 10.818 o
5 8 -5 44.185 43.584 1.091 29.970 o
5 8 -4 506.257 525.179 3.169 0.431 o
5 8 -3 273.539 282.790 2.341 1.381 o
5 8 -2 166.083 162.228 1.662 3.552 o
-5 8 1 47.125 47.433 0.951 27.674 o
5 8 0 274.309 295.764 2.068 1.343 o
5 8 1 15.028 15.110 0.604 128.200 o
5 8 2 287.501 284.029 2.268 1.297 o
5 8 3 23.806 23.144 0.730 72.749 o
5 8 4 222.337 228.279 2.355 2.019 o
5 8 5 71.126 75.090 1.720 13.501 o
5 8 6 28.751 26.585 0.896 56.294 o
-5 8 -7 38.842 36.690 1.889 29.940 o
-5 8 -8 154.328 166.042 2.692 3.659 o
5 8 9 27.769 30.070 1.800 41.321 o
5 8 10 165.926 161.320 4.003 3.194 o
-5 8 -11 69.365 67.959 1.957 14.088 o
5 8 13 6.736 8.880 1.029 179.365 o
5 8 14 37.486 33.152 1.594 34.599 o
5 8 15 16.365 14.399 1.222 91.107 o
-5 8 -16 27.406 29.561 2.304 34.492 o
5 8 18 41.541 33.803 2.825 22.164 o
5 9 -11 4.974 5.828 0.758 292.841 o
5 9 -10 132.828 109.743 2.945 5.264 o
5 9 -9 333.624 324.273 4.915 0.950 o
5 9 -8 1.384 1.883 0.750 516.713 o
5 9 -7 356.130 332.268 3.569 0.887 o
5 9 -6 33.325 32.044 1.207 42.706 o
5 9 -5 11.435 9.905 0.649 176.005 o
5 9 -4 134.265 137.569 1.720 4.981 o
5 9 -3 306.625 309.022 2.889 1.127 o
5 9 -2 51.528 54.484 1.054 23.430 o
5 9 -1 231.533 242.255 2.132 1.864 o
5 9 0 124.031 137.740 1.631 5.454 o
5 9 1 246.956 257.930 2.517 1.648 o
-5 9 -2 88.635 87.781 1.515 10.161 o
5 9 3 225.806 219.876 4.130 1.916 o
5 9 4 168.566 156.769 3.494 3.285 o
-5 9 -5 22.920 21.441 1.060 69.493 o
-5 9 -6 36.601 37.304 1.333 36.035 o
-5 9 -7 392.450 411.126 6.018 0.664 o
-5 9 -8 12.740 10.806 1.342 103.007 o
-5 9 -9 51.103 52.446 2.433 18.706 o
-5 9 -10 63.600 66.669 2.762 13.450 o
-5 9 -12 202.373 197.458 4.788 2.225 o
-5 -9 -15 29.887 31.669 2.288 32.550 o
5 9 16 5.305 4.475 1.009 226.401 o
5 10 -11 0.593 0.164 0.498 1302.940 o
5 10 -10 108.090 101.417 2.043 7.330 o
5 10 -9 111.028 99.847 2.061 7.165 o
5 10 -8 131.286 126.846 2.313 5.183 o
5 10 -7 211.387 210.135 4.225 2.108 o
5 10 -6 41.730 39.681 1.923 27.343 o
5 10 -5 3.260 3.923 0.874 316.568 o
5 10 -4 116.629 117.508 3.208 5.709 o
5 10 -3 2.539 1.595 0.851 387.118 o
5 10 -2 467.623 457.755 6.290 0.501 o
5 10 -1 6.509 6.678 0.691 267.358 o
5 10 0 302.147 307.012 3.409 1.142 o
5 10 1 28.936 24.016 1.611 46.236 o
5 10 2 608.888 640.945 7.467 0.290 o
5 10 3 85.428 80.663 1.533 11.017 o
-5 10 -4 11.684 14.237 0.760 144.546 o
5 10 5 0.961 0.685 0.452 1241.820 o
5 10 6 98.161 94.283 1.691 8.664 o
-5 10 -7 97.412 100.711 3.205 7.303 o
-5 10 -8 28.238 33.303 2.031 36.346 o
-5 10 -9 287.866 299.083 5.560 1.161 o
-5 -10 -16 68.551 61.257 3.023 12.475 o
5 11 -11 231.488 230.086 3.116 1.878 o
5 11 -10 3.329 5.134 0.691 380.510 o
5 11 -9 170.232 150.917 2.597 3.468 o
5 11 -8 1.837 2.577 0.620 592.797 o
5 11 -7 22.838 25.033 1.153 63.660 o
5 11 -6 10.116 9.615 0.839 169.809 o
5 11 -5 369.346 378.642 4.143 0.777 o
5 11 -4 205.270 188.419 2.964 2.435 o
5 11 -3 11.080 10.350 0.715 170.580 o
5 11 -2 2.812 2.700 0.534 587.915 o
5 11 -1 162.882 164.548 2.801 3.448 o
5 11 0 188.938 197.583 3.078 2.597 o
5 11 1 351.957 359.676 3.239 0.862 o
5 11 2 32.130 28.189 1.003 48.720 o
5 11 3 68.299 70.383 1.504 14.872 o
5 11 4 74.065 71.257 1.532 13.589 o
-5 11 -5 68.623 75.874 1.574 14.130 o
5 11 6 30.863 32.378 1.106 46.458 o
-5 11 -7 10.733 11.099 1.392 106.334 o
-5 11 -10 61.290 67.502 2.952 13.280 o
5 12 -11 1.901 0.841 0.557 764.026 o
5 12 -10 109.065 101.662 2.203 7.163 o
5 12 -9 14.806 15.000 0.975 109.390 o
5 12 -8 55.793 53.825 1.661 20.031 o
5 12 -7 3.287 4.222 0.694 398.525 o
5 12 -6 191.289 189.576 3.054 2.626 o
5 12 -5 0.285 0.072 0.558 1186.220 o
5 12 -4 13.250 10.133 0.924 134.663 o
5 12 -3 20.761 20.182 1.163 73.080 o
5 12 -2 239.392 255.419 3.620 1.672 o
5 12 -1 19.590 17.583 1.106 81.386 o
5 12 0 248.187 249.946 3.598 1.625 o
5 12 1 53.411 53.576 1.765 20.502 o
-5 12 -2 6.970 6.892 0.663 262.201 o
5 12 3 27.675 29.434 1.083 53.022 o
5 12 4 68.062 69.103 1.582 14.927 o
5 12 5 1.138 3.348 0.614 627.461 o
-5 12 -6 35.889 34.348 1.179 39.299 o
-5 12 -7 17.152 18.144 1.671 65.506 o
-5 12 -8 102.458 104.810 3.560 6.572 o
-5 12 -9 159.891 164.647 4.500 3.175 o
-5 12 -10 328.638 350.997 6.607 0.883 o
-5 12 -12 4.487 3.059 1.272 182.360 o
-5 12 -13 9.259 7.605 1.537 106.512 o
5 13 -11 9.694 11.258 1.342 114.412 o
5 13 -10 15.261 15.999 1.483 79.340 o
5 13 -9 19.201 16.029 1.481 70.471 o
5 13 -8 1.540 4.629 1.076 264.179 o
5 13 -7 61.811 63.072 2.669 14.318 o
5 13 -6 153.439 138.684 3.874 3.771 o
5 13 -5 2.358 2.733 0.682 490.498 o
5 13 -4 90.399 89.968 2.268 9.186 o
5 13 -3 17.017 19.118 1.211 82.448 o
5 13 -2 52.725 58.622 1.898 19.430 o
5 13 -1 88.506 84.313 2.242 9.709 o
5 13 0 0.095 0.091 0.619 1019.300 o
5 13 1 113.885 131.735 2.753 5.714 o
5 13 2 32.962 35.891 2.227 30.310 o
5 13 3 162.682 160.249 4.265 3.215 o
5 13 4 15.634 15.988 1.622 72.390 o
-5 13 -5 127.990 130.587 2.725 5.108 o
-5 13 -6 3.095 3.175 0.820 357.818 o
-5 13 -7 289.546 300.593 5.994 1.134 o
-5 13 -8 23.886 22.532 2.006 44.875 o
-5 13 -9 237.736 248.631 5.677 1.584 o
-5 13 -11 115.503 114.747 4.086 5.338 o
-5 13 -13 10.803 13.008 1.838 75.044 o
5 14 -11 33.035 29.807 1.955 35.131 o
5 14 -10 31.381 30.117 1.992 35.735 o
5 14 -9 1.363 1.085 0.913 399.118 o
5 14 -8 174.340 166.106 4.286 2.933 o
5 14 -7 29.025 29.424 2.046 36.983 o
5 14 -6 1.261 2.317 1.032 312.651 o
5 14 -5 6.719 5.577 1.242 159.347 o
5 14 -4 22.115 24.155 1.991 46.122 o
5 14 -3 103.958 106.989 3.696 6.326 o
5 14 -2 18.970 20.178 1.852 55.424 o
5 14 -1 5.385 7.664 1.396 138.909 o
5 14 0 2.103 2.188 1.116 260.399 o
5 14 1 11.025 10.508 1.498 98.407 o
5 14 2 322.151 330.604 6.308 0.943 o
5 14 3 15.662 16.125 1.700 68.993 o
5 14 4 7.016 5.499 1.257 155.127 o
5 14 5 0.604 0.882 0.960 396.924 o
5 14 6 122.714 141.013 4.128 4.556 o
-5 14 -9 1.701 0.124 1.211 247.554 o
-5 14 -10 2.270 2.700 1.273 205.371 o
-5 14 -12 44.508 42.562 3.008 18.977 o
5 15 -11 40.707 37.065 2.216 26.291 o
5 15 -10 4.874 5.031 1.204 183.692 o
5 15 -9 207.243 193.867 4.694 2.199 o
5 15 -8 17.961 20.599 1.788 58.423 o
5 15 -7 147.650 145.764 4.198 3.737 o
5 15 -6 66.874 67.032 2.970 12.419 o
5 15 -5 207.182 204.340 5.123 2.093 o
5 15 -4 14.744 13.561 1.638 76.133 o
5 15 -3 87.587 84.675 3.405 8.445 o
5 15 -2 112.322 136.125 4.279 4.938 o
5 15 -1 56.685 59.871 2.974 14.652 o
5 15 0 14.762 11.547 1.652 77.642 o
5 15 1 55.292 56.533 2.899 15.478 o
5 15 2 7.120 5.744 1.400 134.185 o
5 15 3 31.534 36.797 2.342 29.649 o
5 15 4 55.264 54.137 2.820 16.006 o
5 15 5 32.963 30.260 2.235 31.793 o
5 15 6 0.096 -0.116 1.010 392.293 o
5 16 -11 8.414 5.568 1.232 148.800 o
5 16 -10 67.397 63.651 2.847 12.878 o
5 16 -9 22.296 20.547 1.843 51.226 o
5 16 -8 124.023 111.599 3.745 5.234 o
5 16 -7 2.897 1.729 1.081 264.172 o
5 16 -6 153.440 145.895 4.376 3.545 o
5 16 -5 3.212 7.255 1.429 148.037 o
5 16 -4 16.723 21.710 1.988 53.462 o
5 16 -3 110.039 120.482 4.153 5.408 o
5 16 -2 44.494 47.833 2.773 19.543 o
5 16 -1 15.420 16.272 1.826 64.383 o
5 16 0 139.048 134.529 4.436 4.037 o
5 16 1 27.015 23.488 2.105 39.919 o
5 16 2 41.470 42.708 2.669 21.792 o
5 16 3 3.288 5.780 1.475 144.762 o
5 16 4 82.907 87.610 3.567 8.509 o
5 16 5 0.160 1.723 1.241 247.120 o
5 16 6 29.729 21.484 1.983 40.507 o
5 17 -11 34.397 29.181 2.099 32.773 o
5 17 -10 0.887 1.480 1.066 313.623 o
5 17 -9 14.035 12.747 1.602 80.495 o
5 17 -8 0.085 -0.824 0.824 588.775 o
5 17 -7 7.676 7.007 1.339 135.209 o
5 17 -6 2.813 5.211 1.342 173.095 o
5 17 -5 17.491 15.263 1.743 64.844 o
5 17 -4 15.060 11.781 1.694 74.745 o
5 17 -3 4.660 3.455 1.362 162.057 o
5 17 -2 39.507 32.270 2.435 26.130 o
5 17 -1 52.378 64.172 3.173 14.393 o
5 17 0 3.041 4.006 1.342 176.060 o
5 17 1 40.126 30.839 2.333 27.022 o
5 17 2 0.018 -0.665 0.949 447.224 o
5 17 3 3.571 2.373 1.214 208.420 o
5 17 4 47.716 42.321 2.681 19.894 o
5 17 5 73.456 77.966 3.441 10.011 o
5 17 6 4.554 6.160 1.509 132.225 o
5 18 -4 59.227 58.200 3.052 14.111 o
5 18 -3 3.629 2.706 1.269 192.508 o
5 18 -2 42.407 38.330 2.619 22.527 o
5 18 -1 5.466 4.973 1.481 134.355 o
-5 18 0 11.367 6.822 1.570 98.007 o
-5 18 -1 0.040 0.363 1.108 323.495 o
-6 0 18 1.188 1.507 1.352 201.011 o
-6 0 14 117.028 121.881 3.689 5.341 o
-6 0 12 261.983 244.573 4.778 1.487 o
6 0 -10 531.855 541.927 3.380 0.397 o
6 0 -8 173.680 176.743 1.920 3.182 o
6 0 -6 1098.640 1029.520 3.050 0.103 o
-6 0 4 307.779 314.158 1.847 1.126 o
-6 0 2 506.480 481.485 2.582 0.457 o
-6 0 0 1880.290 1822.590 5.056 0.035 o
6 0 2 281.840 293.234 2.098 1.306 o
6 0 4 49.363 50.369 0.931 25.768 o
6 0 6 343.635 354.454 3.749 0.889 o
-6 0 -8 155.639 159.996 4.105 3.404 o
6 0 10 1228.590 1224.550 6.479 0.079 o
6 0 12 24.836 23.762 1.124 61.722 o
6 0 14 398.689 387.150 4.785 0.691 o
6 0 16 69.124 72.118 3.679 10.330 o
6 0 18 9.508 10.740 1.883 77.438 o
-6 -1 18 0.502 0.995 1.356 209.274 o
-6 -1 17 65.356 67.495 3.108 12.287 o
-6 -1 16 16.834 21.775 1.349 74.185 o
-6 -1 15 39.194 35.698 1.581 32.612 o
-6 1 14 97.113 99.418 3.443 7.162 o
-6 -1 12 1.426 1.466 0.692 592.248 o
6 -1 -11 42.030 36.518 0.732 35.852 o
6 1 -10 48.830 44.236 0.868 27.902 o
6 1 -9 60.954 60.684 0.899 19.089 o
6 1 -8 75.177 76.058 0.990 13.551 o
6 1 -7 96.150 90.253 0.976 9.465 o
-6 -1 6 5.699 7.464 0.430 345.602 o
6 1 -5 223.318 221.146 1.182 2.091 o
-6 1 4 304.710 325.351 1.345 1.120 o
-6 1 3 737.059 711.440 2.114 0.220 o
-6 1 2 145.773 159.284 1.083 4.242 o
-6 1 1 618.557 637.962 2.353 0.296 o
-6 1 0 59.690 62.749 0.776 19.353 o
-6 1 -1 1.877 1.978 0.250 1209.610 o
-6 1 -2 193.175 189.138 1.313 2.733 o
-6 1 -3 264.854 254.152 1.638 1.549 o
-6 1 -4 73.163 71.234 0.897 14.525 o
6 1 5 812.354 820.384 2.438 0.177 o
6 1 6 233.507 225.248 1.842 1.939 o
6 1 7 101.834 98.810 2.140 7.854 o
-6 1 -8 181.163 171.475 2.948 2.968 o
6 -1 9 192.510 200.064 1.826 2.625 o
6 -1 10 13.792 13.912 0.610 140.419 o
6 -1 11 92.427 88.472 1.326 9.802 o
6 -1 12 171.053 163.933 1.654 3.411 o
6 1 13 102.880 101.481 1.960 7.774 o
6 1 14 52.210 52.294 1.895 20.619 o
6 -1 15 74.558 70.379 2.483 12.035 o
6 -1 16 111.483 110.498 3.147 6.186 o
6 -1 17 49.285 48.525 2.270 20.547 o
6 1 18 3.257 2.512 1.571 139.000 o
-6 -2 17 0.125 -0.114 1.135 310.689 o
-6 -2 16 4.773 3.132 0.841 301.253 o
-6 -2 15 30.042 27.562 1.412 46.168 o
-6 2 14 71.574 72.267 3.000 11.355 o
-6 -2 13 8.771 9.154 1.358 121.983 o
-6 -2 12 55.044 56.966 2.438 17.099 o
6 2 -11 0.118 0.447 0.308 3203.820 o
6 2 -10 168.104 154.860 1.810 3.578 o
6 -2 -9 795.612 794.035 4.065 0.185 o
6 -2 -8 224.216 224.557 2.215 2.025 o
6 -2 -7 2.311 1.297 0.291 1104.840 o
6 -2 -6 54.816 55.857 0.777 22.411 o
6 -2 -5 27.715 22.924 0.479 67.278 o
6 -2 -4 797.312 778.081 2.804 0.187 o
6 -2 -3 0.669 0.754 0.265 2420.760 o
6 -2 -2 750.603 749.022 2.548 0.208 o
6 -2 -1 2.194 2.102 0.284 1035.640 o
-6 2 0 1.819 1.432 0.285 1260.530 o
-6 2 -1 31.808 31.174 0.621 50.902 o
-6 2 -2 408.986 422.678 2.137 0.653 o
-6 2 -3 30.510 29.168 0.623 54.429 o
6 2 4 6.558 6.478 0.347 352.096 o
6 2 5 10.786 10.967 0.409 199.479 o
6 2 6 310.656 310.523 2.381 1.114 o
6 2 7 94.100 95.798 2.886 8.012 o
-6 -2 -8 222.442 214.921 2.905 2.060 o
6 2 9 31.470 29.725 0.802 50.787 o
6 -2 10 20.740 21.262 0.642 86.289 o
6 -2 11 1.497 0.939 0.337 1358.590 o
6 -2 12 281.330 270.616 2.116 1.375 o
6 -2 13 26.953 24.753 0.890 61.227 o
6 2 14 17.479 16.435 1.264 82.710 o
6 -2 15 112.521 110.180 3.050 6.195 o
6 2 16 21.681 20.607 2.278 42.200 o
6 2 17 1.279 0.634 1.362 201.536 o
6 2 18 115.595 129.094 5.022 4.561 o
-6 -3 17 51.097 51.696 2.697 17.695 o
-6 -3 16 9.410 12.090 1.129 133.706 o
-6 -3 15 24.769 23.261 1.329 57.834 o
-6 3 14 0.206 -0.637 0.979 413.254 o
-6 -3 13 200.939 196.280 3.125 2.426 o
-6 -3 12 205.026 192.854 4.115 2.296 o
6 -3 -11 142.083 142.341 1.563 4.608 o
6 -3 -10 169.129 163.466 1.669 3.461 o
6 -3 -9 279.118 274.200 2.438 1.371 o
6 -3 -8 77.085 72.467 1.139 13.387 o
6 -3 -7 380.280 368.483 2.241 0.780 o
6 -3 -6 187.846 177.077 1.558 2.924 o
6 -3 -5 354.615 350.148 1.911 0.882 o
6 -3 -4 6.631 4.993 0.341 379.517 o
6 -3 -3 746.532 757.824 2.577 0.208 o
6 -3 -2 359.971 350.858 1.947 0.864 o
6 -3 -1 15.775 16.964 0.536 120.980 o
6 -3 0 70.682 75.250 1.024 14.498 o
6 -3 1 389.513 400.518 2.306 0.718 o
6 -3 2 23.325 22.937 0.617 76.383 o
6 3 3 102.553 101.751 1.002 8.240 o
6 3 4 0.561 0.517 0.281 2617.590 o
6 3 5 1.489 1.764 0.302 1286.520 o
6 3 6 63.222 62.570 1.565 16.861 o
6 3 7 627.441 620.620 4.734 0.292 o
-6 3 -8 4.105 2.691 0.480 526.374 o
6 3 9 52.142 54.784 1.144 22.845 o
6 3 10 1.166 0.744 0.410 1299.690 o
6 3 11 20.825 20.705 0.865 81.071 o
6 3 12 0.008 0.300 0.502 1514.080 o
6 3 13 210.340 209.773 3.520 2.184 o
6 3 14 20.410 21.512 1.368 66.193 o
6 3 15 57.297 54.662 3.147 14.452 o
6 3 16 29.058 31.515 2.565 29.804 o
6 3 17 72.877 66.717 3.600 10.373 o
6 3 18 18.543 19.134 2.290 45.197 o
-6 4 20 70.310 74.612 3.793 9.870 o
-6 -4 18 13.100 15.556 1.795 70.306 o
-6 4 17 53.000 45.775 2.709 17.904 o
-6 -4 16 47.346 53.945 2.674 18.454 o
-6 -4 15 12.375 11.583 1.113 120.105 o
-6 4 14 193.984 185.082 4.717 2.416 o
-6 -4 13 25.583 22.872 1.209 59.370 o
-6 -4 12 215.793 209.095 4.185 2.069 o
6 -4 -11 9.121 7.511 0.586 230.654 o
6 -4 -10 98.711 93.225 1.543 8.752 o
6 -4 -9 520.274 516.355 3.513 0.420 o
6 -4 -8 87.909 85.467 1.138 10.667 o
6 -4 -7 0.043 0.608 0.306 3222.570 o
6 -4 -6 39.087 38.344 0.784 37.356 o
6 -4 -5 43.838 40.603 0.708 32.905 o
6 -4 -4 44.276 53.311 0.731 28.340 o
6 -4 -3 80.285 80.207 0.891 12.351 o
6 -4 -2 9.064 9.883 0.386 237.296 o
6 -4 -1 243.799 248.904 1.855 1.731 o
6 -4 0 68.415 61.432 0.953 16.739 o
6 -4 1 86.632 90.967 1.149 10.469 o
6 -4 2 73.032 66.388 1.104 14.852 o
6 -4 3 455.276 464.221 2.556 0.536 o
6 -4 4 1226.890 1223.270 5.420 0.079 o
6 -4 5 8.888 10.339 0.750 190.253 o
6 4 6 165.198 180.641 2.161 3.299 o
6 4 7 26.405 24.402 0.881 62.780 o
-6 -4 -8 32.093 30.093 1.229 44.863 o
6 4 9 2.472 2.450 0.509 657.528 o
6 4 10 280.410 283.474 3.030 1.321 o
6 4 11 2.943 3.606 0.539 536.079 o
6 4 12 6.114 4.398 0.648 317.078 o
6 4 13 21.248 18.718 1.269 70.350 o
6 4 14 36.186 38.342 1.697 32.743 o
6 4 15 5.994 6.386 1.004 205.844 o
6 4 16 141.001 145.299 4.920 3.682 o
6 4 17 60.415 53.038 3.239 13.775 o
6 4 18 2.440 2.776 1.664 128.742 o
-6 5 16 0.005 0.121 1.106 328.367 o
-6 5 15 105.636 110.708 3.904 5.994 o
-6 5 14 110.289 116.203 3.835 5.684 o
-6 5 13 16.604 17.861 1.746 64.036 o
6 5 -12 37.500 39.910 2.177 27.420 o
6 -5 -11 795.725 777.394 5.268 0.186 o
6 5 -10 3.014 2.760 0.584 526.362 o
6 -5 -9 78.264 73.722 1.713 12.401 o
6 -5 -8 2.341 2.845 0.494 666.395 o
6 5 -7 2.291 3.611 0.507 619.261 o
6 5 -6 453.148 463.141 2.981 0.538 o
6 5 -5 166.911 162.221 1.531 3.545 o
6 5 -4 143.910 140.945 1.290 4.606 o
6 5 -3 43.922 46.066 0.777 30.678 o
6 5 -2 269.212 272.469 1.806 1.452 o
6 5 -1 818.450 810.493 3.119 0.176 o
6 5 0 397.195 399.890 2.736 0.699 o
6 5 1 559.152 577.887 3.768 0.356 o
-6 -5 -2 34.814 33.792 0.994 42.304 o
6 -5 3 210.937 220.541 2.381 2.192 o
6 5 4 1.699 1.343 0.533 796.415 o
6 -5 5 496.915 498.372 4.251 0.453 o
-6 -5 -6 2.197 2.045 0.622 581.941 o
-6 -5 -7 5.455 6.751 1.128 184.793 o
-6 -5 -8 0.009 0.852 0.522 1294.790 o
6 5 9 116.663 118.305 1.951 6.260 o
6 5 10 22.807 24.930 1.009 67.123 o
6 5 11 84.087 82.234 1.757 10.874 o
6 5 12 0.216 0.823 0.712 715.305 o
6 5 13 12.727 11.812 1.117 117.453 o
6 5 14 10.071 8.392 1.045 150.698 o
6 5 15 188.539 188.746 3.547 2.620 o
6 5 16 16.398 16.535 2.108 53.434 o
6 5 17 2.897 3.408 1.563 139.760 o
-6 6 16 36.344 37.300 2.540 25.533 o
-6 6 15 1.934 2.050 1.326 198.054 o
-6 6 14 13.951 17.056 1.805 66.995 o
-6 6 13 3.347 3.957 1.287 185.284 o
6 -6 -11 2.313 2.962 0.603 554.944 o
6 6 -10 106.660 105.106 2.052 7.295 o
6 6 -9 13.190 13.126 0.859 130.552 o
6 6 -8 447.113 431.289 3.434 0.570 o
6 6 -7 1.979 1.746 0.430 886.729 o
6 6 -6 182.626 185.758 1.972 2.909 o
6 6 -5 218.750 222.227 1.874 2.114 o
6 6 -4 1135.630 1140.070 4.208 0.092 o
6 6 -3 149.113 148.343 1.559 4.256 o
6 6 -2 460.281 465.102 2.414 0.529 o
6 6 -1 156.620 143.740 1.306 4.119 o
6 6 0 328.830 349.255 2.044 0.968 o
6 6 1 63.521 57.380 1.321 18.014 o
6 6 2 686.819 676.496 5.176 0.246 o
6 6 3 185.632 184.069 2.284 2.843 o
6 6 4 265.439 259.971 3.216 1.481 o
6 -6 5 69.088 66.855 1.685 14.764 o
6 -6 6 193.977 196.985 3.997 2.427 o
-6 -6 -7 25.459 27.178 1.835 44.316 o
-6 -6 -8 75.559 76.350 2.906 10.772 o
-6 -6 -9 145.425 149.718 2.694 4.141 o
-6 -6 -10 13.040 13.736 1.018 118.286 o
6 6 11 90.120 89.219 1.847 9.635 o
6 6 12 100.234 104.624 2.550 7.474 o
6 6 13 13.458 14.547 1.205 102.164 o
6 6 14 169.091 164.570 3.349 3.217 o
6 6 15 0.122 0.191 0.796 618.650 o
6 6 16 67.766 65.293 2.320 13.884 o
6 6 17 26.409 23.856 1.615 49.178 o
-6 7 15 18.686 18.316 2.000 52.827 o
-6 7 14 30.281 35.716 2.400 29.959 o
-6 7 13 227.520 230.049 5.316 1.761 o
6 -7 -11 4.789 4.808 0.933 252.741 o
6 -7 -10 0.027 0.149 0.665 894.382 o
6 -7 -9 184.831 180.252 3.859 2.704 o
6 7 -8 44.606 45.217 1.476 27.262 o
6 7 -7 315.073 321.020 3.699 1.050 o
6 7 -6 143.028 146.514 2.010 4.418 o
6 7 -5 17.755 17.706 0.636 105.138 o
6 7 -4 9.299 9.492 0.513 221.675 o
6 7 -3 306.227 315.544 2.313 1.124 o
6 7 -2 0.028 0.374 0.304 3617.280 o
6 7 -1 91.782 90.336 1.084 9.909 o
6 7 0 0.683 0.987 0.321 1909.620 o
6 7 1 161.631 163.362 1.603 3.659 o
6 7 2 1.019 1.147 0.538 922.674 o
6 -7 3 388.161 413.751 6.009 0.670 o
6 -7 4 24.810 26.038 1.663 48.865 o
-6 7 -5 12.794 11.677 0.847 138.864 o
-6 7 -6 6.077 7.145 0.775 250.816 o
-6 -7 -9 57.225 59.918 2.759 15.226 o
-6 7 -10 58.595 60.881 1.537 18.430 o
-6 7 -11 121.895 124.167 2.718 5.525 o
-6 7 -12 2.673 3.139 0.819 373.805 o
-6 7 -13 68.392 69.077 2.176 13.731 o
6 7 14 9.996 8.561 0.894 169.163 o
6 7 15 7.009 7.223 0.904 207.807 o
6 7 16 4.638 4.593 0.808 298.941 o
6 7 17 311.957 306.005 7.126 0.994 o
-6 8 17 4.444 4.146 1.581 128.135 o
6 8 -11 10.575 10.941 0.866 156.750 o
6 8 -10 33.778 35.182 1.345 39.262 o
6 8 -9 86.796 90.704 2.929 8.808 o
6 8 -8 267.374 265.406 3.594 1.437 o
6 8 -7 145.921 145.602 2.675 4.195 o
6 8 -6 109.349 105.854 2.192 7.004 o
6 8 -5 59.548 56.765 1.631 18.501 o
6 8 -4 136.833 142.601 2.526 4.589 o
6 8 -3 191.853 206.580 3.030 2.491 o
6 8 -2 42.579 43.225 1.167 30.714 o
6 8 -1 12.800 11.936 0.720 147.955 o
-6 8 0 57.085 64.333 1.326 18.884 o
-6 8 -1 176.286 176.455 2.160 3.107 o
6 8 2 267.051 258.537 4.862 1.407 o
6 8 3 89.754 99.897 2.228 8.799 o
6 8 4 109.427 121.868 2.290 6.438 o
6 8 5 1.832 1.085 0.493 865.572 o
-6 8 -6 188.470 183.375 2.917 2.736 o
-6 8 -7 53.118 49.529 2.322 19.016 o
-6 8 -8 513.462 541.247 7.273 0.398 o
-6 8 -9 238.319 234.591 4.987 1.681 o
-6 8 -10 93.598 99.273 3.427 7.417 o
-6 8 -11 45.179 47.056 1.827 24.623 o
-6 8 -12 84.617 86.325 2.430 9.817 o
-6 8 -13 0.163 0.603 0.794 600.422 o
-6 8 -14 59.995 53.791 2.024 17.630 o
-6 8 -15 44.082 42.896 1.854 25.894 o
-6 8 -16 37.800 32.502 1.706 33.541 o
6 9 -11 222.573 225.772 3.265 1.979 o
6 9 -10 20.290 25.842 1.235 65.848 o
6 9 -9 47.596 51.806 1.637 23.529 o
6 9 -8 4.210 5.366 0.628 371.411 o
6 9 -7 46.977 46.294 1.573 25.318 o
6 9 -6 121.699 114.161 1.974 6.082 o
6 9 -5 384.640 410.907 3.674 0.707 o
6 9 -4 1.022 0.516 0.505 1080.280 o
6 9 -3 118.320 126.668 2.516 5.721 o
6 9 -2 17.405 18.914 0.762 99.477 o
6 9 -1 291.732 302.213 3.145 1.209 o
6 9 0 2.823 2.932 0.477 628.386 o
6 9 1 54.770 54.903 1.411 20.996 o
-6 9 -2 4.927 3.900 0.440 456.138 o
6 9 3 2.592 4.110 0.515 562.934 o
6 9 4 42.651 48.026 1.142 29.300 o
6 9 5 465.520 473.451 3.385 0.512 o
-6 9 -6 1.027 1.303 0.955 378.178 o
-6 9 -7 7.847 8.978 1.314 131.732 o
-6 9 -8 63.711 69.464 2.860 12.971 o
-6 9 -9 134.519 143.574 4.052 4.173 o
-6 9 -10 0.179 -0.107 1.096 331.468 o
-6 9 -11 261.600 266.366 5.706 1.373 o
-6 9 -12 28.175 25.913 1.537 47.292 o
-6 9 -13 19.614 18.279 1.363 71.345 o
-6 9 -14 2.247 1.319 0.838 413.119 o
-6 9 -15 86.683 95.588 2.690 8.853 o
6 10 -12 30.458 26.499 1.795 40.591 o
6 10 -11 9.252 8.248 0.845 184.875 o
6 10 -10 56.492 70.393 1.934 16.669 o
6 10 -9 69.004 65.227 1.884 14.570 o
6 -10 -8 0.907 0.508 0.495 1147.340 o
6 10 -7 26.969 28.271 1.095 54.794 o
6 10 -6 156.465 157.271 2.366 3.775 o
6 10 -5 5.492 5.272 0.573 347.957 o
6 10 -4 0.894 1.130 0.474 1122.680 o
6 10 -3 40.269 40.187 1.250 32.803 o
6 10 -2 53.418 56.534 1.275 21.603 o
6 10 -1 88.842 85.724 1.515 10.261 o
6 10 0 323.249 335.339 2.927 1.004 o
6 10 1 46.625 51.518 1.057 26.454 o
-6 10 -2 1.174 0.554 0.419 1301.090 o
6 10 3 75.943 80.485 1.323 12.686 o
6 10 4 17.415 20.351 0.843 93.614 o
-6 10 -5 1.138 2.071 0.474 942.882 o
-6 10 -6 19.285 19.748 1.247 74.403 o
-6 10 -7 27.142 24.567 1.374 52.373 o
-6 10 -8 10.607 11.873 1.484 98.549 o
-6 10 -9 49.085 55.935 2.732 17.526 o
-6 10 -10 244.039 250.239 5.555 1.543 o
-6 10 -11 13.191 11.612 1.642 81.743 o
-6 10 -12 29.861 29.979 2.271 33.278 o
-6 10 -13 3.621 3.129 0.958 283.143 o
-6 10 -14 27.184 28.727 1.654 44.871 o
6 11 -12 1.195 1.149 0.936 388.004 o
6 11 -11 10.557 12.358 0.988 139.298 o
6 11 -10 12.152 10.796 0.933 138.965 o
6 11 -9 86.517 77.032 2.074 10.550 o
6 11 -8 13.294 14.936 1.080 109.993 o
6 11 -7 184.478 193.605 3.225 2.683 o
6 11 -6 0.380 1.186 0.512 1147.810 o
6 11 -5 77.191 74.314 1.684 12.565 o
6 11 -4 7.103 8.768 0.758 223.478 o
6 11 -3 181.094 177.963 2.570 2.953 o
6 11 -2 192.357 201.608 2.731 2.548 o
6 11 -1 1.726 2.007 0.487 815.994 o
-6 11 0 8.825 11.715 0.619 199.365 o
6 11 1 115.784 126.049 1.660 6.187 o
-6 11 -2 6.314 7.273 0.635 278.894 o
6 11 3 102.300 103.755 1.549 7.949 o
-6 11 -4 0.895 1.126 0.443 1217.860 o
6 11 5 33.037 31.779 1.045 44.910 o
-6 11 -6 0.970 1.256 0.760 555.795 o
-6 11 -7 183.413 190.277 3.463 2.699 o
-6 11 -8 76.959 70.225 3.008 10.800 o
-6 11 -9 47.358 48.283 2.616 19.485 o
-6 11 -10 5.417 3.950 1.330 160.476 o
-6 11 -11 21.575 25.249 2.154 42.810 o
-6 11 -12 1.090 1.500 1.199 250.927 o
-6 11 -13 73.628 77.274 3.455 10.005 o
6 12 -12 3.778 2.427 1.058 251.306 o
6 12 -11 0.319 0.305 0.912 461.387 o
6 12 -10 0.730 -0.203 0.812 556.594 o
6 12 -9 78.154 73.644 2.961 10.535 o
6 12 -8 211.255 213.344 4.916 2.025 o
6 12 -7 6.123 6.380 1.293 152.915 o
6 12 -6 40.032 35.623 2.183 27.186 o
6 12 -5 16.451 15.621 1.655 69.745 o
6 12 -4 99.601 104.708 2.592 7.488 o
6 12 -3 28.358 23.559 1.394 51.040 o
6 12 -2 281.021 272.604 4.082 1.316 o
6 12 -1 26.274 24.935 1.402 52.794 o
6 12 0 25.534 25.899 1.437 52.471 o
-6 12 -1 9.044 9.269 0.717 199.495 o
6 12 2 222.526 239.753 2.642 1.943 o
6 12 3 68.402 77.209 1.580 14.032 o
6 12 4 22.522 23.166 1.110 67.226 o
-6 12 -5 1.861 3.290 0.686 500.720 o
-6 12 -6 90.227 89.876 2.477 9.005 o
-6 12 -7 5.210 6.242 1.015 214.119 o
-6 12 -8 66.442 64.250 2.207 14.488 o
-6 12 -9 22.482 23.758 2.060 44.532 o
-6 12 -10 83.036 82.060 3.463 8.869 o
-6 12 -11 4.260 7.450 1.557 124.685 o
-6 12 -12 75.784 79.279 3.568 9.505 o
6 13 -12 3.533 1.890 1.123 238.174 o
6 13 -11 0.568 0.213 0.978 396.769 o
6 13 -10 42.793 43.220 2.402 22.931 o
6 13 -9 39.891 38.744 2.305 25.610 o
6 13 -8 18.928 21.662 1.833 55.041 o
6 13 -7 23.097 26.883 2.022 43.280 o
6 13 -6 18.409 14.975 1.634 67.465 o
6 13 -5 42.989 38.007 2.347 24.193 o
6 13 -4 15.937 15.942 1.715 68.058 o
6 13 -3 11.670 12.731 1.164 116.728 o
6 13 -2 156.971 159.181 3.276 3.566 o
6 13 -1 91.311 87.182 2.491 9.016 o
6 13 0 10.113 9.361 0.875 166.649 o
6 13 1 118.346 126.689 2.917 5.548 o
-6 13 -2 1.258 2.863 0.911 372.318 o
6 13 3 140.237 138.757 2.139 4.630 o
6 13 4 4.183 2.915 0.632 422.136 o
6 13 5 198.783 207.167 3.016 2.390 o
-6 13 -6 137.182 136.750 3.113 4.511 o
-6 13 -7 71.016 73.827 2.401 12.457 o
-6 13 -8 4.215 4.483 1.316 169.934 o
-6 13 -9 57.616 61.677 3.095 13.959 o
-6 13 -10 0.291 1.296 1.263 240.216 o
-6 13 -11 11.655 11.489 1.132 122.543 o
6 14 -12 34.868 38.947 2.349 27.441 o
6 14 -11 4.804 5.422 1.348 156.535 o
6 14 -10 296.887 269.614 5.708 1.182 o
6 14 -9 59.064 50.354 2.657 16.172 o
6 14 -8 5.245 3.894 1.216 183.055 o
6 14 -7 16.186 18.491 1.797 62.417 o
6 14 -6 199.428 210.256 5.178 2.139 o
6 14 -5 2.601 4.380 1.230 203.978 o
6 14 -4 52.112 49.621 2.659 17.860 o
6 14 -3 2.374 0.624 0.807 445.926 o
6 14 -2 2.464 3.164 1.241 209.212 o
6 14 -1 0.774 1.967 0.887 425.059 o
6 14 0 231.946 232.749 4.110 1.801 o
6 14 1 1.182 1.244 1.140 275.225 o
6 14 2 111.356 111.598 2.922 6.294 o
6 14 3 40.620 39.046 1.534 30.964 o
6 14 4 137.438 149.178 3.392 4.214 o
6 14 5 46.964 41.848 2.602 20.607 o
-6 14 -6 92.042 90.294 4.020 7.230 o
-6 14 -7 0.016 -0.123 1.162 298.732 o
-6 14 -8 16.551 18.339 1.964 56.519 o
-6 14 -9 0.447 1.446 1.353 208.422 o
6 15 -12 0.046 0.568 1.013 382.351 o
6 15 -11 51.587 52.796 2.706 17.409 o
6 15 -10 39.867 38.019 2.393 25.114 o
6 15 -9 58.530 59.997 2.902 14.528 o
6 15 -8 0.172 -0.835 0.916 472.662 o
6 15 -7 214.334 199.875 5.165 2.037 o
6 15 -6 2.821 3.929 1.299 187.450 o
6 15 -5 15.186 12.776 1.636 76.124 o
6 15 -4 43.622 37.839 2.454 23.272 o
6 15 -3 5.268 6.487 1.416 140.118 o
6 15 -2 4.489 0.771 1.205 209.468 o
6 15 -1 91.105 94.225 3.724 7.470 o
6 15 0 20.063 20.445 1.484 64.370 o
6 15 1 102.805 101.553 3.909 6.373 o
6 15 2 1.303 1.699 0.956 361.824 o
6 15 3 48.659 46.635 2.064 22.087 o
6 15 4 23.183 22.020 1.577 55.484 o
6 15 5 4.066 6.626 1.155 194.093 o
6 16 -12 19.250 19.613 1.907 53.913 o
6 16 -11 0.072 -0.119 1.007 395.393 o
6 16 -10 19.497 19.018 1.854 55.441 o
6 16 -9 0.018 1.104 1.054 347.040 o
6 16 -8 101.829 95.791 3.723 6.742 o
6 16 -7 3.639 3.042 1.254 194.228 o
6 16 -6 0.713 -0.770 0.986 389.608 o
6 16 -5 0.970 2.336 1.285 218.269 o
6 16 -4 2.707 3.028 1.199 218.761 o
6 16 -3 0.710 1.066 1.123 293.574 o
6 16 -2 18.534 17.639 1.914 55.905 o
6 16 -1 0.038 -0.814 1.086 341.773 o
6 16 0 0.731 0.274 1.087 320.011 o
6 16 1 8.686 11.189 1.250 128.097 o
6 16 2 53.723 55.880 3.094 15.165 o
6 16 3 42.074 40.683 1.975 26.569 o
6 16 4 37.517 34.111 1.865 31.710 o
6 16 5 12.510 14.796 1.832 70.411 o
6 17 -6 0.215 -0.400 0.996 399.003 o
6 17 -5 10.491 10.698 1.669 88.088 o
6 17 -4 21.613 19.699 2.070 47.132 o
6 17 -3 49.118 45.724 2.866 18.158 o
6 17 -2 0.044 -0.980 0.980 418.932 o
6 17 -1 1.942 1.843 1.314 202.044 o
6 17 0 0.045 0.570 1.139 304.247 o
-7 0 22 28.140 40.486 3.129 22.995 o
-7 0 20 3.886 3.645 1.663 121.295 o
-7 0 18 241.726 270.063 6.340 1.443 o
-7 0 16 1.369 1.291 1.107 285.863 o
-7 0 14 72.633 72.930 3.146 10.907 o
7 0 -12 15.605 14.826 1.296 89.078 o
7 0 -10 92.768 86.853 1.888 9.441 o
7 0 -8 388.464 382.029 3.080 0.736 o
7 0 -6 46.025 39.690 1.056 30.208 o
7 0 -4 135.972 139.653 1.852 4.840 o
7 0 -2 1128.320 1090.660 5.140 0.095 o
7 0 0 113.963 113.021 1.713 6.677 o
7 0 2 515.556 528.395 4.495 0.416 o
7 0 4 2.326 1.352 0.790 444.615 o
-7 0 -6 411.300 414.841 6.186 0.622 o
-7 0 -8 587.167 599.873 5.608 0.323 o
-7 0 -10 5.025 3.964 0.826 290.952 o
7 0 12 484.452 499.610 5.648 0.459 o
7 0 14 93.346 90.802 2.593 8.559 o
7 0 16 20.364 23.518 2.550 37.033 o
-7 -1 23 3.812 4.382 1.862 99.442 o
-7 -1 22 9.298 10.436 1.501 104.241 o
-7 -1 21 39.579 46.805 2.350 23.788 o
-7 -1 20 38.351 46.114 2.227 25.260 o
-7 -1 19 64.337 71.719 2.559 13.386 o
-7 -1 18 0.738 0.304 0.965 398.816 o
-7 -1 17 31.775 34.387 1.740 36.923 o
-7 -1 16 0.031 1.377 0.937 427.916 o
-7 -1 15 62.503 63.403 2.119 15.604 o
-7 -1 14 17.315 15.396 1.264 84.660 o
-7 -1 13 188.174 188.919 3.296 2.654 o
7 -1 -12 173.247 182.140 3.807 2.892 o
7 -1 -11 172.199 168.892 1.823 3.310 o
7 -1 -10 60.326 61.334 1.001 19.012 o
7 -1 -9 201.969 201.821 1.742 2.472 o
7 1 -8 30.403 27.163 0.777 54.631 o
7 1 -7 241.506 229.471 2.068 1.832 o
7 1 -6 20.589 19.467 0.613 90.644 o
-7 -1 5 281.372 270.216 1.656 1.384 o
-7 1 4 413.827 409.536 1.887 0.658 o
-7 1 3 688.133 665.878 2.579 0.251 o
-7 1 2 104.277 98.132 1.029 8.239 o
-7 1 1 53.856 55.639 0.795 22.820 o
-7 1 0 13.614 10.660 0.447 165.782 o
-7 1 -1 76.970 71.325 0.963 13.685 o
7 1 2 73.270 70.258 1.350 14.088 o
7 -1 3 36.869 35.624 0.875 40.175 o
7 -1 4 0.083 0.285 0.425 2005.400 o
7 -1 5 272.520 278.173 2.105 1.406 o
-7 1 -6 401.000 409.826 4.369 0.667 o
-7 1 -7 287.950 289.193 3.753 1.245 o
7 1 8 53.435 53.267 1.262 22.270 o
7 1 9 292.900 296.961 2.883 1.222 o
7 1 10 0.010 0.415 0.410 2150.040 o
7 1 11 97.938 93.490 1.974 8.532 o
7 1 12 5.967 5.121 0.769 274.961 o
7 1 13 25.204 27.738 1.229 55.599 o
7 1 14 72.983 76.134 1.879 12.838 o
7 1 15 33.340 28.275 2.613 28.051 o
7 1 16 39.334 41.088 3.049 20.277 o
-7 -2 23 1.277 3.270 1.347 193.157 o
-7 -2 22 22.171 24.218 1.883 48.334 o
-7 -2 21 1.381 1.138 1.137 273.903 o
-7 -2 20 65.950 89.768 2.893 11.154 o
-7 -2 19 0.107 -0.102 0.927 464.706 o
-7 -2 18 8.552 7.540 1.184 147.450 o
-7 -2 17 14.486 16.063 1.361 87.281 o
-7 -2 16 45.063 44.282 1.858 25.109 o
-7 -2 15 0.002 0.391 0.806 604.645 o
-7 -2 14 5.212 5.610 0.931 239.495 o
-7 -2 13 7.711 5.628 0.912 207.477 o
7 -2 -12 101.734 89.904 1.830 8.447 o
7 -2 -11 24.915 19.444 0.974 69.332 o
7 2 -10 471.419 451.324 3.323 0.519 o
7 2 -9 15.897 17.075 0.677 114.189 o
7 2 -8 34.504 33.282 0.874 43.953 o
7 2 -7 1.943 1.624 0.349 1055.120 o
7 2 -6 423.146 426.384 2.563 0.621 o
-7 -2 5 22.934 20.931 0.569 81.319 o
-7 -2 4 119.569 118.393 1.224 6.311 o
-7 -2 3 79.524 83.164 1.143 12.046 o
-7 -2 2 35.834 32.841 0.769 43.511 o
-7 2 1 29.781 30.165 0.670 54.353 o
-7 2 0 161.744 161.672 1.440 3.695 o
-7 2 -1 122.099 125.321 1.281 5.953 o
7 2 2 6.548 7.026 0.493 310.393 o
7 2 3 92.316 89.034 1.325 9.784 o
-7 2 -4 337.295 324.615 2.268 0.980 o
-7 2 -5 25.419 20.434 0.662 73.327 o
-7 2 -6 105.586 110.596 2.328 7.024 o
7 2 7 1.483 1.091 0.435 1066.120 o
7 2 8 21.346 21.706 0.861 78.265 o
7 2 9 5.928 5.317 0.596 325.576 o
7 2 10 246.382 239.368 2.322 1.736 o
7 2 11 12.018 9.335 0.823 155.821 o
7 2 12 1.596 1.926 0.835 430.569 o
7 2 13 47.153 51.787 1.994 22.038 o
7 2 14 109.047 110.538 2.836 6.509 o
7 2 15 3.391 1.840 0.922 318.576 o
7 2 16 74.582 71.429 3.806 9.591 o
-7 -3 23 5.352 7.136 1.881 90.557 o
-7 -3 22 0.005 0.763 1.256 250.566 o
-7 -3 21 37.765 46.163 2.301 24.972 o
-7 -3 20 11.665 7.744 1.297 117.418 o
-7 -3 19 13.075 14.608 1.439 89.384 o
-7 -3 18 6.157 4.663 1.096 194.597 o
-7 -3 17 33.414 30.936 1.692 37.555 o
-7 -3 16 5.235 5.993 1.031 211.678 o
-7 -3 15 9.590 11.533 1.128 134.335 o
-7 -3 14 15.940 16.316 1.230 89.010 o
7 3 -13 47.232 46.529 1.431 25.829 o
7 -3 -12 18.637 18.207 1.413 71.815 o
7 -3 -11 91.337 93.489 2.090 9.075 o
7 -3 -10 15.527 15.758 1.406 82.578 o
7 -3 -9 2.792 2.701 0.519 603.434 o
7 -3 -8 251.331 260.579 2.712 1.597 o
7 -3 -7 1.037 1.423 0.369 1350.040 o
7 -3 -6 14.295 15.428 0.604 131.954 o
7 -3 -5 149.434 146.991 1.544 4.270 o
7 -3 -4 51.952 52.125 0.851 24.313 o
7 -3 -3 0.874 0.725 0.296 2001.740 o
7 -3 -2 0.617 0.812 0.362 1791.300 o
7 -3 -1 550.742 550.819 2.905 0.377 o
7 -3 0 84.462 84.649 1.186 11.162 o
7 -3 1 139.895 146.974 1.540 4.607 o
7 -3 2 17.530 14.427 0.742 109.740 o
7 -3 3 75.007 71.631 1.453 13.487 o
-7 -3 -4 85.217 93.169 2.077 9.750 o
-7 -3 -5 284.501 285.609 3.547 1.279 o
-7 -3 -6 175.827 179.015 4.237 2.805 o
7 3 7 50.644 46.120 1.304 24.854 o
7 3 8 40.574 42.406 1.590 29.579 o
7 3 9 14.707 15.644 1.147 98.692 o
7 3 10 41.140 44.880 1.745 27.542 o
7 3 11 1.469 0.511 0.727 586.585 o
7 3 12 10.624 10.080 1.108 134.559 o
7 3 13 22.095 23.141 1.456 59.276 o
7 3 14 56.017 54.679 2.083 18.391 o
7 3 15 121.367 120.467 3.004 5.513 o
7 3 16 11.461 11.803 1.917 71.066 o
-7 4 22 3.600 4.698 1.963 90.928 o
-7 4 21 0.210 -0.342 1.528 171.585 o
-7 4 20 16.731 16.494 2.309 47.512 o
-7 4 19 3.926 3.652 1.603 128.677 o
-7 4 18 63.410 60.668 3.325 12.510 o
-7 4 17 1.243 2.171 1.350 197.800 o
-7 4 16 19.572 25.870 2.255 42.238 o
-7 4 15 22.214 18.555 2.007 48.556 o
-7 4 14 140.106 129.214 4.255 4.148 o
7 -4 -12 167.433 175.571 3.922 3.039 o
7 -4 -11 199.366 204.435 4.169 2.289 o
7 -4 -10 7.630 9.503 1.150 151.442 o
7 -4 -9 0.461 0.322 0.768 625.068 o
7 -4 -8 143.887 137.175 2.477 4.448 o
7 -4 -7 185.706 188.727 2.365 2.793 o
7 -4 -6 37.308 35.392 1.095 38.225 o
7 -4 -5 230.381 222.315 2.188 1.973 o
7 -4 -4 48.931 44.133 0.900 27.765 o
7 -4 -3 2.483 1.725 0.363 894.842 o
7 -4 -2 363.492 371.802 2.751 0.816 o
7 -4 -1 16.335 12.641 0.737 120.918 o
7 -4 0 67.779 63.624 1.388 15.950 o
7 -4 1 45.368 44.257 1.465 27.174 o
7 -4 2 221.755 213.853 3.061 2.064 o
7 -4 3 40.749 43.806 1.485 29.767 o
7 -4 4 103.041 104.428 2.227 7.486 o
7 -4 5 29.897 33.353 1.120 46.870 o
-7 -4 -6 129.407 139.096 2.716 4.881 o
-7 -4 -7 4.678 5.115 0.833 283.465 o
-7 -4 -8 137.991 140.478 4.005 4.133 o
-7 -4 -9 97.147 98.995 3.426 7.188 o
7 4 10 15.738 15.055 1.152 95.716 o
7 4 11 2.761 3.140 0.859 348.837 o
7 4 12 30.616 28.928 1.571 42.532 o
7 4 13 31.512 33.276 1.687 38.217 o
7 4 14 3.706 3.241 0.944 285.293 o
7 4 15 8.705 8.569 1.166 145.221 o
7 4 16 13.300 11.961 1.970 65.501 o
-7 5 22 1.249 1.829 1.829 113.893 o
-7 5 21 0.581 -0.688 1.596 155.345 o
-7 5 20 1.630 1.949 1.779 118.435 o
-7 5 19 21.292 25.256 2.565 35.686 o
-7 5 18 47.148 42.705 2.957 18.572 o
-7 5 17 22.373 22.746 2.262 41.114 o
-7 5 16 2.225 3.395 1.431 166.575 o
-7 5 15 25.683 29.585 2.374 34.582 o
-7 5 14 4.066 5.428 1.536 132.894 o
7 -5 -12 25.129 20.270 1.070 65.760 o
7 -5 -11 68.831 66.306 1.759 14.738 o
7 -5 -10 0.140 0.326 0.741 699.992 o
7 -5 -9 271.873 261.150 3.530 1.424 o
7 -5 -8 30.788 28.864 1.761 39.747 o
7 -5 -7 18.562 17.866 1.491 69.534 o
7 -5 -6 172.594 157.506 3.777 3.141 o
7 -5 -5 4.088 3.032 0.676 399.880 o
7 -5 -4 19.933 21.427 0.872 82.466 o
7 -5 -3 354.897 346.478 3.077 0.875 o
7 -5 -2 199.505 194.440 2.346 2.525 o
7 -5 -1 49.683 44.265 1.024 26.876 o
7 -5 0 63.637 67.135 2.583 13.845 o
7 -5 1 286.852 288.760 5.145 1.206 o
7 -5 2 4.833 7.958 0.825 253.735 o
7 -5 3 242.633 245.815 3.362 1.697 o
7 -5 4 2.329 2.574 0.729 460.339 o
7 -5 5 11.008 11.041 0.734 166.086 o
-7 -5 -6 66.727 61.042 2.703 13.544 o
-7 -5 -7 217.896 228.253 3.609 1.991 o
-7 -5 -8 5.697 3.969 1.246 173.039 o
-7 -5 -9 13.177 15.443 1.679 75.554 o
-7 -5 -10 11.000 9.604 1.534 97.370 o
-7 -5 -11 161.447 160.586 4.550 3.173 o
7 5 12 6.224 5.346 1.000 210.190 o
7 5 13 322.612 315.716 4.633 1.011 o
7 5 14 61.603 60.967 2.225 15.789 o
7 5 15 6.850 5.918 1.094 181.551 o
7 5 16 7.666 7.405 1.139 160.561 o
-7 6 20 27.164 34.080 2.986 25.644 o
-7 6 19 14.074 18.580 2.356 47.745 o
-7 6 18 1.707 0.735 1.439 178.239 o
-7 6 17 0.092 -0.283 1.335 225.513 o
-7 6 16 52.981 60.681 3.300 14.171 o
-7 6 15 55.275 53.704 3.016 15.350 o
-7 6 14 57.588 67.410 3.259 13.041 o
7 -6 -12 91.706 82.234 1.988 9.721 o
7 -6 -11 27.409 29.065 1.257 50.941 o
7 -6 -10 174.771 174.871 2.852 3.071 o
7 -6 -9 34.778 35.954 1.401 37.480 o
7 -6 -8 5.508 6.692 0.581 322.320 o
7 -6 -7 35.911 37.705 1.045 38.835 o
7 -6 -6 235.891 225.388 2.710 1.879 o
7 -6 -5 110.390 113.760 1.961 6.784 o
7 -6 -4 569.139 569.908 5.202 0.348 o
7 -6 -3 13.573 13.466 0.778 132.766 o
7 -6 -2 106.155 109.796 1.416 7.455 o
7 -6 -1 12.768 15.944 0.829 126.594 o
7 -6 0 322.660 326.786 3.949 1.005 o
7 -6 1 107.063 114.464 1.675 7.110 o
7 -6 2 73.000 75.192 1.592 13.339 o
7 -6 3 66.578 70.535 1.551 15.148 o
7 -6 4 37.951 39.325 1.209 35.147 o
7 -6 5 0.024 0.119 0.476 1727.940 o
-7 -6 -6 15.165 14.855 1.609 75.132 o
-7 -6 -7 17.683 15.369 1.651 67.809 o
-7 -6 -8 62.220 65.400 2.973 13.246 o
-7 -6 -9 2.759 4.232 1.248 198.711 o
-7 -6 -10 125.820 132.037 4.237 4.556 o
-7 -6 -11 37.726 42.524 2.613 23.465 o
-7 -6 -12 134.345 144.681 4.484 4.010 o
-7 -6 -13 138.100 133.374 4.366 4.105 o
-7 -6 -14 103.756 102.771 3.820 6.358 o
7 6 15 1.015 -0.199 0.868 477.123 o
-7 7 21 44.235 45.754 3.530 16.110 o
-7 7 20 4.298 6.001 1.892 93.499 o
-7 7 19 10.795 7.976 1.985 72.159 o
-7 7 18 6.629 5.523 1.714 103.102 o
-7 7 17 47.580 49.603 3.091 17.037 o
-7 7 16 0.356 0.709 1.360 210.920 o
-7 7 15 58.988 58.245 3.225 13.630 o
-7 7 14 0.022 -0.130 1.240 262.407 o
-7 7 13 15.029 12.370 1.819 68.672 o
7 -7 -12 19.796 16.798 1.090 82.531 o
7 -7 -11 230.202 224.879 3.301 1.905 o
7 -7 -10 8.127 6.569 0.815 213.962 o
7 -7 -9 222.870 220.120 2.425 2.054 o
7 7 -8 27.720 28.148 0.970 55.638 o
7 7 -7 380.446 366.410 3.078 0.775 o
7 7 -6 53.524 52.581 1.247 22.416 o
7 7 -5 244.330 262.951 2.605 1.645 o
7 7 -4 1.392 1.757 0.488 894.517 o
7 7 -3 27.044 23.710 0.775 63.924 o
7 7 -2 98.410 98.282 1.642 8.483 o
7 7 -1 584.666 605.382 4.542 0.325 o
7 7 0 12.976 13.325 0.737 140.198 o
7 7 1 112.405 107.753 1.664 6.976 o
-7 7 -2 27.968 27.162 0.881 57.358 o
7 -7 3 108.371 121.418 1.718 6.766 o
7 -7 4 200.129 210.877 2.272 2.402 o
7 -7 5 383.445 386.028 3.081 0.744 o
-7 7 -6 40.800 45.166 1.657 28.223 o
-7 -7 -7 1.280 2.825 1.201 237.968 o
-7 7 -8 17.305 22.224 1.341 72.876 o
-7 7 -9 121.622 122.681 2.781 5.547 o
-7 7 -10 44.368 45.358 1.842 25.271 o
-7 7 -11 64.766 63.166 2.146 15.079 o
-7 7 -12 1.663 0.107 0.770 536.118 o
-7 7 -13 16.551 14.378 1.274 87.959 o
-7 7 -14 2.394 0.869 0.882 386.451 o
-7 -7 -15 253.219 251.525 5.971 1.452 o
-7 8 20 18.265 14.081 2.278 48.017 o
-7 8 17 65.086 68.236 3.560 11.243 o
-7 8 16 84.552 85.966 3.920 8.000 o
-7 8 15 54.866 53.303 3.168 14.931 o
-7 8 14 2.294 2.405 1.387 178.751 o
-7 8 13 1.204 2.554 1.344 197.889 o
7 -8 -12 52.857 47.694 1.641 22.229 o
7 -8 -11 0.727 1.384 0.706 640.502 o
7 8 -10 83.700 87.962 2.183 10.109 o
7 8 -9 25.482 21.034 1.007 65.627 o
7 8 -8 112.958 114.673 1.827 6.645 o
7 8 -7 4.708 5.042 0.601 369.826 o
7 8 -6 162.574 155.517 2.090 3.677 o
7 8 -5 45.847 46.148 1.203 27.713 o
7 8 -4 58.893 53.841 1.278 20.116 o
7 8 -3 7.002 6.958 0.621 270.348 o
7 8 -2 46.909 50.821 1.105 26.309 o
7 8 -1 44.088 40.850 1.135 30.679 o
7 8 0 200.797 209.337 2.398 2.395 o
7 8 1 125.780 126.942 1.778 5.594 o
7 8 2 64.486 61.636 1.295 17.206 o
7 8 3 29.135 28.173 0.953 53.630 o
-7 8 -4 350.147 390.672 3.610 0.818 o
7 -8 5 6.480 7.220 0.640 274.584 o
-7 8 -6 275.212 284.400 3.979 1.319 o
-7 8 -7 30.660 31.828 1.514 41.831 o
-7 8 -8 105.423 108.835 2.636 6.910 o
-7 8 -9 6.197 7.814 1.028 190.474 o
-7 8 -10 67.487 69.250 2.269 13.688 o
-7 8 -11 15.715 14.869 1.292 88.902 o
-7 8 -12 27.737 29.202 1.642 44.245 o
-7 8 -13 62.035 67.465 2.311 14.790 o
-7 -8 -14 57.579 65.893 2.540 15.224 o
-7 9 19 94.076 97.339 4.410 6.525 o
-7 9 15 20.134 17.072 2.131 48.499 o
-7 9 14 6.901 6.952 1.857 88.853 o
-7 9 13 128.083 125.735 4.397 4.514 o
7 9 -12 5.184 5.884 0.830 265.455 o
7 9 -11 7.148 6.645 0.835 223.874 o
7 9 -10 0.944 0.355 0.655 757.938 o
7 9 -9 1.134 1.652 0.644 675.723 o
7 9 -8 4.050 4.501 0.610 403.475 o
7 9 -7 61.803 63.659 1.649 16.894 o
7 9 -6 1.426 0.182 0.564 879.292 o
7 9 -5 21.757 23.699 0.844 74.867 o
7 9 -4 36.944 40.183 1.147 36.070 o
7 9 -3 155.822 161.397 1.943 3.801 o
7 9 -2 104.304 106.734 1.778 7.554 o
-7 9 1 7.055 6.469 0.880 217.137 o
7 9 0 15.269 14.960 0.785 117.831 o
7 9 1 31.817 34.114 1.267 42.539 o
7 9 2 68.534 73.513 1.456 14.569 o
7 9 3 329.540 334.652 3.002 0.981 o
-7 9 -4 1.380 0.957 0.488 980.829 o
-7 9 -5 3.499 4.469 0.581 446.544 o
-7 9 -6 21.277 26.220 1.919 47.452 o
-7 9 -7 231.828 265.639 4.023 1.670 o
-7 9 -8 26.907 29.866 1.552 46.234 o
-7 9 -9 79.772 76.587 2.355 11.083 o
-7 9 -10 19.401 19.572 1.424 68.379 o
-7 9 -11 67.661 75.280 2.422 12.832 o
-7 9 -12 0.205 0.464 0.866 511.742 o
-7 9 -13 29.108 30.804 1.461 44.687 o
-7 10 17 12.450 11.213 1.921 69.664 o
-7 10 16 22.739 18.620 2.179 44.194 o
7 -10 -15 0.872 1.070 0.877 449.259 o
-7 10 13 5.374 3.434 1.486 138.135 o
7 10 -12 10.855 11.232 1.491 98.281 o
7 10 -11 52.560 56.102 2.026 19.397 o
7 10 -10 30.282 38.030 2.305 30.364 o
7 10 -9 39.513 46.387 2.508 22.860 o
7 10 -8 162.660 163.857 3.275 3.378 o
7 10 -7 0.910 0.234 0.722 655.832 o
7 10 -6 1.437 0.759 0.497 970.112 o
7 10 -5 16.241 13.303 0.790 116.828 o
7 10 -4 68.831 76.853 1.572 13.995 o
7 10 -3 3.632 2.396 0.555 518.392 o
7 10 -2 21.821 18.427 0.892 80.731 o
-7 10 1 8.285 6.493 0.742 225.831 o
-7 10 0 5.335 4.292 0.598 361.623 o
7 10 1 136.960 146.070 3.036 4.384 o
7 10 2 125.663 131.644 2.247 5.348 o
7 10 3 63.421 69.286 1.694 15.723 o
7 10 4 1.628 1.296 0.615 681.932 o
-7 10 -5 3.746 3.961 0.673 396.405 o
-7 10 -6 94.926 96.677 2.526 8.226 o
-7 10 -7 28.604 24.973 1.471 48.459 o
-7 10 -8 40.148 44.829 1.888 27.095 o
-7 10 -9 17.831 17.875 1.376 75.391 o
-7 10 -10 30.778 29.214 1.670 40.851 o
-7 10 -11 19.951 21.785 1.526 62.130 o
-7 10 -12 66.115 72.343 2.470 13.230 o
7 -11 -16 2.452 2.348 0.965 315.871 o
-7 11 15 30.052 36.199 2.750 26.425 o
-7 11 14 2.433 1.975 1.436 169.092 o
7 -11 -13 13.773 13.642 1.739 73.390 o
7 11 -12 5.321 5.138 1.005 222.398 o
7 11 -11 22.238 22.223 1.924 48.452 o
7 11 -10 23.836 27.085 2.104 41.051 o
7 11 -9 21.441 21.003 1.880 51.085 o
7 11 -8 2.828 3.386 1.190 217.679 o
7 11 -7 44.386 55.871 2.796 18.400 o
7 11 -6 17.272 16.488 1.775 63.050 o
7 11 -5 250.465 236.967 3.872 1.644 o
7 11 -4 1.145 0.517 0.534 973.447 o
7 11 -3 24.821 31.016 1.572 47.613 o
7 11 -2 72.774 82.373 2.393 11.583 o
7 11 -1 85.815 99.205 2.082 9.355 o
7 11 0 5.183 6.884 0.802 263.416 o
7 11 1 37.654 33.118 1.328 36.937 o
7 11 2 34.289 31.505 1.250 41.526 o
7 11 3 1.392 1.021 0.601 750.213 o
7 11 4 0.098 0.744 0.596 1014.520 o
7 11 5 120.957 126.873 2.359 5.646 o
-7 11 -6 17.128 18.703 1.340 77.520 o
-7 11 -7 14.521 14.921 1.286 92.919 o
-7 11 -8 11.435 13.296 1.236 110.973 o
-7 11 -9 93.207 101.318 2.810 7.931 o
-7 11 -10 3.149 4.453 0.830 331.534 o
-7 11 -11 9.524 9.575 0.897 168.365 o
7 -12 -13 4.691 5.578 1.446 141.735 o
7 12 -12 2.959 3.730 1.192 213.601 o
7 12 -11 21.538 22.082 2.001 47.556 o
7 12 -10 18.121 21.745 1.960 52.534 o
7 12 -9 7.537 5.701 1.344 139.067 o
7 12 -8 17.181 15.407 1.733 65.633 o
7 12 -7 10.233 8.900 1.144 136.868 o
7 12 -6 340.219 360.301 6.920 0.829 o
7 12 -5 14.007 14.741 1.264 96.231 o
7 12 -4 6.186 7.328 0.850 230.055 o
7 12 -3 4.136 5.061 0.973 250.111 o
7 12 -2 56.053 58.714 2.152 17.607 o
7 12 -1 0.423 0.538 0.699 731.028 o
7 12 0 100.527 105.730 2.260 7.607 o
7 12 1 33.763 36.504 1.437 37.751 o
7 12 2 25.278 27.194 1.217 56.155 o
7 12 3 15.501 14.090 0.986 107.624 o
7 12 4 138.590 149.152 2.600 4.394 o
-7 12 -5 0.842 0.994 0.675 696.673 o
-7 12 -6 4.877 4.000 0.953 252.442 o
-7 12 -7 6.417 6.334 1.056 190.822 o
-7 12 -8 1.188 0.898 0.826 483.725 o
-7 12 -9 19.250 18.840 1.466 68.028 o
7 13 -12 14.940 16.082 1.853 64.286 o
7 13 -11 80.111 88.543 3.562 8.710 o
7 13 -10 6.876 6.614 1.453 126.789 o
7 13 -9 69.160 63.479 3.099 12.058 o
7 13 -8 0.765 1.023 1.150 280.486 o
7 13 -7 151.267 158.600 4.772 3.347 o
7 13 -6 17.658 15.985 1.887 59.048 o
7 13 -5 37.813 39.331 2.591 24.174 o
7 13 -4 43.765 46.702 1.976 24.461 o
7 13 -3 36.624 39.812 1.881 30.387 o
7 13 -2 0.023 -0.111 0.636 994.898 o
7 13 -1 4.110 3.209 0.775 346.296 o
7 13 0 1.862 3.834 0.794 406.770 o
7 13 1 54.180 56.682 1.781 19.686 o
7 13 2 1.601 1.995 0.760 490.813 o
7 13 3 96.565 99.839 2.206 8.204 o
7 13 4 19.957 18.048 1.132 78.808 o
7 13 5 113.065 126.087 2.496 6.017 o
-7 13 -6 4.738 5.378 1.079 210.716 o
-7 13 -7 34.824 32.893 1.821 34.314 o
-7 13 -8 1.001 0.910 0.964 379.768 o
7 14 -12 29.973 30.764 2.327 32.298 o
7 14 -11 12.284 9.777 1.573 90.606 o
7 14 -10 24.802 22.949 2.092 42.200 o
7 14 -9 0.883 1.703 1.296 219.466 o
7 14 -8 101.545 110.572 4.094 6.064 o
7 14 -7 3.836 2.814 1.333 176.247 o
7 14 -6 4.470 3.512 1.357 164.018 o
7 14 -5 14.297 14.785 1.847 66.677 o
7 14 -4 85.669 90.303 3.795 7.911 o
7 14 -3 0.000 -0.279 0.648 962.503 o
7 14 -2 43.532 42.927 1.609 27.665 o
7 14 -1 2.418 3.398 0.796 391.717 o
7 14 0 10.926 11.264 1.033 136.215 o
7 14 1 42.585 36.308 1.565 30.372 o
7 14 2 297.262 319.218 4.094 1.120 o
7 14 3 18.253 20.716 1.581 64.318 o
-7 14 -4 15.935 13.440 1.376 86.130 o
7 14 5 5.707 6.899 1.168 174.412 o
-7 14 -6 20.725 23.793 1.614 56.852 o
7 15 -11 2.128 1.965 1.205 230.992 o
7 15 -10 5.245 2.257 1.208 192.808 o
7 15 -9 18.459 18.515 1.961 54.062 o
7 15 -8 3.201 5.333 1.427 154.348 o
7 15 -7 5.188 4.977 1.382 150.103 o
7 15 -6 4.418 3.092 1.377 162.400 o
7 15 -5 20.127 19.359 2.067 48.896 o
7 15 -4 28.749 28.622 2.382 32.942 o
7 15 -3 59.350 66.467 2.367 15.291 o
7 15 -2 0.616 1.465 0.793 535.657 o
7 15 -1 179.952 173.472 3.100 2.952 o
7 15 0 1.820 2.843 0.841 397.307 o
7 15 1 172.879 184.633 3.221 2.963 o
7 15 2 2.826 2.217 0.830 378.322 o
7 15 3 23.247 26.675 1.761 48.340 o
7 15 4 0.109 -0.442 1.212 273.274 o
7 15 5 13.940 15.434 1.933 63.336 o
7 16 -4 18.281 15.553 1.965 56.053 o
7 16 -3 1.317 1.028 0.919 397.863 o
7 16 -2 18.834 18.937 1.533 66.490 o
-7 -16 1 18.856 20.956 2.225 45.598 o
-7 -16 0 75.184 90.735 4.001 8.416 o
-8 0 22 8.077 15.153 2.462 51.564 o
-8 0 20 61.384 77.046 3.917 10.394 o
-8 0 18 105.875 107.537 4.306 5.776 o
-8 0 16 173.533 194.072 5.354 2.536 o
-8 0 14 25.671 22.225 2.133 41.034 o
8 0 -12 209.444 212.583 4.316 2.107 o
8 0 -10 350.769 377.849 5.755 0.801 o
8 0 -8 0.681 0.492 0.580 956.794 o
8 0 -6 224.651 234.689 3.338 1.909 o
8 0 -4 3.527 1.707 0.482 615.001 o
8 0 -2 1.777 1.582 0.641 618.668 o
-8 0 0 192.321 190.483 2.425 2.662 o
-8 0 -2 36.151 39.047 1.460 34.612 o
-8 0 -4 616.218 611.480 5.333 0.301 o
-8 0 -6 226.843 229.923 5.101 1.785 o
-8 0 -8 9.002 11.041 1.549 100.411 o
-8 0 -10 305.672 307.646 6.124 1.049 o
-8 0 -12 0.586 0.581 1.082 322.775 o
-8 0 -14 58.374 43.063 2.536 17.620 o
-8 -1 22 7.116 9.771 2.113 70.119 o
-8 -1 21 13.143 15.576 1.654 76.698 o
-8 -1 20 3.981 3.579 1.165 209.358 o
-8 -1 19 22.161 26.338 1.746 50.124 o
-8 -1 18 1.008 0.361 0.975 380.646 o
-8 -1 17 27.527 28.791 1.740 43.086 o
-8 -1 16 8.917 6.908 1.208 144.159 o
-8 -1 15 58.322 61.585 2.244 16.407 o
-8 -1 14 51.874 54.847 2.085 19.566 o
-8 -1 13 42.941 41.491 2.549 22.259 o
8 -1 -12 14.265 12.833 0.799 128.916 o
8 -1 -11 202.440 203.547 2.499 2.406 o
8 -1 -10 94.396 91.669 1.728 9.141 o
8 -1 -9 125.257 126.536 2.001 5.565 o
8 -1 -8 0.001 -0.449 0.449 2004.430 o
8 -1 -7 169.159 158.388 1.899 3.498 o
8 -1 -6 183.510 179.759 1.793 2.964 o
8 -1 -5 38.295 37.687 0.992 37.078 o
8 -1 -4 1.339 0.725 0.358 1409.480 o
8 -1 -3 111.958 104.633 1.573 7.154 o
8 -1 -2 16.989 16.610 0.725 107.865 o
8 -1 -1 181.200 177.358 1.776 3.034 o
8 -1 0 0.978 1.685 0.403 1215.900 o
8 -1 1 114.435 118.381 1.489 6.554 o
-8 1 -2 5.167 5.694 0.512 373.386 o
-8 1 -3 67.519 67.342 1.177 15.908 o
-8 1 -4 73.811 73.515 1.224 13.817 o
-8 1 -5 151.234 144.920 1.872 4.195 o
-8 1 -6 136.336 140.156 2.825 4.568 o
-8 1 -7 261.149 260.325 3.861 1.484 o
-8 1 -8 71.661 75.583 2.212 12.556 o
-8 1 -9 239.088 248.660 3.874 1.688 o
-8 1 -10 12.319 10.948 1.081 124.701 o
-8 1 -11 27.882 26.564 1.486 48.120 o
-8 1 -12 5.591 4.525 0.928 242.908 o
-8 -1 -13 19.693 19.944 1.916 52.906 o
-8 -1 -14 21.893 20.399 1.976 48.635 o
-8 -2 22 21.351 26.701 2.787 31.918 o
-8 -2 21 2.191 2.386 1.232 219.302 o
-8 -2 20 15.312 20.272 1.699 65.886 o
-8 -2 19 0.092 0.901 1.055 347.307 o
-8 -2 18 19.581 21.169 1.595 61.242 o
-8 -2 17 14.339 12.233 1.343 94.755 o
-8 -2 16 11.278 13.717 1.322 104.452 o
-8 -2 15 16.215 19.129 1.458 74.467 o
-8 -2 14 14.484 14.629 1.285 93.626 o
8 2 -13 9.661 10.277 1.063 144.808 o
8 -2 -12 0.549 -0.392 0.426 1742.940 o
8 -2 -11 64.333 65.898 1.147 16.940 o
8 -2 -10 67.363 62.374 1.126 16.642 o
8 2 -9 55.616 51.215 1.308 21.678 o
8 2 -8 351.127 342.460 3.201 0.892 o
8 2 -7 42.440 44.549 1.067 30.900 o
8 2 -6 15.194 13.163 0.680 129.328 o
8 2 -5 130.204 127.049 2.010 5.316 o
-8 -2 4 151.839 144.683 1.789 4.193 o
8 2 -3 18.976 15.133 0.827 98.280 o
8 2 -2 201.607 202.186 2.505 2.426 o
-8 -2 1 8.350 8.933 0.594 230.472 o
-8 -2 0 71.882 70.272 1.308 14.424 o
-8 2 -1 6.345 6.904 0.515 312.645 o
-8 2 -2 617.474 604.456 3.276 0.306 o
8 -2 3 69.202 68.729 1.069 15.494 o
8 -2 4 8.436 6.138 0.510 270.200 o
8 -2 5 0.918 0.118 0.380 1722.360 o
-8 2 -6 100.305 99.539 2.426 7.750 o
-8 2 -7 1.363 1.138 0.719 579.636 o
-8 2 -8 123.714 127.480 2.804 5.331 o
-8 2 -9 2.360 1.104 0.742 488.596 o
-8 -2 -10 13.604 14.832 1.717 73.522 o
-8 -2 -11 1.946 1.202 1.114 272.786 o
-8 -2 -12 78.236 76.272 3.339 9.776 o
-8 -2 -13 45.016 43.145 2.622 20.890 o
-8 -2 -14 18.010 16.524 1.884 58.266 o
-8 -3 22 13.991 18.241 2.493 44.466 o
-8 -3 21 9.442 9.518 1.500 105.497 o
-8 -3 20 2.520 4.514 1.270 194.359 o
-8 -3 19 49.636 59.816 2.424 18.151 o
-8 -3 18 5.844 4.686 1.153 186.354 o
-8 -3 17 11.613 14.059 1.397 97.467 o
-8 -3 16 3.507 3.121 1.015 264.599 o
-8 -3 15 4.320 3.383 0.984 257.973 o
-8 3 14 31.808 30.083 2.422 30.387 o
8 -3 -12 0.777 0.356 0.446 1410.710 o
8 3 -11 0.805 0.606 0.436 1381.840 o
8 -3 -10 9.887 10.050 0.649 192.792 o
8 3 -9 103.862 101.938 1.601 7.869 o
8 3 -8 1.183 0.611 0.444 1204.140 o
8 3 -7 28.208 28.989 0.926 54.811 o
8 -3 -6 30.274 32.063 0.967 49.028 o
8 -3 -5 7.315 6.564 0.576 277.632 o
8 -3 -4 1.719 2.138 0.548 715.670 o
8 -3 -3 303.153 302.114 3.112 1.155 o
8 -3 -2 91.948 85.395 1.705 9.761 o
-8 -3 1 51.188 46.533 1.102 25.253 o
-8 -3 0 63.364 59.975 1.243 17.848 o
-8 -3 -1 155.626 164.959 1.987 3.751 o
8 -3 2 7.240 6.298 0.511 297.134 o
-8 -3 -3 76.841 74.032 1.223 13.201 o
8 -3 4 8.652 6.831 0.509 258.344 o
8 -3 5 7.263 6.817 0.572 276.699 o
-8 -3 -6 18.509 17.786 1.176 81.535 o
-8 -3 -7 14.108 10.967 1.039 118.437 o
-8 -3 -8 7.568 7.946 1.465 119.272 o
-8 -3 -9 1.254 1.533 1.137 272.737 o
-8 -3 -10 16.390 15.525 1.817 63.770 o
-8 -3 -11 8.672 8.843 1.488 110.677 o
8 3 12 21.731 25.722 1.582 54.790 o
8 3 13 77.812 76.736 2.525 11.078 o
8 3 14 0.565 0.141 0.880 485.115 o
-8 4 21 3.824 4.566 1.923 93.782 o
-8 4 20 3.575 2.547 1.797 109.119 o
-8 4 19 0.077 -0.161 1.589 159.484 o
-8 4 18 8.132 10.936 2.021 72.337 o
-8 4 17 60.070 64.828 3.586 12.010 o
8 4 -16 78.041 93.893 2.766 9.706 o
-8 4 15 4.144 5.885 1.670 115.309 o
-8 4 14 18.824 17.763 2.069 51.107 o
8 4 -13 16.976 13.875 1.681 69.385 o
8 -4 -12 88.224 87.311 1.784 10.014 o
8 -4 -11 10.950 10.278 0.783 165.093 o
8 -4 -10 153.745 151.658 2.819 3.842 o
8 -4 -9 6.087 4.853 0.564 337.974 o
8 -4 -8 1.299 1.351 0.434 1081.780 o
8 -4 -7 117.459 120.661 1.586 6.269 o
8 -4 -6 168.376 162.559 1.811 3.476 o
8 -4 -5 0.315 1.756 0.508 1097.030 o
8 -4 -4 75.134 73.650 1.398 13.347 o
8 -4 -3 12.399 14.230 0.839 133.555 o
8 -4 -2 133.341 133.636 1.804 5.084 o
8 -4 -1 0.223 0.136 0.388 2279.190 o
8 -4 0 192.885 189.235 1.922 2.702 o
8 -4 1 167.186 174.039 1.852 3.363 o
-8 -4 -2 10.037 7.916 0.624 208.061 o
-8 -4 -3 41.257 43.476 1.139 31.664 o
-8 -4 -4 34.875 31.658 1.002 43.318 o
-8 -4 -5 36.974 34.806 1.219 37.754 o
-8 -4 -6 62.454 64.662 2.036 15.685 o
-8 -4 -7 44.385 44.004 1.764 26.033 o
-8 -4 -8 89.404 93.709 2.514 8.864 o
-8 -4 -9 50.764 53.652 2.025 20.342 o
-8 -4 -10 236.041 248.701 4.148 1.697 o
-8 -4 -11 46.312 51.281 2.069 22.066 o
-8 -4 -12 76.434 76.957 2.457 11.351 o
8 4 13 6.193 7.180 0.915 216.904 o
8 4 14 61.764 59.306 1.900 16.828 o
-8 5 20 0.608 -0.514 1.644 146.410 o
-8 5 19 4.419 6.615 1.839 96.848 o
-8 5 18 0.055 -0.155 1.517 175.186 o
-8 5 17 77.356 85.165 4.070 8.366 o
-8 5 16 20.599 24.066 2.533 37.005 o
-8 5 15 88.697 101.472 4.145 6.966 o
-8 5 14 21.123 21.849 2.216 43.423 o
8 -5 -12 3.050 2.388 0.603 521.761 o
8 -5 -11 100.526 103.655 2.004 7.850 o
8 -5 -10 22.846 16.267 0.939 79.500 o
8 -5 -9 1.121 1.659 0.569 798.922 o
8 -5 -8 5.320 4.149 0.569 376.457 o
8 -5 -7 33.574 32.264 1.032 44.143 o
8 -5 -6 0.912 0.375 0.485 1201.500 o
8 -5 -5 251.041 254.942 2.603 1.624 o
8 -5 -4 17.736 14.449 0.765 107.722 o
8 -5 -3 0.844 1.010 0.450 1234.910 o
8 -5 -2 3.309 2.853 0.518 553.208 o
8 -5 -1 294.231 294.869 2.751 1.223 o
8 -5 0 1.965 2.215 0.511 730.515 o
8 -5 1 12.471 8.973 0.662 168.884 o
8 -5 2 25.105 24.717 0.923 64.300 o
8 -5 3 22.268 23.504 1.056 68.742 o
8 -5 4 16.932 20.061 0.997 89.932 o
-8 -5 -5 184.876 193.115 3.341 2.667 o
-8 -5 -6 31.213 37.102 2.408 29.067 o
-8 -5 -7 21.903 21.680 1.387 62.682 o
-8 -5 -8 1.850 1.175 0.821 446.676 o
-8 -5 -9 255.588 272.164 6.075 1.371 o
-8 -5 -10 8.566 10.657 1.693 91.677 o
-8 -5 -11 152.753 152.735 3.426 3.721 o
-8 -5 -12 67.482 62.762 2.338 14.128 o
-8 -5 -13 7.057 6.558 1.133 170.013 o
-8 6 20 21.674 24.134 2.728 33.243 o
-8 6 19 0.304 -0.164 1.492 179.193 o
-8 6 18 36.896 43.950 3.118 20.113 o
-8 6 17 25.393 32.250 2.729 29.465 o
-8 6 16 69.763 77.177 3.866 9.668 o
-8 6 15 23.109 20.279 2.262 41.505 o
8 6 -14 103.193 111.874 2.983 6.731 o
8 -6 -12 32.839 32.629 1.451 40.145 o
8 -6 -11 48.374 48.670 1.464 24.640 o
8 -6 -10 7.389 7.290 0.778 226.682 o
8 -6 -9 45.956 48.494 1.467 25.800 o
8 -6 -8 88.165 89.991 1.664 9.967 o
8 -6 -7 69.062 75.712 1.536 14.116 o
8 -6 -6 0.885 0.796 0.504 1083.970 o
8 -6 -5 46.191 44.547 1.216 27.903 o
8 -6 -4 148.209 148.818 2.074 4.195 o
8 -6 -3 26.458 23.670 0.909 62.904 o
8 -6 -2 289.452 294.115 2.797 1.249 o
8 -6 -1 0.480 0.010 0.441 1694.410 o
8 -6 0 175.359 181.140 2.253 3.068 o
8 -6 1 96.202 96.401 1.653 8.775 o
8 -6 2 139.384 145.411 2.058 4.557 o
8 -6 3 24.787 23.724 1.096 62.446 o
8 -6 4 19.674 18.422 1.010 83.321 o
8 -6 5 9.349 6.860 0.948 176.045 o
-8 -6 -6 27.967 29.922 2.270 34.487 o
-8 -6 -7 8.498 8.666 1.566 104.813 o
-8 -6 -8 194.256 193.996 5.254 2.283 o
-8 -6 -9 38.815 37.591 2.575 24.241 o
-8 -6 -10 37.023 39.725 2.636 24.050 o
-8 -6 -11 90.782 83.348 3.609 8.006 o
-8 -6 -12 15.179 16.072 1.459 80.558 o
-8 -6 -13 0.150 -0.012 0.927 462.952 o
-8 7 19 45.130 49.686 3.418 16.079 o
-8 7 18 11.705 13.429 2.180 58.437 o
-8 7 17 16.915 19.210 2.341 45.364 o
-8 7 16 1.173 0.947 1.402 190.624 o
-8 7 15 8.959 10.519 1.894 78.125 o
-8 7 14 3.595 2.593 1.571 137.066 o
8 7 -12 44.860 45.579 2.442 21.571 o
8 7 -11 67.593 73.248 3.015 11.785 o
8 -7 -10 3.345 4.151 0.821 334.357 o
8 -7 -9 272.635 280.302 4.022 1.344 o
8 -7 -8 47.792 49.770 1.322 25.265 o
8 -7 -7 82.319 79.910 1.611 11.429 o
8 7 -6 1.395 1.393 0.521 864.185 o
8 -7 -5 94.520 97.333 1.757 8.825 o
8 7 -4 7.232 7.238 0.677 250.470 o
8 -7 -3 246.741 246.639 2.971 1.677 o
-8 -7 2 0.008 -0.117 0.457 1930.900 o
8 -7 -1 21.603 24.086 0.949 72.246 o
8 -7 0 35.520 37.990 1.016 39.295 o
8 -7 1 133.942 137.453 2.002 4.932 o
8 -7 2 41.295 40.874 1.192 32.219 o
-8 7 -3 262.497 267.478 3.092 1.480 o
-8 7 -4 10.073 8.053 0.773 186.646 o
-8 7 -5 17.825 18.911 1.243 79.276 o
-8 7 -6 0.005 0.326 0.732 733.350 o
-8 7 -7 220.015 246.205 3.938 1.860 o
-8 7 -8 4.324 4.602 0.956 256.126 o
-8 7 -9 1.605 1.999 0.870 402.588 o
-8 7 -10 4.895 5.138 1.031 221.928 o
-8 7 -11 119.843 131.609 3.140 5.272 o
-8 7 -12 17.702 18.881 1.443 72.017 o
-8 8 19 0.208 -0.508 1.613 154.130 o
-8 8 18 14.644 19.080 2.461 44.395 o
-8 8 17 3.286 1.949 1.582 138.519 o
-8 8 16 4.635 3.026 1.543 134.930 o
-8 8 15 29.131 29.475 2.640 29.411 o
-8 8 14 29.213 28.675 2.566 30.411 o
8 8 -13 6.639 6.456 1.323 144.991 o
8 8 -12 110.905 115.570 3.815 5.683 o
8 8 -11 4.136 5.988 1.320 163.998 o
8 8 -10 77.375 87.365 2.498 10.506 o
8 8 -9 52.727 62.432 1.763 19.303 o
8 8 -8 119.328 128.472 2.443 5.655 o
8 8 -7 10.099 9.701 0.914 160.630 o
8 8 -6 46.785 46.412 1.503 25.727 o
8 8 -5 155.848 157.711 2.649 3.736 o
8 8 -4 42.094 42.059 1.471 29.574 o
8 8 -3 3.565 5.132 1.318 172.062 o
-8 -8 2 12.933 14.909 0.950 120.503 o
-8 -8 1 65.977 67.859 1.474 15.722 o
-8 -8 0 6.093 5.513 0.731 278.463 o
-8 -8 -1 52.111 56.276 1.591 21.109 o
-8 -8 -2 102.741 111.296 2.179 7.284 o
-8 8 -3 31.467 37.789 1.146 42.285 o
-8 8 -4 77.173 78.471 1.588 12.350 o
-8 8 -5 0.355 0.182 0.762 649.343 o
-8 8 -6 63.740 68.313 2.176 14.693 o
-8 8 -7 13.572 11.007 1.148 113.032 o
-8 8 -8 19.629 20.067 1.407 67.951 o
-8 8 -9 5.549 6.440 1.080 194.962 o
-8 8 -10 52.006 53.516 2.118 19.595 o
-8 8 -11 90.723 94.743 2.787 8.430 o
-8 9 18 5.016 4.409 1.780 103.630 o
-8 9 17 17.711 18.112 2.413 43.502 o
-8 9 16 1.557 -0.484 1.451 179.411 o
-8 9 15 87.891 100.948 4.326 6.847 o
-8 9 14 0.285 0.751 1.424 193.391 o
8 9 -13 2.056 1.371 1.069 287.941 o
8 9 -12 21.433 21.561 1.967 48.703 o
8 9 -11 15.027 14.556 1.292 91.547 o
8 9 -10 13.576 14.343 1.732 73.377 o
8 9 -9 6.158 7.554 0.883 221.503 o
8 9 -8 1.506 1.765 0.718 545.626 o
8 9 -7 22.204 21.609 1.216 66.786 o
8 9 -6 1.136 2.388 0.716 552.089 o
8 9 -5 85.125 87.655 2.068 10.083 o
8 9 -4 3.461 2.542 0.831 350.521 o
8 9 -3 9.399 8.368 1.074 152.257 o
-8 9 2 3.489 4.239 0.628 426.115 o
-8 -9 1 163.092 175.730 2.662 3.336 o
-8 -9 0 72.451 77.031 1.843 12.907 o
-8 -9 -1 123.348 118.619 2.288 5.760 o
-8 9 -2 3.998 3.950 0.732 357.903 o
-8 9 -3 11.042 14.053 0.829 144.365 o
-8 9 -4 17.105 19.035 0.939 93.475 o
-8 9 -5 170.548 176.331 2.796 3.150 o
-8 9 -6 3.641 5.554 0.808 311.910 o
-8 9 -7 6.513 9.042 1.127 165.166 o
-8 9 -8 0.577 2.344 0.918 401.357 o
-8 9 -9 83.150 83.379 2.559 9.987 o
-8 9 -10 40.816 45.610 2.027 25.666 o
-8 10 17 44.824 46.839 3.208 17.395 o
-8 10 16 7.861 6.604 1.862 86.676 o
-8 10 15 5.911 3.974 1.611 118.716 o
-8 10 14 0.394 0.153 1.375 208.767 o
8 10 -13 12.048 14.172 1.318 100.935 o
8 10 -12 13.655 14.273 1.752 72.398 o
8 10 -11 3.488 2.117 1.256 200.023 o
8 10 -10 36.407 37.634 2.500 25.773 o
8 10 -9 27.706 22.323 1.515 50.447 o
8 10 -8 11.997 12.463 1.241 109.980 o
8 10 -7 0.862 0.457 0.706 674.242 o
8 10 -6 211.672 233.352 3.373 2.047 o
8 10 -5 25.239 29.784 1.369 51.491 o
8 10 -4 47.763 47.246 1.984 22.707 o
8 10 -3 1.166 -0.069 0.773 572.454 o
8 10 -2 67.690 66.801 1.742 14.957 o
8 10 -1 73.989 73.165 1.636 13.282 o
8 10 0 33.489 37.717 1.410 37.739 o
8 10 1 32.389 34.872 1.375 40.382 o
-8 -10 -2 29.794 29.646 1.317 46.632 o
-8 10 -3 35.071 38.523 1.225 37.740 o
-8 10 -4 201.264 217.061 2.690 2.316 o
-8 10 -5 0.617 -0.018 0.657 827.750 o
-8 10 -6 36.295 35.990 1.445 35.813 o
-8 10 -7 0.020 -0.637 0.637 990.984 o
-8 10 -8 15.283 16.598 1.136 95.388 o
-8 10 -9 8.933 8.722 0.995 164.787 o
-8 11 16 2.057 2.568 1.610 138.694 o
-8 11 15 1.291 2.401 1.668 133.840 o
-8 11 14 1.201 0.308 1.477 175.181 o
-8 11 13 31.234 30.593 1.715 39.235 o
8 11 -12 7.767 8.651 1.570 107.023 o
8 11 -11 9.928 11.774 1.272 118.328 o
8 11 -10 27.381 32.488 1.769 41.050 o
8 11 -9 38.862 40.706 1.937 28.444 o
8 11 -8 3.682 4.027 0.826 324.259 o
8 11 -7 77.265 79.528 2.563 10.911 o
8 11 -6 0.993 0.038 0.700 693.150 o
8 11 -5 17.830 15.830 1.126 88.540 o
8 11 -4 39.613 44.274 1.584 29.632 o
8 11 -3 165.936 183.710 3.043 3.133 o
-8 11 2 0.993 0.890 0.844 478.098 o
8 11 -1 4.330 3.374 0.778 335.626 o
8 11 0 26.216 29.996 1.678 44.818 o
8 11 1 10.140 8.642 1.121 140.707 o
8 11 2 47.429 49.050 2.068 22.074 o
-8 11 -3 46.205 50.766 1.404 25.427 o
-8 11 -4 8.423 6.230 0.737 226.681 o
-8 11 -5 1.601 2.159 0.741 503.434 o
-8 11 -6 1.280 0.785 0.711 610.879 o
-8 11 -7 41.616 40.891 1.583 29.458 o
-8 11 -8 8.588 7.378 0.844 197.613 o
-8 12 15 6.290 6.132 1.842 92.448 o
-8 12 14 64.164 63.760 3.609 11.510 o
8 12 -13 0.112 -0.323 0.767 675.580 o
8 12 -12 22.608 24.866 1.371 59.101 o
8 12 -11 8.339 4.516 1.040 183.157 o
8 12 -10 13.627 14.082 1.371 92.373 o
8 12 -9 3.431 3.398 1.025 259.824 o
8 12 -8 79.621 80.487 2.624 10.474 o
8 12 -7 7.708 5.495 1.062 180.878 o
8 12 -6 9.355 8.746 1.168 140.189 o
8 12 -5 1.848 1.709 0.757 487.067 o
8 12 -4 18.392 22.906 1.550 63.136 o
8 12 -3 8.918 8.814 0.964 168.694 o
8 12 -2 0.967 0.354 0.811 528.651 o
-8 12 1 8.922 10.111 1.214 133.530 o
8 12 0 25.576 32.746 1.805 42.025 o
-8 12 -1 0.642 0.223 0.950 415.468 o
8 12 2 136.102 135.092 3.343 4.502 o
-8 12 -3 8.427 9.220 1.202 140.616 o
-8 12 -4 50.447 54.900 1.732 21.425 o
-8 12 -5 2.418 3.368 0.995 291.484 o
-8 12 -6 72.363 80.869 2.144 12.146 o
-8 12 -7 41.125 48.645 2.798 20.227 o
8 13 -13 39.570 43.482 2.717 21.968 o
8 13 -12 8.791 10.695 1.315 122.426 o
8 13 -11 43.672 46.897 2.927 19.073 o
8 13 -10 11.830 14.113 1.372 98.286 o
8 13 -9 20.987 21.198 1.608 58.605 o
8 13 -8 11.950 11.045 1.082 126.340 o
8 13 -7 37.071 41.864 2.069 28.028 o
8 13 -6 3.733 3.581 1.367 167.309 o
8 13 -5 35.122 33.712 1.846 33.566 o
8 13 -4 22.536 22.078 1.582 56.266 o
8 13 -3 4.404 4.405 1.066 224.730 o
8 13 -2 20.386 22.905 1.606 58.245 o
8 13 -1 22.239 19.563 1.556 59.329 o
-8 13 0 11.013 11.196 1.321 110.614 o
8 13 1 80.081 91.612 2.859 9.494 o
-8 13 -2 0.028 0.461 0.915 468.977 o
8 13 3 103.749 113.451 3.163 6.530 o
8 13 4 56.660 61.886 1.884 17.866 o
-8 13 -5 98.022 100.075 3.742 6.824 o
8 14 -10 30.280 31.215 2.468 30.366 o
8 14 -9 0.134 -0.417 0.840 562.695 o
8 14 -8 1.546 1.675 1.024 317.480 o
8 14 -7 6.049 6.084 1.573 118.186 o
8 14 -6 71.468 67.480 3.581 10.520 o
8 14 -5 23.321 20.397 2.240 41.714 o
8 14 -4 54.422 55.233 3.319 14.322 o
8 14 -3 3.691 6.036 1.192 192.901 o
8 14 -2 37.373 46.961 2.194 25.739 o
8 14 -1 16.203 15.902 1.491 76.849 o
8 14 0 62.071 61.251 2.471 14.983 o
8 14 1 14.951 16.281 1.500 78.955 o
8 14 2 1.441 -0.480 1.216 250.349 o
-9 0 20 44.931 44.426 3.273 17.311 o
-9 0 18 88.124 102.165 4.273 6.852 o
-9 0 16 21.819 22.778 2.397 39.018 o
-9 0 14 214.313 222.621 5.802 1.863 o
9 0 -12 26.828 26.786 1.917 41.789 o
9 0 -10 4.404 4.381 1.249 181.857 o
9 0 -8 203.843 207.832 4.725 2.155 o
9 0 -6 1.264 1.688 1.060 305.833 o
9 0 -4 22.693 22.471 1.811 50.339 o
-9 0 2 107.191 104.363 2.346 7.117 o
-9 0 0 9.469 9.594 1.032 152.220 o
-9 0 -2 567.101 567.977 5.487 0.349 o
-9 0 -4 78.461 74.866 2.115 11.729 o
-9 0 -6 103.159 101.053 3.730 6.508 o
-9 0 -8 144.236 149.802 4.556 3.665 o
-9 0 -10 0.502 -0.127 1.111 315.404 o
-9 -1 20 37.489 40.958 2.240 26.677 o
-9 -1 19 12.686 16.143 1.624 78.516 o
-9 -1 18 6.727 6.399 1.193 163.840 o
-9 -1 17 21.140 26.361 1.742 51.451 o
-9 -1 16 35.909 35.769 1.969 31.203 o
-9 -1 15 6.626 7.926 1.274 147.116 o
-9 -1 14 38.372 47.829 2.092 25.822 o
9 -1 -13 2.728 2.308 0.647 510.121 o
9 -1 -12 16.569 15.753 1.145 91.949 o
9 -1 -11 77.223 75.762 2.088 11.885 o
9 -1 -10 0.085 0.248 0.597 1075.220 o
9 -1 -9 71.698 75.015 1.730 13.389 o
9 -1 -8 0.327 0.447 0.611 952.678 o
9 -1 -7 9.130 8.326 0.788 194.003 o
9 -1 -6 26.413 26.850 1.130 56.206 o
9 -1 -5 21.475 20.608 1.024 74.902 o
-9 -1 4 1.912 2.883 0.510 696.552 o
-9 -1 3 59.887 55.542 1.274 19.512 o
-9 -1 2 76.602 79.368 1.511 12.461 o
-9 -1 1 61.273 57.039 1.315 18.744 o
-9 1 0 157.674 162.830 1.891 3.737 o
-9 1 -1 202.229 204.066 2.116 2.430 o
-9 1 -2 2.596 1.872 0.556 624.482 o
-9 1 -3 13.801 13.121 0.771 132.857 o
-9 1 -4 11.047 10.070 0.726 171.152 o
-9 1 -5 28.391 27.486 1.503 46.699 o
-9 1 -6 171.986 184.783 3.500 2.938 o
-9 1 -7 41.652 40.139 1.772 28.340 o
-9 1 -8 12.477 15.150 1.297 98.974 o
-9 1 -9 10.311 10.963 1.170 127.787 o
-9 -1 -10 10.892 16.174 1.929 67.719 o
-9 -1 -11 22.884 20.265 2.096 45.060 o
-9 -2 20 0.830 1.769 1.178 260.915 o
-9 -2 19 1.011 1.383 1.151 272.434 o
-9 -2 18 1.216 2.524 1.141 263.020 o
-9 -2 17 0.273 -0.498 0.943 441.734 o
-9 -2 16 17.501 21.179 1.633 63.553 o
-9 2 15 20.318 19.405 1.553 62.746 o
-9 -2 14 0.329 -0.466 0.907 473.495 o
9 -2 -13 2.010 1.693 0.618 619.250 o
9 -2 -12 35.615 35.088 1.519 35.999 o
9 -2 -11 14.130 11.203 1.066 115.800 o
9 -2 -10 175.188 182.241 3.156 2.951 o
9 -2 -9 18.209 18.391 0.874 93.162 o
9 -2 -8 47.550 46.071 1.210 26.785 o
9 -2 -7 32.537 29.724 1.012 47.103 o
9 -2 -6 137.839 131.736 1.920 4.909 o
9 -2 -5 21.159 16.862 0.803 87.908 o
9 -2 -4 21.141 21.318 0.875 79.003 o
9 -2 -3 0.102 0.372 0.394 2227.300 o
9 -2 -2 103.396 97.312 1.477 8.166 o
9 -2 -1 3.673 2.787 0.544 509.976 o
9 -2 0 229.431 223.209 2.467 1.965 o
9 -2 1 38.117 37.755 1.116 36.332 o
-9 -2 -2 1.733 1.511 0.644 622.336 o
9 -2 3 90.004 94.734 1.919 9.291 o
9 -2 4 101.709 101.822 1.972 7.848 o
-9 -2 -5 9.197 10.895 1.641 93.279 o
-9 -2 -6 2.960 1.099 1.152 242.928 o
-9 -2 -7 2.213 1.507 1.198 235.415 o
-9 -2 -8 7.326 8.133 1.477 118.686 o
-9 -2 -9 6.403 5.151 1.464 131.353 o
-9 -2 -10 76.246 83.336 3.690 9.088 o
-9 -2 -11 33.261 31.432 2.458 28.946 o
-9 3 19 10.138 14.082 2.295 55.697 o
-9 3 18 0.001 0.491 1.610 154.415 o
-9 3 17 14.820 13.824 2.162 55.115 o
-9 3 16 0.464 1.259 1.542 163.015 o
-9 3 15 87.936 91.832 4.115 7.340 o
9 3 -14 0.105 1.154 0.931 434.406 o
9 -3 -13 39.622 40.040 1.700 30.035 o
9 -3 -12 35.045 37.212 1.296 37.703 o
9 -3 -11 113.992 116.303 1.830 6.527 o
9 -3 -10 66.262 62.375 1.393 16.465 o
9 3 -9 48.560 44.643 1.380 25.877 o
9 3 -8 4.183 3.294 0.668 394.579 o
9 3 -7 123.118 128.785 1.921 5.639 o
9 3 -6 15.345 16.628 0.953 104.530 o
9 3 -5 32.771 32.791 1.214 42.825 o
9 3 -4 1.435 1.746 0.570 745.535 o
-9 -3 3 24.795 22.086 0.885 68.546 o
-9 -3 2 128.564 121.644 1.837 5.571 o
-9 -3 1 226.657 234.212 2.874 1.918 o
-9 -3 0 0.390 0.419 0.536 1180.080 o
-9 -3 -1 68.782 66.671 1.632 14.945 o
9 -3 2 22.093 21.854 0.918 74.594 o
9 -3 3 126.655 120.825 2.156 5.586 o
9 -3 4 1.393 2.558 0.814 441.623 o
-9 -3 -5 116.572 126.489 4.155 5.023 o
-9 -3 -6 65.251 72.187 3.310 11.532 o
-9 -3 -7 24.401 26.290 2.243 38.550 o
-9 -3 -8 6.168 7.115 1.479 126.000 o
-9 -3 -9 190.943 193.463 5.363 2.311 o
-9 -3 -10 0.705 1.231 1.304 221.561 o
-9 -3 -11 97.688 97.949 3.969 6.708 o
-9 4 19 6.908 6.911 1.944 82.890 o
-9 4 18 57.576 62.309 3.702 12.182 o
-9 4 17 8.988 11.690 2.095 66.719 o
9 4 -16 10.204 15.489 1.566 88.849 o
9 4 -15 2.915 3.105 1.144 231.743 o
9 4 -14 7.097 4.579 1.108 183.105 o
9 4 -13 3.739 4.151 0.682 388.013 o
9 4 -12 33.245 36.535 1.627 36.197 o
9 4 -11 7.938 7.511 1.000 178.837 o
9 4 -10 18.588 21.225 1.355 70.641 o
9 4 -9 55.181 56.615 1.965 18.764 o
9 4 -8 33.627 33.468 1.259 41.113 o
9 4 -7 51.046 55.287 1.330 22.600 o
9 4 -6 19.825 19.259 0.879 85.972 o
9 4 -5 12.903 12.606 0.873 132.988 o
9 4 -4 88.578 84.660 1.839 10.079 o
-9 -4 3 2.811 3.204 0.544 557.828 o
-9 -4 2 4.039 3.268 0.558 463.433 o
-9 -4 1 26.898 26.457 0.970 58.447 o
-9 -4 0 23.029 23.466 0.937 69.892 o
-9 -4 -1 27.264 30.646 1.231 50.469 o
-9 -4 -2 91.914 91.641 1.939 9.237 o
-9 -4 -3 0.833 -0.016 0.638 834.591 o
-9 -4 -4 3.522 2.867 0.821 348.474 o
-9 -4 -5 97.074 99.972 3.791 6.842 o
-9 -4 -6 138.954 138.609 4.449 3.979 o
-9 -4 -7 61.584 61.345 3.140 13.219 o
-9 -4 -8 222.435 235.397 5.888 1.733 o
-9 -4 -9 5.144 2.336 1.339 166.754 o
-9 -4 -10 76.203 87.056 3.799 8.770 o
9 5 -19 50.482 56.516 3.403 14.580 o
-9 5 18 18.541 16.443 2.318 45.716 o
-9 5 17 35.238 43.964 3.175 20.187 o
9 5 -16 0.358 0.154 1.077 336.866 o
-9 5 15 11.069 9.084 2.042 68.029 o
9 5 -13 44.962 49.940 1.930 23.554 o
9 5 -12 58.609 63.409 2.149 16.405 o
9 5 -11 20.383 23.421 1.456 61.955 o
9 5 -10 4.922 5.465 0.984 231.225 o
9 5 -9 135.551 150.031 3.163 4.328 o
9 5 -8 2.503 0.596 0.633 606.875 o
9 5 -7 131.076 134.760 2.413 4.994 o
9 5 -6 39.297 43.297 1.484 30.815 o
9 -5 -5 81.592 77.654 2.256 10.913 o
9 -5 -4 3.972 3.590 0.855 310.155 o
-9 -5 3 206.383 210.081 2.805 2.287 o
-9 -5 2 94.555 92.070 1.938 8.949 o
-9 -5 1 1.214 0.877 0.612 764.338 o
-9 -5 0 6.227 4.887 0.745 278.512 o
-9 -5 -1 5.917 5.297 0.743 281.459 o
-9 -5 -2 8.803 8.565 1.013 164.131 o
-9 -5 -3 43.273 41.520 1.421 29.348 o
-9 -5 -4 25.295 22.717 1.367 56.590 o
-9 -5 -5 10.669 11.382 1.181 123.658 o
-9 -5 -6 0.018 -0.271 0.792 642.833 o
-9 -5 -7 295.002 313.429 4.775 1.124 o
-9 -5 -8 7.545 6.437 1.096 172.213 o
-9 -5 -9 31.468 34.336 1.828 36.140 o
-9 -5 -10 1.527 1.907 0.966 346.210 o
9 -5 11 20.311 23.342 2.397 39.882 o
-9 6 18 11.412 10.845 2.101 63.604 o
9 6 -17 12.381 13.538 1.532 87.529 o
9 6 -16 57.309 58.613 2.479 16.245 o
-9 6 15 0.550 0.800 1.568 158.671 o
9 6 -14 16.533 21.805 2.279 46.056 o
9 6 -13 25.507 26.170 1.571 49.729 o
9 6 -12 4.276 4.088 0.924 272.143 o
9 6 -11 7.359 9.117 1.091 163.181 o
9 6 -10 76.645 81.938 2.467 10.979 o
9 6 -9 0.899 1.532 0.865 447.547 o
9 6 -8 48.015 53.878 1.664 22.820 o
9 6 -7 6.074 5.636 0.835 249.808 o
9 6 -6 56.738 62.093 1.764 18.167 o
9 -6 -5 3.335 3.177 0.871 325.668 o
9 -6 -4 104.533 104.287 2.689 7.087 o
9 -6 -3 63.144 63.309 2.167 15.354 o
-9 -6 2 214.077 212.488 2.934 2.168 o
-9 -6 1 22.229 23.212 1.132 67.254 o
-9 -6 0 90.929 89.925 2.441 8.970 o
-9 -6 -1 17.724 17.114 1.045 90.259 o
-9 -6 -2 33.099 38.273 1.702 34.871 o
-9 -6 -3 30.269 31.138 1.308 45.331 o
-9 -6 -4 50.989 50.819 1.606 22.492 o
-9 -6 -5 50.842 51.858 2.067 20.431 o
-9 -6 -6 63.855 67.089 2.340 14.402 o
-9 -6 -7 4.531 5.300 1.048 221.393 o
-9 -6 -8 6.194 6.248 1.095 186.197 o
-9 -6 -9 71.480 75.377 2.615 11.880 o
9 -6 10 42.927 44.696 3.048 18.892 o
9 7 -17 13.902 18.311 1.657 72.067 o
-9 7 16 3.397 3.045 1.725 116.896 o
-9 7 15 0.322 0.327 1.496 176.883 o
-9 7 14 9.473 7.164 1.822 85.050 o
9 7 -13 1.975 2.469 1.179 238.257 o
9 7 -12 0.016 -0.465 0.773 674.092 o
9 7 -11 34.504 40.972 1.892 31.200 o
9 7 -10 0.608 1.530 0.876 451.251 o
9 7 -9 4.682 3.615 0.946 261.657 o
9 7 -8 8.974 10.091 0.960 163.077 o
9 7 -7 10.976 9.581 0.948 150.306 o
9 7 -6 19.470 20.962 1.180 74.707 o
9 -7 -5 173.387 182.045 3.546 2.930 o
9 -7 -4 0.326 -0.301 0.759 667.395 o
9 -7 -3 2.262 1.596 0.904 364.361 o
-9 -7 2 11.020 11.909 0.952 141.155 o
-9 -7 1 125.938 139.161 2.500 5.090 o
-9 -7 0 2.608 1.809 0.676 509.440 o
-9 -7 -1 51.259 51.066 1.968 20.843 o
-9 -7 -2 18.732 17.186 0.935 91.144 o
-9 -7 -3 27.947 28.991 1.281 49.882 o
-9 7 -4 40.920 44.310 1.459 29.678 o
-9 7 -5 64.279 69.082 2.198 14.458 o
-9 7 -6 3.488 2.420 0.869 333.092 o
-9 7 -7 4.196 3.238 0.918 284.632 o
-9 7 -8 18.490 17.100 1.385 74.403 o
-9 7 -9 51.788 57.639 2.241 18.577 o
-9 8 16 19.006 22.647 2.699 35.532 o
9 8 -15 7.578 8.157 1.321 134.721 o
-9 8 14 34.012 39.450 2.963 22.652 o
9 8 -13 6.167 7.285 1.111 178.553 o
9 8 -12 48.234 47.830 2.842 18.228 o
9 8 -11 2.998 4.280 1.039 255.199 o
9 8 -10 26.593 29.570 1.716 44.024 o
9 8 -9 3.461 3.556 1.005 264.959 o
9 8 -8 19.161 21.662 1.239 72.688 o
9 8 -7 54.255 57.724 1.826 19.347 o
9 8 -6 43.697 50.250 1.697 25.277 o
9 8 -5 7.653 6.227 1.043 181.054 o
9 8 -4 5.127 3.246 0.915 266.740 o
9 -8 -3 9.151 6.232 1.085 161.055 o
-9 -8 2 38.498 41.036 1.511 31.861 o
-9 -8 1 1.513 0.724 0.697 611.228 o
-9 -8 0 75.720 76.421 1.964 12.243 o
-9 -8 -1 18.826 17.304 1.068 85.480 o
-9 -8 -2 44.762 43.260 1.358 28.349 o
-9 -8 -3 31.795 33.748 1.419 40.977 o
-9 8 -4 57.151 62.233 1.533 18.667 o
-9 8 -5 3.289 4.626 0.808 334.886 o
-9 8 -6 9.494 11.750 1.001 147.575 o
-9 8 -7 57.681 58.647 2.193 17.072 o
-9 8 -8 27.691 31.724 1.751 41.380 o
-9 9 15 31.601 32.443 3.006 24.206 o
-9 9 14 3.410 6.396 1.825 101.166 o
9 9 -13 103.778 117.231 4.190 5.730 o
9 9 -12 3.869 4.495 1.113 218.751 o
9 9 -11 58.205 71.285 2.516 14.636 o
9 9 -10 8.120 10.051 1.213 138.702 o
9 9 -9 106.205 116.501 3.121 6.328 o
9 9 -8 3.279 3.398 0.822 347.561 o
9 9 -7 26.875 25.194 1.359 52.584 o
9 9 -6 2.146 1.950 0.783 444.142 o
9 -9 -5 4.612 4.699 1.077 216.952 o
9 -9 -4 24.205 30.614 1.749 45.370 o
9 9 -3 140.645 155.567 5.041 3.533 o
-9 -9 2 8.387 9.130 0.907 180.395 o
-9 -9 1 5.064 4.941 0.806 285.469 o
-9 -9 0 4.395 5.290 0.716 330.480 o
-9 -9 -1 28.328 31.571 1.367 46.509 o
-9 -9 -2 6.109 6.037 0.871 236.767 o
-9 -9 -3 95.704 101.966 2.302 8.116 o
-9 -9 -4 6.852 7.374 0.913 207.182 o
-9 9 -5 22.788 23.017 1.255 63.231 o
-9 9 -6 1.912 2.074 0.790 447.138 o
-9 9 -7 117.102 123.540 2.588 5.831 o
-9 10 14 30.576 38.895 3.102 22.714 o
9 10 -13 3.912 3.086 1.277 186.337 o
9 10 -12 15.865 18.534 1.521 73.352 o
9 10 -11 14.760 12.408 1.354 92.416 o
9 10 -10 9.686 8.730 1.247 129.672 o
9 10 -9 0.705 -0.067 0.899 462.657 o
9 10 -8 55.846 64.505 2.001 17.384 o
9 10 -7 38.028 38.565 1.638 31.964 o
9 10 -6 26.724 27.737 1.432 49.760 o
9 10 -5 35.602 38.337 2.764 23.831 o
9 -10 -4 96.614 99.463 2.974 7.601 o
9 10 -3 30.561 29.618 2.537 29.847 o
9 -10 -2 0.734 0.241 0.938 421.632 o
-9 -10 1 9.578 10.301 1.147 136.256 o
-9 10 0 3.557 3.449 0.691 405.203 o
-9 -10 -1 74.282 83.847 2.116 11.682 o
-9 -10 -2 53.109 53.362 1.758 20.666 o
-9 10 -3 0.006 -0.572 0.627 1026.180 o
-9 10 -4 10.063 9.747 0.985 152.561 o
-9 10 -5 3.008 2.113 0.771 409.037 o
-9 10 -6 65.631 75.077 2.448 13.128 o
9 11 -13 4.709 4.438 1.145 201.143 o
9 11 -12 20.583 21.339 1.628 58.561 o
9 11 -11 26.498 27.923 1.820 43.200 o
9 11 -10 7.300 10.113 1.286 134.844 o
9 11 -9 8.962 7.825 1.216 140.007 o
9 11 -8 0.523 1.142 0.789 557.754 o
9 11 -7 23.504 24.479 1.714 50.309 o
9 11 -6 8.741 9.860 1.066 152.691 o
9 11 -5 74.655 83.186 3.966 8.810 o
9 -11 -4 1.517 1.844 0.960 350.798 o
9 11 -3 25.858 28.895 2.560 32.152 o
9 11 -2 14.637 16.407 2.140 54.555 o
-9 -11 1 108.861 108.675 2.378 6.842 o
-9 11 0 7.220 5.860 0.770 242.936 o
-9 -11 -1 64.045 66.492 1.962 15.310 o
-9 -11 -2 12.350 14.155 1.134 112.436 o
-9 -11 -3 76.063 83.510 2.222 11.306 o
-9 11 -4 9.332 11.067 0.978 153.954 o
-9 11 -5 77.945 76.945 3.260 9.896 o
9 12 -11 0.456 0.892 1.233 252.048 o
9 12 -10 18.187 21.023 2.158 47.795 o
9 12 -9 3.010 1.112 1.030 288.048 o
9 12 -8 1.763 2.370 0.883 381.308 o
9 12 -7 10.543 10.900 1.380 108.425 o
9 -12 -6 38.091 40.039 2.123 27.540 o
9 12 -5 13.083 14.798 2.063 60.101 o
9 12 -4 7.024 8.513 1.793 91.329 o
9 12 -3 9.848 11.833 2.006 69.493 o
-9 12 2 44.340 44.082 2.126 23.872 o
-9 -12 1 3.249 3.915 0.822 340.354 o
-9 -12 0 99.359 106.583 2.173 7.720 o
-9 -12 -1 28.474 28.493 1.260 49.846 o
-9 -12 -2 57.161 53.105 1.856 19.067 o
-9 13 3 12.140 13.990 1.996 64.623 o
-9 13 2 17.551 14.948 2.059 54.478 o
-9 13 1 9.863 8.378 1.766 86.360 o
-10 0 18 4.423 3.691 1.770 107.485 o
-10 0 16 65.559 76.300 3.864 10.120 o
-10 0 14 17.420 17.885 2.206 48.893 o
10 0 -12 0.352 -0.659 1.063 347.450 o
10 0 -10 86.628 84.662 3.377 8.560 o
10 0 -8 56.519 53.626 2.774 15.959 o
10 0 -6 50.910 49.254 2.687 18.084 o
10 0 -4 0.542 0.115 1.039 355.964 o
10 0 -2 21.140 18.191 1.904 52.531 o
-10 0 0 57.404 57.048 1.990 17.994 o
-10 0 -2 51.892 51.669 1.941 20.643 o
-10 0 -4 69.321 76.974 2.301 12.659 o
-10 0 -6 0.707 0.661 1.182 270.537 o
-10 0 -8 23.000 25.784 2.371 37.604 o
-10 -1 18 21.319 22.351 2.444 38.664 o
-10 -1 17 25.233 30.234 1.903 41.903 o
-10 -1 16 0.053 1.384 1.381 204.317 o
-10 -1 15 5.870 7.757 1.293 149.985 o
-10 1 14 8.485 7.379 1.761 91.390 o
10 -1 -13 8.773 8.098 0.897 183.172 o
10 -1 -12 10.262 9.013 1.083 142.914 o
10 -1 -11 63.074 65.386 2.115 15.277 o
10 -1 -10 32.031 31.371 1.600 39.664 o
10 -1 -9 3.093 1.610 0.798 398.796 o
10 -1 -8 0.303 0.167 0.806 589.643 o
10 -1 -7 63.372 60.307 2.080 15.855 o
10 -1 -6 0.475 -0.201 0.723 712.670 o
10 -1 -5 46.808 46.203 1.851 23.979 o
10 -1 -4 20.641 19.919 1.357 67.645 o
-10 -1 3 11.971 9.935 0.870 149.177 o
-10 -1 2 223.315 224.620 3.018 1.992 o
-10 -1 1 40.060 35.154 1.332 34.200 o
-10 -1 0 6.986 7.617 0.831 219.817 o
-10 -1 -1 78.075 77.734 1.864 11.919 o
-10 -1 -2 8.787 7.639 0.878 188.461 o
-10 -1 -3 11.573 9.771 0.897 150.192 o
-10 -1 -4 79.138 73.019 1.827 12.167 o
-10 -1 -5 2.364 1.583 1.312 199.715 o
-10 -1 -6 10.361 9.822 1.642 91.397 o
-10 -1 -7 2.203 2.887 1.347 186.662 o
-10 -1 -8 0.171 -0.279 1.191 281.789 o
-10 2 17 0.584 1.183 1.706 133.849 o
-10 2 16 6.131 7.631 1.933 84.445 o
-10 2 14 38.422 36.048 2.856 22.582 o
10 -2 -13 3.784 1.245 0.839 356.993 o
10 -2 -12 14.145 16.877 1.304 90.062 o
10 -2 -11 8.179 8.737 1.094 157.710 o
10 -2 -10 0.377 -0.710 0.710 750.238 o
10 -2 -9 1.472 1.028 0.824 466.782 o
10 -2 -8 32.578 30.711 1.587 39.632 o
10 -2 -7 1.055 0.629 0.813 513.025 o
10 -2 -6 0.487 -0.616 0.717 722.404 o
10 -2 -5 7.028 6.217 1.003 194.741 o
10 -2 -4 124.700 126.183 2.887 5.283 o
-10 -2 3 3.269 2.888 0.707 420.952 o
-10 -2 2 103.283 101.372 2.104 7.660 o
-10 -2 1 35.512 32.729 1.308 39.169 o
-10 -2 0 63.141 62.742 1.716 16.519 o
-10 -2 -1 0.125 -0.623 0.623 1011.280 o
-10 -2 -2 221.030 225.486 3.098 2.007 o
-10 -2 -3 4.962 4.362 0.765 309.040 o
-10 -2 -4 8.450 5.810 0.826 212.867 o
-10 -2 -5 41.627 42.300 2.795 21.026 o
-10 -2 -6 50.779 59.939 3.204 14.941 o
-10 -2 -7 0.445 0.282 1.262 245.186 o
-10 -2 -8 51.736 51.468 3.083 16.015 o
-10 3 17 5.481 6.368 1.954 85.707 o
-10 3 15 49.569 49.927 3.289 15.764 o
-10 3 14 8.147 6.796 1.787 91.083 o
10 -3 -13 45.119 43.880 2.505 21.407 o
10 -3 -12 0.277 0.695 1.168 284.308 o
10 -3 -11 0.527 0.708 1.190 269.852 o
10 -3 -10 0.059 -0.001 0.654 932.450 o
10 -3 -9 120.843 129.779 2.398 5.566 o
10 -3 -8 0.493 0.525 0.805 562.977 o
10 -3 -7 16.040 14.825 1.263 89.408 o
10 -3 -6 27.193 27.321 1.531 47.715 o
10 -3 -5 0.519 0.651 0.811 549.364 o
10 -3 -4 25.975 25.761 1.492 50.903 o
10 -3 -3 125.522 123.753 2.284 5.527 o
-10 -3 2 11.360 9.529 0.886 153.984 o
10 -3 -1 70.180 69.087 1.782 14.145 o
10 -3 0 4.118 5.286 0.815 300.533 o
10 -3 1 91.989 88.670 2.011 9.323 o
10 -3 2 58.734 54.718 2.070 17.694 o
10 -3 3 157.001 158.404 3.299 3.570 o
-10 -3 -4 22.466 19.987 1.391 63.082 o
-10 -3 -5 46.191 45.360 2.879 18.874 o
-10 -3 -6 3.496 3.396 1.450 154.618 o
-10 -3 -7 124.045 122.725 4.526 4.638 o
-10 4 16 46.166 53.225 3.552 15.022 o
-10 4 15 18.562 17.741 2.447 42.230 o
10 4 -14 1.176 2.430 1.454 172.648 o
10 -4 -13 2.952 2.912 1.241 205.279 o
10 -4 -12 63.130 61.585 2.207 15.437 o
10 -4 -11 16.409 15.528 1.337 83.698 o
10 -4 -10 115.140 125.052 2.416 5.969 o
10 -4 -9 0.002 0.981 0.721 714.789 o
10 4 -8 31.258 31.304 2.305 31.669 o
10 4 -7 3.010 3.157 1.177 220.535 o
10 4 -6 239.700 248.436 5.749 1.566 o
10 4 -5 33.902 34.639 2.373 28.695 o
10 4 -4 16.620 15.357 1.806 63.931 o
10 4 -3 0.080 1.817 1.186 269.510 o
-10 -4 2 1.539 0.820 0.750 542.270 o
10 -4 -1 2.326 1.724 0.669 537.520 o
10 -4 0 128.984 126.818 2.409 5.254 o
10 -4 1 0.006 1.160 0.888 479.982 o
10 -4 2 33.872 31.975 1.660 37.137 o
10 -4 3 14.947 15.504 1.299 89.946 o
10 -4 4 39.045 36.459 1.771 30.878 o
-10 -4 -5 13.644 16.407 1.983 61.169 o
-10 -4 -6 101.268 99.207 4.090 6.373 o
-10 -4 -7 9.184 7.802 1.716 92.218 o
10 5 -17 24.679 32.350 2.802 28.908 o
-10 5 16 2.773 4.531 1.885 99.854 o
-10 5 15 11.362 9.883 2.072 65.630 o
10 5 -14 19.523 24.463 2.449 39.082 o
10 5 -13 0.370 0.533 0.656 825.617 o
10 -5 -12 1.833 0.745 0.785 491.071 o
10 5 -11 46.013 48.944 2.025 22.836 o
10 5 -10 3.603 2.968 0.924 298.699 o
10 5 -9 40.781 42.396 1.926 27.122 o
10 5 -8 8.000 7.851 1.099 161.921 o
10 -5 -7 89.951 92.828 2.591 8.777 o
10 5 -6 18.928 18.996 1.392 71.037 o
10 5 -5 86.603 96.963 3.908 7.486 o
10 5 -4 1.489 0.806 0.835 462.244 o
10 5 -3 1.348 1.192 1.192 251.940 o
-10 -5 2 10.617 10.932 1.143 128.641 o
-10 -5 1 48.817 45.873 1.889 23.042 o
-10 -5 0 23.146 24.396 1.505 55.503 o
-10 -5 -1 0.634 0.839 0.769 587.004 o
-10 -5 -2 0.051 -0.101 0.758 697.047 o
10 -5 3 39.081 37.968 1.452 32.955 o
-10 -5 -4 2.470 2.612 0.909 339.661 o
-10 -5 -5 189.511 194.251 5.542 2.298 o
-10 -5 -6 3.563 3.374 1.459 152.700 o
10 6 -16 2.539 1.141 1.311 200.451 o
10 6 -15 5.264 3.699 1.597 123.523 o
10 6 -13 33.739 35.989 1.857 33.618 o
10 6 -12 4.906 6.389 1.123 193.331 o
10 6 -11 0.415 0.387 0.827 545.826 o
10 6 -10 9.578 11.072 1.258 123.001 o
10 6 -9 13.947 11.313 1.268 102.454 o
10 6 -8 49.889 58.854 2.271 18.822 o
10 -6 -7 25.209 25.989 1.582 49.984 o
10 6 -6 7.477 8.854 1.161 153.455 o
10 6 -5 43.572 46.792 2.921 19.143 o
10 6 -4 9.439 6.636 1.540 107.304 o
10 6 -3 10.426 8.441 1.640 93.294 o
-10 -6 2 19.860 20.967 1.424 66.098 o
-10 -6 1 7.411 6.640 1.035 182.736 o
-10 -6 0 1.523 1.154 0.863 429.083 o
-10 -6 -1 6.730 7.976 1.116 169.403 o
-10 -6 -2 69.895 71.011 2.376 12.907 o
-10 -6 -3 72.553 70.820 2.348 12.550 o
-10 -6 -4 82.326 83.091 2.530 10.133 o
-10 -6 -5 1.813 2.793 1.440 169.791 o
-10 6 -6 5.352 7.039 1.406 139.545 o
10 7 -15 1.590 2.009 1.568 149.353 o
10 7 -14 8.262 7.382 1.333 131.687 o
10 7 -13 18.381 24.442 1.653 58.858 o
10 7 -12 0.362 0.328 0.913 457.657 o
10 7 -11 2.194 2.730 0.953 323.289 o
10 7 -10 0.002 -0.046 0.857 549.436 o
10 7 -9 25.468 28.701 1.729 45.403 o
10 7 -8 1.325 1.391 0.896 406.921 o
10 -7 -7 30.617 35.054 1.833 36.455 o
10 -7 -6 1.605 1.267 0.959 357.619 o
10 -7 -5 43.133 43.063 1.971 25.557 o
10 7 -4 6.394 4.378 1.502 128.558 o
10 7 -3 67.994 70.995 3.542 10.787 o
-10 -7 2 5.342 4.247 0.943 245.257 o
-10 -7 1 7.726 7.996 1.094 164.214 o
-10 -7 0 2.372 1.898 0.876 372.432 o
-10 -7 -1 75.050 80.315 2.087 11.870 o
-10 -7 -2 44.351 44.363 1.973 24.725 o
-10 -7 -3 2.309 2.943 0.956 316.412 o
-10 -7 -4 0.000 -0.395 0.767 687.074 o
-10 7 -5 7.377 6.558 1.120 169.319 o
10 8 -13 12.744 7.332 1.598 91.154 o
10 8 -12 7.504 4.902 1.130 173.840 o
10 8 -11 0.567 1.490 0.939 402.995 o
10 8 -10 17.459 19.274 1.565 67.685 o
10 8 -9 14.609 13.971 1.404 87.740 o
10 8 -8 33.266 38.691 2.006 31.550 o
10 8 -7 24.400 24.569 2.428 36.160 o
10 8 -6 0.835 -0.311 1.203 264.842 o
10 -8 -5 13.156 13.695 1.413 92.029 o
10 8 -4 41.111 52.534 3.281 17.226 o
10 8 -3 6.858 5.841 1.129 175.692 o
10 8 -2 69.553 80.767 3.856 9.539 o
-10 -8 1 8.014 8.236 1.121 157.243 o
-10 -8 0 18.000 16.222 1.394 76.230 o
-10 -8 -1 16.033 17.091 1.396 79.964 o
-10 -8 -2 13.116 17.527 1.451 84.443 o
-10 -8 -3 22.557 20.200 1.516 59.365 o
-10 8 -4 5.023 0.836 1.196 205.376 o
10 9 -12 4.617 4.346 1.591 125.684 o
10 9 -11 71.720 77.216 2.757 11.463 o
10 9 -10 0.279 -0.819 0.893 490.548 o
10 9 -9 0.322 0.940 0.971 397.384 o
10 9 -8 0.176 0.300 0.926 455.398 o
10 9 -7 2.136 1.621 0.981 324.971 o
10 -9 -6 20.693 18.677 1.570 62.210 o
10 9 -5 44.240 50.031 3.242 17.016 o
10 9 -4 5.346 9.405 1.820 92.446 o
10 9 -3 1.717 3.400 1.611 138.296 o
10 9 -2 0.358 -0.967 1.279 242.184 o
-10 -9 1 30.189 35.265 1.817 36.889 o
-10 -9 0 9.192 10.649 1.216 130.265 o
-10 -9 -1 20.374 18.956 1.550 63.118 o
-10 -9 -2 0.066 0.607 0.936 444.140 o
10 9 3 65.853 75.237 2.546 12.874 o
10 10 -9 23.869 26.396 2.482 35.098 o
10 10 -8 6.189 4.970 0.998 213.655 o
10 10 -7 3.303 3.631 1.557 138.067 o
10 10 -6 83.257 96.552 4.353 7.221 o
10 10 -5 11.337 11.552 2.043 65.672 o
10 10 -4 17.093 17.960 2.227 48.633 o
10 10 -3 7.849 8.221 1.853 85.503 o
10 10 -2 81.098 95.264 4.347 7.401 o
-10 -10 1 0.602 2.382 1.006 342.385 o
-10 -10 0 83.222 88.874 2.798 9.391 o
11 0 -14 32.677 39.146 2.510 26.943 o
11 0 -12 8.404 8.670 1.562 105.513 o
11 0 -10 14.367 11.808 1.748 73.584 o
11 0 -8 66.981 70.958 3.351 11.306 o
11 0 -6 61.911 59.881 3.172 13.194 o
11 0 -4 19.992 21.612 2.127 46.476 o
11 0 -2 0.931 -0.387 1.359 208.877 o
11 0 0 58.124 53.818 2.949 15.026 o
11 0 2 38.928 39.036 2.513 24.390 o
11 1 -14 19.904 18.153 1.363 70.855 o
11 -1 -13 5.504 4.901 0.945 236.783 o
11 -1 -12 0.687 -0.553 0.713 707.491 o
11 -1 -11 4.094 5.105 1.033 232.968 o
11 -1 -10 0.997 -0.747 0.747 621.865 o
11 1 -9 7.894 6.168 1.085 172.037 o
11 -1 -8 4.405 3.444 1.021 244.418 o
11 -1 -7 37.559 37.295 1.830 31.020 o
11 -1 -6 14.438 12.303 1.331 95.009 o
11 -1 -5 45.535 45.670 2.001 23.796 o
11 -1 -4 0.937 -0.005 0.925 429.268 o
11 -1 -3 2.831 2.979 0.945 308.017 o
11 -1 -2 59.763 53.639 2.130 17.377 o
11 -1 -1 20.972 17.564 1.396 68.145 o
11 -1 0 0.175 -0.763 0.763 675.404 o
-11 -1 -1 60.000 52.814 1.687 18.793 o
-11 -1 -2 10.696 10.222 0.952 149.579 o
-11 -1 -3 10.838 10.469 0.969 145.821 o
11 -2 -14 2.537 2.748 1.306 194.079 o
11 -2 -13 10.911 9.799 1.603 92.519 o
11 -2 -12 5.097 7.004 1.033 206.744 o
11 -2 -11 8.300 8.092 1.116 156.190 o
11 -2 -10 1.202 2.071 0.955 359.785 o
11 -2 -9 10.337 11.466 1.249 119.131 o
11 -2 -8 5.744 6.186 1.128 184.660 o
11 -2 -7 1.162 -0.514 0.853 483.812 o
11 -2 -6 159.744 159.555 3.461 3.458 o
11 -2 -5 20.149 18.954 1.480 65.705 o
11 -2 -4 42.410 39.471 1.897 27.241 o
11 -2 -3 1.181 0.508 0.859 464.237 o
-11 -2 2 91.220 86.108 2.069 9.487 o
-11 -2 1 16.995 18.495 1.166 85.305 o
-11 -2 0 145.220 145.681 2.651 4.221 o
-11 -2 -1 3.557 3.438 0.771 362.771 o
-11 -2 -2 6.272 4.703 0.803 263.200 o
-11 -2 -3 15.716 15.385 1.335 85.960 o
11 -3 -14 10.417 9.062 1.603 95.050 o
11 -3 -13 7.040 9.669 1.594 105.702 o
11 -3 -12 0.040 -0.127 1.130 315.329 o
11 -3 -11 27.843 28.591 2.372 33.603 o
11 -3 -10 18.813 14.684 1.862 59.151 o
11 -3 -9 26.556 22.812 2.226 38.526 o
11 -3 -8 16.637 17.973 2.044 54.194 o
11 -3 -7 30.065 31.283 1.725 39.814 o
11 -3 -6 8.566 7.613 1.140 152.819 o
11 -3 -5 29.758 29.655 1.663 41.694 o
11 -3 -4 5.910 3.270 0.975 235.299 o
11 -3 -3 60.280 53.901 2.119 17.245 o
-11 -3 2 5.894 4.991 0.866 250.636 o
-11 -3 1 44.158 42.980 1.906 25.522 o
-11 -3 0 8.463 6.311 1.113 162.399 o
-11 -3 -1 8.788 6.778 1.091 161.015 o
-11 -3 -2 0.800 0.071 0.887 467.490 o
11 -3 3 41.406 42.590 2.698 21.651 o
11 -4 -13 1.407 3.778 1.288 204.763 o
11 -4 -12 38.706 33.512 2.439 26.171 o
11 -4 -11 8.297 5.056 1.474 121.525 o
11 -4 -10 42.991 40.589 2.706 21.415 o
11 -4 -9 7.255 6.448 1.521 118.054 o
11 -4 -8 48.452 46.380 2.921 17.984 o
11 -4 -7 11.308 9.121 1.672 87.845 o
11 -4 -6 33.769 34.154 2.551 27.181 o
11 -4 -5 0.187 -0.854 1.094 332.999 o
11 -4 -4 18.568 18.855 2.123 49.371 o
11 -4 -3 0.018 -0.428 1.158 301.028 o
11 -4 -2 11.449 10.953 1.222 117.303 o
-11 -4 1 0.292 0.860 0.882 478.339 o
-11 -4 0 52.582 50.792 2.087 19.962 o
-11 -4 -1 28.452 26.696 1.644 44.765 o
-11 -4 -2 92.794 94.088 2.756 8.311 o
11 -5 -11 6.909 8.722 1.717 97.275 o
11 -5 -10 8.196 6.476 1.582 108.339 o
11 -5 -9 72.814 64.354 3.320 11.064 o
11 -5 -8 2.768 -0.140 1.256 219.611 o
11 -5 -7 13.457 13.591 1.350 94.984 o
11 -5 -6 0.058 -0.754 0.754 703.975 o
11 -5 -5 0.790 0.207 0.843 510.026 o
11 -5 -4 29.151 30.156 1.747 40.821 o
11 -5 -3 36.442 30.736 2.531 26.944 o
-11 -5 2 5.623 5.026 1.058 206.810 o
11 -5 -1 0.612 2.003 0.936 393.355 o
-11 -5 0 0.859 1.000 0.890 440.388 o
11 -5 1 64.079 68.193 2.416 14.074 o
11 6 -10 24.477 27.038 2.405 35.687 o
11 6 -9 3.408 1.885 1.328 184.727 o
11 6 -8 23.194 23.121 2.243 40.681 o
11 6 -7 15.915 14.504 1.938 60.905 o
11 6 -6 13.624 12.347 1.836 70.469 o
11 6 -5 0.016 -0.735 1.110 327.380 o
11 6 -4 0.398 0.293 1.192 274.846 o
11 6 -3 3.150 3.960 1.459 153.517 o
11 6 -2 0.374 1.018 1.190 269.905 o
11 -6 -1 14.181 16.410 1.147 99.222 o
-11 -6 0 18.573 17.259 1.434 72.192 o
11 7 -6 1.941 1.767 1.472 165.894 o
11 7 -5 32.530 36.516 2.939 23.787 o
11 7 -4 0.013 -0.963 1.254 256.718 o
-11 -7 1 93.498 92.531 3.707 7.382 o
